# Supplementary material for: Runs of homozygosity analysis reveals consensus homozygous regions affecting production traits in Chinese Simmental beef cattle
Source: BMC Genomics. 2021 Sep 21;22:678. doi: 10.1186/s12864-021-07992-6 (PMC8454143; doi:10.1186/s12864-021-07992-6)
Supplement: Supplementary file 1 — Additional file 1: [file 12864_2021_7992_MOESM1_ESM.xlsx]

## Sheet: ROH.hom
IID	CHR	SNP1	SNP2	POS1	POS2	KB	NSNP	DENSITY	PHOM	PHET
ROH1	9	BovineHD0900009199	BovineHD0900025745	33476863	91173710	57696.8	13143	4.39	0.998	0
ROH2	2	BovineHD0200000001	BovineHD0200015201	6889	53246861	53240	12444	4.278	0.999	0
ROH3	11	BovineHD1100014853	BovineHD1100029294	50423056	100872667	50449.6	12389	4.072	0.999	0
ROH4	11	BovineHD1100016409	BovineHD1100030153	56299482	103624666	47325.2	11744	4.03	0.999	0
ROH5	2	BovineHD0200003711	BovineHD0200017078	13228354	60004445	46776.1	10933	4.278	0.999	0
ROH6	6	BovineHD0600009133	BovineHD0600021795	32597401	78684288	46086.9	10849	4.248	0.999	0
ROH7	2	BovineHD0200012887	BovineHD0200024722	44441365	86845444	42404.1	9785	4.334	0.999	0
ROH8	6	BovineHD0600004913	Hapmap58166-rs29026792	18018130	59100491	41082.4	10080	4.076	0.999	0
ROH9	4	BovineHD0400007276	BovineHD0400017721	24821143	64628169	39807	8476	4.696	0.998	0
ROH10	9	BovineHD0900000001	BovineHD0900011003	13950	39580245	39566.3	9232	4.286	1	0
ROH11	2	BovineHD0200015516	BovineHD0200026920	54735771	94067634	39331.9	9480	4.149	0.999	0
ROH12	24	BovineHD2400018506	BovineHD2400018166	23719297	62347367	38628.1	9594	4.026	0.994	0
ROH13	6	BovineHD0600021781	BovineHD0600033285	78616189	116992835	38376.6	9683	3.963	0.999	0
ROH14	6	BovineHD0600019007	BovineHD0600029934	68857798	106552130	37694.3	9034	4.172	0.988	0.001
ROH15	1	BovineHD0100002221	BovineHD0100012688	6845416	44515010	37669.6	8655	4.352	1	0
ROH16	1	BovineHD0100002221	BovineHD0100012681	6845416	44503529	37658.1	8648	4.355	0.998	0
ROH17	20	BovineHD2000009958	BovineHD2000021005	34660828	71885422	37224.6	9835	3.785	0.999	0
ROH18	3	BovineHD0300005640	BovineHD0300036135	17477222	54358998	36881.8	8989	4.103	0.997	0
ROH19	13	BovineHD1300013898	BovineHD1300024653	47483907	84229982	36746.1	7001	5.249	0.998	0.001
ROH20	6	BovineHD0600007127	BovineHD0600016948	25828931	61502034	35673.1	8675	4.112	0.999	0
ROH21	2	BovineHD0200018783	BovineHD0200028835	65043350	100456339	35413	8199	4.319	1	0
ROH22	2	BovineHD0200008805	BovineHD0200018777	30066975	65031932	34965	8173	4.278	0.999	0
ROH23	22	BovineHD2200001376	BovineHD2200011407	4979793	39725145	34745.4	8873	3.916	0.998	0
ROH24	9	BovineHD0900009080	BovineHD0900018745	33108685	67762058	34653.4	7843	4.418	0.999	0.001
ROH25	5	BovineHD0500000007	BovineHD0500009985	31485	34556518	34525	7987	4.323	0.999	0
ROH26	2	BovineHD0200018783	BovineHD0200028516	65043350	99097723	34054.4	7964	4.276	0.999	0
ROH27	20	BovineHD2000009343	BovineHD2000019230	32638748	66596137	33957.4	8809	3.855	0.998	0
ROH28	10	BovineHD1000008256	BovineHD1000017415	25295019	59223175	33928.2	8017	4.232	0.984	0.001
ROH29	14	Hapmap42426-BTA-110900	BovineHD1400021665	43430880	77269107	33838.2	6764	5.003	0.998	0
ROH30	1	BovineHD0100002060	BovineHD0100011374	6326544	39632144	33305.6	7652	4.353	0.998	0
ROH31	6	BovineHD0600019024	BovineHD0600028425	68914817	102175890	33261.1	7752	4.291	0.999	0
ROH32	18	BovineHD1800000081	BovineHD1800010355	780083	34021504	33241.4	9332	3.562	0.999	0
ROH33	12	BovineHD1200009453	BovineHD1200017868	32169693	65315589	33145.9	7099	4.669	0.998	0
ROH34	12	BovineHD1200009453	BovineHD1200017868	32169693	65315589	33145.9	7099	4.669	0.996	0
ROH35	8	UA-IFASA-4367	BovineHD0800015604	18932857	52067128	33134.3	7000	4.733	0.999	0
ROH36	3	BovineHD0300023736	BovineHD0300033483	82918897	115558910	32640	8280	3.942	1	0
ROH37	11	BovineHD1100005481	BovineHD1100014845	17797356	50402735	32605.4	8299	3.929	0.999	0.001
ROH38	20	BovineHD2000000007	BovineHD2000009330	60026	32525895	32465.9	8069	4.024	0.997	0
ROH39	12	BovineHD1200000001	BovineHD1200009414	6351	32020724	32014.4	8144	3.931	0.998	0.001
ROH40	12	BovineHD1200000001	BovineHD1200009414	6351	32020724	32014.4	8144	3.931	0.999	0
ROH41	12	BovineHD1200000001	BovineHD1200009414	6351	32020724	32014.4	8144	3.931	0.999	0
ROH42	12	BovineHD1200000001	BovineHD1200009414	6351	32020724	32014.4	8144	3.931	0.997	0
ROH43	2	BovineHD0200015259	BovineHD0200024381	53458385	85458371	32000	7655	4.18	0.999	0
ROH44	12	BovineHD1200009453	BovineHD1200017575	32169693	64107182	31937.5	6840	4.669	0.996	0.001
ROH45	12	BovineHD1200009453	BovineHD1200017548	32169693	63994694	31825	6822	4.665	0.998	0
ROH46	2	BovineHD0200030193	BovineHD0200040069	104952317	136703562	31751.2	7650	4.15	0.998	0.001
ROH47	13	BovineHD1300014960	BovineHD1300024653	52808229	84229982	31421.8	6333	4.962	0.998	0
ROH48	4	BovineHD0400009436	BovineHD0400017721	33274810	64628169	31353.4	6839	4.584	0.999	0
ROH49	8	BovineHD0800007717	BovineHD0800017087	25516363	56712926	31196.6	6579	4.742	0.996	0.001
ROH50	11	BovineHD1100003599	BovineHD1100012176	10499455	41593900	31094.4	7638	4.071	0.999	0
ROH51	11	BovineHD1100003599	BovineHD1100012176	10499455	41593900	31094.4	7638	4.071	1	0
ROH52	16	BovineHD1600002177	BovineHD1600011093	7666301	38723001	31056.7	7749	4.008	0.998	0
ROH53	11	BovineHD1100005670	BovineHD1100014540	18556371	49493129	30936.8	7843	3.945	0.999	0
ROH54	12	BovineHD1200000256	BovineHD1200009414	1156990	32020724	30863.7	7907	3.903	0.999	0
ROH55	13	BovineHD1300011119	BovineHD1300019813	38581210	69357145	30775.9	5952	5.171	0.999	0.001
ROH56	1	BovineHD0100004023	BovineHD0100012446	13013845	43646728	30632.9	7015	4.367	0.999	0
ROH57	9	BovineHD0900014435	BovineHD0900023033	52360536	82785560	30425	6849	4.442	0.999	0.001
ROH58	11	BovineHD1100003173	BovineHD1100011528	8960502	38965580	30005.1	7478	4.012	1	0
ROH59	12	BovineHD1200009453	BovineHD1200016925	32169693	61782214	29612.5	6261	4.73	0.996	0
ROH60	24	BovineHD2400007732	BovineHD2400016690	28550334	58123808	29573.5	7260	4.073	0.998	0
ROH61	11	BovineHD1100000002	ARS-BFGL-NGS-14449	20031	29326683	29306.7	7823	3.746	0.999	0
ROH62	11	BovineHD1100014828	BovineHD1100022767	50369492	79419996	29050.5	6779	4.285	0.998	0
ROH63	11	BovineHD1100014853	BovineHD1100022770	50423056	79426884	29003.8	6758	4.292	0.986	0
ROH64	14	BovineHD1400010651	BovineHD1400018449	37121766	65951016	28829.3	5652	5.101	0.999	0
ROH65	8	BovineHD0800022389	BovineHD0800030732	74805671	103362135	28556.5	5696	5.013	0.999	0
ROH66	19	BovineHD1900008240	BovineHD1900015849	27925987	56148026	28222	6510	4.335	1	0
ROH67	11	BovineHD1100016469	BovineHD1100024283	56634482	84662425	28027.9	6675	4.199	0.999	0
ROH68	11	BovineHD1100022775	BovineHD1100031365	79436510	107282960	27846.5	7226	3.854	1	0
ROH69	10	BovineHD1000017422	BovineHD1000024841	59339288	87182417	27843.1	6211	4.483	1	0
ROH70	11	BovineHD1100012397	BovineHD1100019932	42373979	70090098	27716.1	6560	4.225	0.998	0
ROH71	8	BovineHD0800008775	BovineHD0800017087	29032335	56712926	27680.6	5751	4.813	0.998	0
ROH72	16	BovineHD1600003709	BovineHD1600011631	13758011	41372050	27614	6890	4.008	0.999	0
ROH73	9	BovineHD0900014440	BovineHD0900022130	52383143	79725593	27342.5	6110	4.475	0.997	0
ROH74	7	BovineHD0700015024	BovineHD0700023157	51798708	79119815	27321.1	6777	4.031	0.999	0
ROH75	10	BovineHD1000009812	BovineHD1000016907	29774458	56853862	27079.4	6238	4.341	0.999	0
ROH76	7	BovineHD0700023159	BovineHD0700030951	79275500	105810516	26535	6557	4.047	0.999	0
ROH77	1	BovineHD0100013669	ARS-BFGL-NGS-4924	48390301	74917513	26527.2	6521	4.068	0.998	0
ROH78	18	BovineHD1800000081	BovineHD1800008452	780083	27258422	26478.3	7565	3.5	0.999	0
ROH79	15	BovineHD1500014734	BovineHD1500022692	51296284	77708274	26412	6998	3.774	0.999	0
ROH80	12	BovineHD1200001626	BovineHD1200009414	5656257	32020724	26364.5	6636	3.973	0.999	0
ROH81	9	BovineHD0900021485	BovineHD0900030261	76981669	103337450	26355.8	7148	3.687	0.999	0.001
ROH82	2	BovineHD0200000001	BTB-00088008	6889	26191728	26184.8	6172	4.243	0.996	0
ROH83	16	BovineHD1600006506	BovineHD1600013729	23424217	49449434	26025.2	5905	4.407	0.999	0
ROH84	11	BovineHD1100007321	ARS-BFGL-NGS-97754	24329654	50330158	26000.5	6579	3.952	0.999	0
ROH85	11	BovineHD1100007342	BovineHD1100014817	24389682	50326620	25936.9	6558	3.955	0.999	0
ROH86	8	BovineHD0800023702	BovineHD0800031345	79267009	105165485	25898.5	5223	4.959	0.998	0
ROH87	10	BovineHD1000017422	BovineHD1000024316	59339288	85204210	25864.9	5782	4.473	0.999	0
ROH88	1	BovineHD0100027015	BovineHD0100034237	95126050	120949902	25823.9	5834	4.426	0.999	0
ROH89	2	BovineHD0200007074	BovineHD0200014465	24571215	50173353	25602.1	6038	4.24	0.999	0
ROH90	2	BovineHD0200018783	BovineHD0200025716	65043350	90501638	25458.3	5694	4.471	0.999	0
ROH91	23	BovineHD2300000002	BovineHD2300007040	14911	25335659	25320.7	6348	3.989	0.999	0
ROH92	8	BovineHD0800005687	BovineHD0800012964	18134183	43449251	25315.1	5442	4.652	0.998	0
ROH93	1	BovineHD0100005755	BovineHD0100012700	19312561	44560716	25248.2	5848	4.317	1	0
ROH94	7	BovineHD0700005242	BovineHD0700012692	18737933	43769947	25032	6399	3.912	0.997	0.001
ROH95	17	BovineHD1700000002	ARS-BFGL-NGS-21860	2892	25010293	25007.4	6215	4.024	0.99	0
ROH96	13	BovineHD1300011667	BovineHD4100010324	40417767	65280649	24862.9	4916	5.058	0.999	0.001
ROH97	15	BovineHD1500000212	BovineHD1500006745	814983	25550247	24735.3	5493	4.503	0.999	0
ROH98	13	BovineHD1300010212	BovineHD1300017143	35188155	59841116	24653	5040	4.891	0.98	0.001
ROH99	11	BovineHD1100021642	BovineHD1100029124	75682226	100277091	24594.9	6519	3.773	0.999	0
ROH100	16	BovineHD1600002177	BovineHD1600009122	7666301	32132473	24466.2	5974	4.095	0.999	0
ROH101	1	BovineHD0100005755	BovineHD0100012446	19312561	43646728	24334.2	5610	4.338	0.999	0
ROH102	2	BovineHD0200010065	BovineHD0200016588	34208340	58444222	24235.9	5248	4.618	0.999	0
ROH103	12	BovineHD1200009453	BovineHD1200015588	32169693	56372103	24202.4	5040	4.802	0.998	0.001
ROH104	9	BovineHD0900000001	BovineHD0900006532	13950	24128579	24114.6	5469	4.409	0.997	0
ROH105	29	ARS-BFGL-NGS-32198	BovineHD2900008701	5801594	29480604	23679	6246	3.791	0.999	0
ROH106	9	BovineHD0900018781	BovineHD0900025866	67965796	91640871	23675.1	5471	4.327	0.999	0
ROH107	5	BovineHD0500021664	BovineHD0500028480	75955475	99577125	23621.7	5499	4.296	0.999	0
ROH108	23	BovineHD4100016110	BovineHD2300015236	28873605	52465632	23592	5917	3.987	0.998	0
ROH109	13	BovineHD1300008602	BovineHD1300015010	29526387	53002203	23475.8	4728	4.965	0.999	0
ROH110	2	BovineHD0200008216	BTB-00098343	28154018	51621921	23467.9	5351	4.386	0.999	0
ROH111	1	BovineHD0100000026	BovineHD0100006951	78655	23513841	23435.2	5693	4.116	0.999	0
ROH112	23	BovineHD2300000002	BovineHD2300006209	14911	23436942	23422	5608	4.177	0.999	0
ROH113	9	BovineHD0900006876	BovineHD0900013495	25688734	48947672	23258.9	5461	4.259	0.997	0
ROH114	10	BovineHD1000011284	BovineHD1000017415	35986038	59223175	23237.1	5419	4.288	0.999	0
ROH115	23	BovineHD2300008348	BovineHD2300015236	29310162	52465632	23155.5	5809	3.986	0.999	0
ROH116	24	BovineHD2400007407	BovineHD2400014014	27077766	50202514	23124.7	5329	4.339	0.999	0
ROH117	2	BovineHD0200007085	BovineHD0200013699	24614114	47242597	22628.5	5452	4.15	0.998	0
ROH118	12	BovineHD1200011996	BovineHD1200017868	42797339	65315589	22518.3	5126	4.393	0.999	0
ROH119	23	BovineHD2300000002	ARS-BFGL-NGS-82606	14911	22477558	22462.6	5351	4.198	0.998	0
ROH120	26	BovineHD2600000023	BovineHD2600005863	567168	23026591	22459.4	5143	4.367	0.999	0
ROH121	25	BovineHD2500000423	BovineHD2500006903	2077538	24506535	22429	6254	3.586	0.999	0
ROH122	26	BovineHD2600000023	BovineHD2600005855	567168	22980086	22412.9	5138	4.362	0.999	0
ROH123	28	BovineHD2800006240	BovineHD2800013502	23866032	46248750	22382.7	6319	3.542	1	0
ROH124	10	BovineHD1000000014	BovineHD1000007340	121523	22499625	22378.1	6370	3.513	1	0
ROH125	27	BovineHD2700001941	BovineHD2700007979	6189168	28452999	22263.8	5378	4.14	0.995	0
ROH126	14	BovineHD1400010651	BovineHD1400016444	37121766	59309835	22188.1	4169	5.322	0.999	0
ROH127	10	BovineHD1000000014	BovineHD1000007256	121523	22302148	22180.6	6334	3.502	0.998	0.001
ROH128	25	BovineHD2500000007	BovineHD2500006161	45134	22103799	22058.7	5960	3.701	0.999	0
ROH129	10	BovineHD1000019309	BovineHD1000025437	67304702	89245271	21940.6	5045	4.349	0.998	0.001
ROH130	12	BovineHD1200010105	BovineHD1200015570	34421137	56275801	21854.7	4519	4.836	0.999	0
ROH131	12	BovineHD1200000001	BovineHD1200006561	6351	21799447	21793.1	5818	3.746	0.998	0
ROH132	21	BovineHD2100004364	BovineHD2100011015	15988282	37734859	21746.6	5437	4	0.997	0
ROH133	2	BovineHD0200011202	BovineHD0200017078	38356716	60004445	21647.7	4808	4.502	0.996	0
ROH134	6	BovineHD0600016280	BovineHD0600022254	59096128	80734033	21637.9	4803	4.505	0.999	0
ROH135	28	BovineHD2800001313	BovineHD2800006758	4589920	26189279	21599.4	4454	4.849	0.999	0
ROH136	16	BovineHD1600007764	BovineHD1600013705	27803013	49318237	21515.2	4884	4.405	0.997	0.001
ROH137	18	BovineHD1800006289	BTB-00714713	20329087	41821825	21492.7	5480	3.922	0.991	0.001
ROH138	15	BovineHD1500007964	BovineHD1500025863	29644002	51091149	21447.1	5375	3.99	1	0
ROH139	15	BovineHD1500007964	BovineHD1500025863	29644002	51091149	21447.1	5375	3.99	0.999	0
ROH140	5	BovineHD4100003589	BovineHD0500015947	34677803	56018091	21340.3	4746	4.496	1	0
ROH141	22	BovineHD2200011408	BovineHD2200017860	40075584	61379134	21303.6	5848	3.643	0.999	0
ROH142	22	BovineHD2200011408	BovineHD2200017860	40075584	61379134	21303.6	5848	3.643	0.998	0
ROH143	2	BovineHD0200022764	BovineHD0200028833	79213084	100452848	21239.8	4853	4.377	0.998	0
ROH144	13	Hapmap39401-BTA-34229	BovineHD1300011269	17941765	39150033	21208.3	4639	4.572	0.999	0
ROH145	3	BovineHD0300024078	BTA-69340-no-rs	84291563	105467351	21175.8	5251	4.033	0.997	0
ROH146	20	BovineHD2000009343	BovineHD2000014787	32638748	53745150	21106.4	4866	4.338	0.999	0
ROH147	24	BovineHD2400000018	BovineHD2400005716	148047	21222211	21074.2	4926	4.278	0.996	0
ROH148	9	Hapmap51957-BTA-83206	BovineHD0900014839	32875485	53888190	21012.7	4667	4.502	0.997	0
ROH149	11	BovineHD1100014261	BovineHD1100019695	48509953	69287959	20778	4712	4.41	0.999	0
ROH150	17	BovineHD1700014576	BovineHD1700021285	52089207	72808655	20719.4	5650	3.667	0.999	0
ROH151	17	BovineHD1700014576	BovineHD1700021285	52089207	72808655	20719.4	5650	3.667	0.995	0
ROH152	25	BovineHD2500000201	BovineHD2500005979	892693	21581254	20688.6	5616	3.684	0.998	0
ROH153	25	BovineHD2500002567	ARS-BFGL-NGS-119914	9663641	30269233	20605.6	5456	3.777	0.999	0
ROH154	20	BovineHD2000009343	BovineHD2000014605	32638748	53152071	20513.3	4696	4.368	0.998	0
ROH155	15	BovineHD1500000003	BovineHD1500005202	43737	20551900	20508.2	4311	4.757	0.997	0.001
ROH156	15	BovineHD1500000003	BovineHD1500005202	43737	20551900	20508.2	4311	4.757	0.999	0
ROH157	26	BovineHD2600000023	BovineHD2600005440	567168	21025549	20458.4	4785	4.276	0.999	0
ROH158	26	BovineHD2600000023	BovineHD2600005440	567168	21025549	20458.4	4785	4.276	0.999	0
ROH159	9	BovineHD0900005457	BovineHD0900011193	20008398	40367066	20358.7	4811	4.232	0.999	0
ROH160	15	BovineHD1500001242	BovineHD1500006732	5166568	25495174	20328.6	4640	4.381	0.998	0
ROH161	22	BovineHD2200005669	BovineHD2200011407	19574097	39725145	20151	5016	4.017	0.999	0
ROH162	6	BovineHD0600019402	BovineHD0600024718	70127128	90277007	20149.9	4292	4.695	1	0
ROH163	19	BovineHD1900008240	BovineHD1900013348	27925987	48060670	20134.7	4469	4.505	0.997	0
ROH164	18	BovineHD1800009438	ARS-BFGL-NGS-12344	30741380	50870670	20129.3	4960	4.058	0.999	0
ROH165	7	BovineHD0700016889	BovineHD0700023157	59005265	79119815	20114.6	5382	3.737	0.999	0
ROH166	7	BovineHD0700016889	BovineHD0700023157	59005265	79119815	20114.6	5382	3.737	0.999	0
ROH167	6	BovineHD0600019402	BovineHD0600024699	70127128	90205993	20078.9	4280	4.691	0.99	0
ROH168	24	BovineHD2400000018	BovineHD2400005401	148047	20193958	20045.9	4647	4.314	0.997	0
ROH169	26	BovineHD2600006882	BovineHD2600013038	26085037	46113529	20028.5	5680	3.526	0.99	0
ROH170	28	BTA-116005-no-rs	UA-IFASA-4794	2869287	22820825	19951.5	4092	4.876	0.996	0
ROH171	7	BovineHD0700006566	BovineHD0700012692	23943838	43769947	19826.1	5386	3.681	0.996	0.001
ROH172	21	BovineHD2100020950	BovineHD2100010477	16164077	35934625	19770.5	4906	4.03	0.986	0.001
ROH173	20	BovineHD2000004093	BovineHD2000009330	12764105	32525895	19761.8	4516	4.376	0.999	0
ROH174	19	BovineHD1900000003	BovineHD1900005644	90671	19795016	19704.3	4995	3.945	0.998	0.001
ROH175	19	BovineHD1900000003	BovineHD1900005644	90671	19795016	19704.3	4995	3.945	1	0
ROH176	19	BovineHD1900000003	BovineHD1900005644	90671	19795016	19704.3	4995	3.945	0.997	0
ROH177	23	BovineHD2300001383	BovineHD2300007040	5766869	25335659	19568.8	5105	3.833	0.999	0
ROH178	5	BovineHD4100003589	BovineHD0500015397	34677803	54038160	19360.4	4317	4.485	1	0
ROH179	5	BovineHD4100003589	BovineHD0500015397	34677803	54038160	19360.4	4317	4.485	0.997	0
ROH180	26	BovineHD2600006856	BovineHD2600012727	26026920	45346092	19319.2	5424	3.562	0.997	0
ROH181	13	BovineHD1300013426	BovineHD4100010324	45963094	65280649	19317.6	3475	5.559	0.998	0.001
ROH182	21	BovineHD2100004361	BovineHD2100010162	15978954	35277693	19298.7	4671	4.132	0.999	0
ROH183	15	BovineHD1500016879	BovineHD1500022692	58446552	77708274	19261.7	5195	3.708	1	0
ROH184	10	BovineHD1000012301	BovineHD1000017415	39998832	59223175	19224.3	4521	4.252	0.999	0
ROH185	20	BovineHD2000011586	BovineHD2000016763	40440471	59659683	19219.2	4661	4.123	0.996	0
ROH186	23	BovineHD2300001480	BovineHD2300007040	6178760	25335659	19156.9	5023	3.814	0.998	0
ROH187	1	BTA-21519-no-rs	BovineHD0100018167	45214460	64328028	19113.6	4495	4.252	0.999	0
ROH188	1	BTA-21519-no-rs	BovineHD0100018167	45214460	64328028	19113.6	4495	4.252	0.998	0
ROH189	2	BovineHD0200007085	BovineHD0200012625	24614114	43714131	19100	4601	4.151	0.997	0
ROH190	15	BovineHD1500007964	BovineHD1500014021	29644002	48692373	19048.4	4983	3.823	0.999	0
ROH191	23	Hapmap54016-rs29022819	BovineHD2300015200	33376943	52368579	18991.6	4542	4.181	0.999	0
ROH192	1	BovineHD0100032043	BovineHD0100037655	113238499	132193176	18954.7	4420	4.288	0.998	0
ROH193	7	BovineHD0700003137	BovineHD0700008781	12040557	30993402	18952.8	4568	4.149	1	0
ROH194	14	BovineHD1400012708	BovineHD1400017730	44985603	63900554	18915	3624	5.219	0.999	0
ROH195	12	BovineHD1200012808	BovineHD1200017868	46423986	65315589	18891.6	4450	4.245	0.999	0
ROH196	1	BovineHD0100007571	BovineHD0100012690	25656475	44526250	18869.8	4296	4.392	0.988	0
ROH197	24	BovineHD2400005438	BovineHD2400010661	20282308	39048490	18766.2	4282	4.383	0.989	0
ROH198	15	BovineHD1500017026	BovineHD1500022692	58977975	77708274	18730.3	5052	3.708	0.998	0
ROH199	15	BovineHD1500017026	BovineHD1500022692	58977975	77708274	18730.3	5052	3.708	0.998	0
ROH200	9	BovineHD0900004238	BovineHD0900009480	15873274	34602952	18729.7	4374	4.282	0.999	0
ROH201	11	BovineHD1100009520	BovineHD1100014817	31599662	50326620	18727	4665	4.014	0.999	0
ROH202	5	BovineHD0500004679	BovineHD0500009985	15844397	34556518	18712.1	4345	4.307	0.998	0
ROH203	1	BovineHD0100021508	BovineHD0100026592	75053366	93716184	18662.8	3949	4.726	0.998	0.001
ROH204	2	BovineHD0200031939	BovineHD0200037620	110824924	129439190	18614.3	4290	4.339	0.999	0
ROH205	8	BovineHD0800006596	ARS-BFGL-NGS-105204	21634559	40228332	18593.8	3995	4.654	0.998	0
ROH206	15	BovineHD1500014734	BovineHD1500020161	51296284	69880824	18584.5	4717	3.94	0.998	0
ROH207	4	BovineHD0400021241	BovineHD0400026581	76853682	95385202	18531.5	4397	4.215	0.998	0
ROH208	24	BovineHD2400007688	BovineHD2400012957	28334372	46771696	18437.3	4246	4.342	0.999	0
ROH209	2	BovineHD0200023317	BovineHD0200028621	81109621	99536940	18427.3	4208	4.379	0.999	0
ROH210	11	BovineHD1100014852	BovineHD1100019473	50422295	68840688	18418.4	4027	4.574	0.988	0.001
ROH211	8	BTB-01098762	BovineHD0800011130	18894347	37309871	18415.5	4066	4.529	0.999	0
ROH212	8	BovineHD0800009357	BTB-00392134	30904875	49283003	18378.1	3725	4.934	0.988	0.001
ROH213	7	BovineHD0700007129	BovineHD0700012801	25861168	44176069	18314.9	5031	3.64	0.999	0
ROH214	11	BovineHD1100023535	BovineHD1100029161	82142389	100394449	18252.1	4863	3.753	0.987	0.001
ROH215	2	BovineHD0200000001	BovineHD0200005205	6889	18161692	18154.8	4353	4.171	0.999	0
ROH216	2	BovineHD0200017794	BovineHD0200022990	61861869	79993883	18132	4342	4.176	0.997	0
ROH217	9	BovineHD0900013744	BovineHD0900018777	49851506	67950386	18098.9	4093	4.422	0.999	0.001
ROH218	9	BovineHD0900013744	BovineHD0900018777	49851506	67950386	18098.9	4093	4.422	0.998	0
ROH219	8	BovineHD0800000001	BovineHD0800005649	20855	18000220	17979.4	4000	4.495	0.999	0
ROH220	3	BovineHD0300016618	BovineHD0300021265	54931639	72861396	17929.8	3908	4.588	0.999	0.001
ROH221	3	BovineHD0300016618	BovineHD0300021265	54931639	72861396	17929.8	3908	4.588	0.999	0
ROH222	3	BovineHD0300016618	BovineHD0300021265	54931639	72861396	17929.8	3908	4.588	0.992	0.001
ROH223	11	BovineHD1100009693	BovineHD1100014659	32205732	49961219	17755.5	4360	4.072	0.998	0
ROH224	16	BovineHD1600004791	BovineHD4100012478	17649089	35382100	17733	4637	3.824	0.995	0.001
ROH225	28	BovineHD2800001684	BovineHD2800006071	5611763	23263886	17652.1	3486	5.064	0.999	0
ROH226	10	BovineHD1000012688	BovineHD1000017415	41602451	59223175	17620.7	4159	4.237	1	0
ROH227	5	ARS-BFGL-NGS-44205	BovineHD0500009985	16952114	34556518	17604.4	4114	4.279	0.998	0
ROH228	8	BovineHD0800000001	BovineHD0800005523	20855	17615708	17594.9	3909	4.501	0.981	0.001
ROH229	12	BovineHD1200004288	BovineHD1200009414	14427127	32020724	17593.6	4254	4.136	0.999	0
ROH230	18	BovineHD1800007809	BovineHD1800012686	25388775	42963335	17574.6	4448	3.951	0.98	0.002
ROH231	27	BovineHD2700003035	BovineHD2700007742	10175760	27623349	17447.6	4219	4.135	0.999	0
ROH232	5	BovineHD0500005003	BovineHD0500009985	17133815	34556518	17422.7	4077	4.273	0.999	0
ROH233	10	BovineHD1000001531	BovineHD1000007340	5088958	22499625	17410.7	5075	3.431	0.999	0
ROH234	3	BovineHD0300028505	BovineHD0300033792	99072611	116427053	17354.4	4533	3.828	0.997	0
ROH235	16	BovineHD1600009065	BovineHD1600013690	31922406	49250762	17328.4	3768	4.599	0.999	0
ROH236	20	BovineHD2000004597	BovineHD2000009330	15205026	32525895	17320.9	4145	4.179	0.999	0
ROH237	27	BovineHD4100018178	BovineHD2700007979	11242077	28452999	17210.9	4110	4.188	1	0
ROH238	1	BovineHD0100000026	BovineHD0100005220	78655	17276285	17197.6	4247	4.049	1	0
ROH239	28	BTA-116005-no-rs	BovineHD2800005404	2869287	20029162	17159.9	3586	4.785	0.999	0
ROH240	29	BovineHD2900002624	BovineHD2900007640	9029203	26160924	17131.7	4532	3.78	1	0
ROH241	12	BovineHD1200009453	BovineHD1200013521	32169693	49287872	17118.2	3228	5.303	0.999	0
ROH242	4	BovineHD0400022034	BovineHD0400027023	79701330	96776361	17075	4144	4.12	0.999	0
ROH243	7	BovineHD0700023159	BovineHD0700028059	79275500	96309760	17034.3	4114	4.141	1	0
ROH244	10	BovineHD1000012772	BovineHD1000017375	42051637	59083523	17031.9	4044	4.212	0.999	0
ROH245	18	BovineHD1800010316	ARS-BFGL-NGS-12344	33900367	50870670	16970.3	4152	4.087	0.999	0
ROH246	7	BovineHD0700017457	BovineHD0700022842	60895535	77864391	16968.9	4616	3.676	0.998	0
ROH247	28	BovineHD2800005411	BovineHD2800010118	20055461	37018701	16963.2	4134	4.103	0.999	0
ROH248	8	BTB-01762552	BovineHD0800016264	37192348	54073248	16880.9	3387	4.984	0.999	0.001
ROH249	14	BovineHD1400004326	BovineHD1400009340	15423765	32304518	16880.8	3740	4.514	0.996	0.001
ROH250	11	BTB-01632890	BovineHD1100014845	33599293	50402735	16803.4	4204	3.997	0.98	0.001
ROH251	8	BovineHD0800005895	BovineHD0800010596	18885514	35657569	16772.1	3633	4.617	1	0
ROH252	11	BovineHD1100002127	BovineHD1100006836	5845452	22570430	16725	4258	3.928	0.983	0.001
ROH253	15	BovineHD1500014734	BovineHD1500019600	51296284	67970434	16674.2	4206	3.964	0.998	0
ROH254	5	BovineHD0500002120	BovineHD0500007045	7543166	24168869	16625.7	3855	4.313	0.996	0.001
ROH255	25	BovineHD2500001260	BovineHD2500006049	5341861	21809738	16467.9	4594	3.585	0.999	0
ROH256	1	BovineHD0100027042	BovineHD0100031589	95193165	111621939	16428.8	3703	4.437	0.998	0
ROH257	18	BovineHD1800004518	BovineHD1800019618	13690809	30114609	16423.8	4257	3.858	0.998	0
ROH258	27	BovineHD2700002620	BovineHD2700006966	8362906	24749447	16386.5	3937	4.162	0.999	0
ROH259	4	BovineHD0400024381	BovineHD0400029385	87929500	104298929	16369.4	4158	3.937	0.988	0.001
ROH260	7	BovineHD0700006697	BovineHD0700011827	24449083	40803867	16354.8	4587	3.565	0.997	0
ROH261	10	BovineHD1000001897	BovineHD1000007340	6196834	22499625	16302.8	4743	3.437	0.982	0.002
ROH262	15	BovineHD1500002416	BovineHD1500006750	9293508	25586735	16293.2	3684	4.423	0.995	0.001
ROH263	3	BovineHD0300023736	BovineHD4100002380	82918897	99199560	16280.7	4071	3.999	1	0
ROH264	3	BovineHD0300023736	BovineHD4100002380	82918897	99199560	16280.7	4071	3.999	1	0
ROH265	10	BovineHD1000008256	BovineHD1000012678	25295019	41541477	16246.5	3854	4.215	0.999	0
ROH266	10	BovineHD1000008256	BovineHD1000012677	25295019	41533069	16238.1	3853	4.214	1	0
ROH267	13	BovineHD1300018326	BovineHD1300023269	64220819	80388555	16167.7	3310	4.885	0.997	0
ROH268	20	BovineHD2000010132	BovineHD2000014264	35502694	51628702	16126	3751	4.299	1	0
ROH269	8	BovineHD0800004770	BovineHD0800009496	15237647	31338555	16100.9	3617	4.451	0.998	0
ROH270	2	BovineHD0200023357	BovineHD0200027998	81238233	97301615	16063.4	3734	4.302	0.998	0.001
ROH271	2	BovineHD0200023357	BovineHD0200027998	81238233	97301615	16063.4	3734	4.302	0.998	0.001
ROH272	9	BovineHD0900009286	BovineHD0900013732	33801650	49808401	16006.8	3591	4.457	0.999	0.001
ROH273	9	BovineHD0900009286	BovineHD0900013732	33801650	49808401	16006.8	3591	4.457	0.999	0.001
ROH274	17	BovineHD1700002520	ARS-BFGL-NGS-21860	9004700	25010293	16005.6	3946	4.056	0.998	0
ROH275	7	BTB-01074469	BovineHD0700012801	28258117	44176069	15918	4265	3.732	0.999	0
ROH276	8	BovineHD0800026627	BovineHD0800031471	89724705	105624141	15899.4	3246	4.898	0.999	0.001
ROH277	8	BovineHD0800026627	BovineHD0800031471	89724705	105624141	15899.4	3246	4.898	0.999	0.001
ROH278	2	BovineHD0200007567	BTB-01878940	26183118	42081873	15898.8	3898	4.079	0.999	0
ROH279	17	BovineHD1700000002	BovineHD1700004578	2892	15886924	15884	4049	3.923	0.998	0
ROH280	2	BovineHD0200030216	BovineHD0200035054	105015747	120877640	15861.9	3691	4.297	0.999	0
ROH281	21	BovineHD2100006440	BovineHD2100011015	21878967	37734859	15855.9	3684	4.304	0.997	0
ROH282	15	BovineHD1500014734	BovineHD1500019300	51296284	67101918	15805.6	3937	4.015	0.999	0
ROH283	24	BovineHD2400012844	BovineHD2400018166	46549163	62347367	15798.2	4431	3.565	1	0
ROH284	19	BovineHD1900011935	BovineHD1900016305	41895602	57648710	15753.1	3736	4.217	0.997	0
ROH285	5	BovineHD0500016818	BovineHD0500021653	60114211	75848829	15734.6	3814	4.125	1	0
ROH286	5	BovineHD0500016818	BovineHD0500021653	60114211	75848829	15734.6	3814	4.125	1	0
ROH287	4	ARS-BFGL-NGS-102463	BTA-70929-no-rs	47358350	63091475	15733.1	3524	4.465	0.999	0.001
ROH288	8	BovineHD0800000001	BovineHD0800004913	20855	15718884	15698	3470	4.524	0.998	0.001
ROH289	16	BovineHD1600002177	BovineHD1600006489	7666301	23341155	15674.9	3789	4.137	0.999	0
ROH290	11	BovineHD1100023545	BovineHD1100028423	82169787	97825155	15655.4	4243	3.69	1	0
ROH291	18	BovineHD1800003462	BovineHD1800007817	9757941	25408089	15650.1	3860	4.054	0.999	0.001
ROH292	2	BovineHD0200025333	BovineHD0200030124	89214855	104822509	15607.7	3770	4.14	0.999	0
ROH293	9	BovineHD0900014440	BovineHD0900018777	52383143	67950386	15567.2	3578	4.351	0.999	0
ROH294	1	BovineHD0100031602	BovineHD0100035974	111661060	127227062	15566	3524	4.417	0.997	0
ROH295	4	BovineHD0400009126	Hapmap30546-BTA-142120	32032508	47576846	15544.3	3194	4.867	0.999	0
ROH296	6	BovineHD0600015437	BovineHD0600019995	56421793	71964193	15542.4	3672	4.233	0.999	0
ROH297	4	BovineHD0400001256	BovineHD4100002711	4614151	20141574	15527.4	3884	3.998	0.999	0.001
ROH298	1	BovineHD0100012889	BovineHD0100017125	45126351	60584146	15457.8	3614	4.277	0.998	0
ROH299	19	BovineHD1900000003	BovineHD1900004207	90671	15535245	15444.6	3691	4.184	0.998	0.001
ROH300	1	BovineHD0100012889	BovineHD0100017122	45126351	60567948	15441.6	3612	4.275	0.998	0.001
ROH301	5	BovineHD0500016818	ARS-BFGL-NGS-4875	60114211	75548821	15434.6	3699	4.173	0.998	0
ROH302	5	BovineHD0500016818	ARS-BFGL-NGS-4875	60114211	75548821	15434.6	3699	4.173	1	0
ROH303	7	BovineHD0700026499	BovineHD0700030951	90393628	105810516	15416.9	3695	4.172	0.999	0.001
ROH304	29	ARS-BFGL-NGS-32198	BovineHD2900006095	5801594	21205756	15404.2	4018	3.834	0.998	0
ROH305	1	BovineHD0100012910	BovineHD0100017126	45190416	60589238	15398.8	3601	4.276	0.998	0.001
ROH306	1	BTA-21519-no-rs	BovineHD0100017133	45214460	60603803	15389.3	3600	4.275	0.998	0.001
ROH307	1	BovineHD0100012906	BovineHD0100017122	45180123	60567948	15387.8	3601	4.273	0.999	0
ROH308	1	BTA-21519-no-rs	BovineHD0100017122	45214460	60567948	15353.5	3590	4.277	0.999	0.001
ROH309	10	BovineHD1000002245	BovineHD1000007340	7169162	22499625	15330.5	4436	3.456	1	0
ROH310	6	BovineHD0600011983	BovineHD4100005057	43893795	59197521	15303.7	3781	4.048	0.997	0.001
ROH311	5	BovineHD0500005547	BovineHD0500009985	19262055	34556518	15294.5	3643	4.198	0.99	0
ROH312	22	BovineHD2200011408	BovineHD2200015779	40075584	55346788	15271.2	3940	3.876	0.999	0
ROH313	13	BovineHD1300012076	BovineHD1300016341	41704595	56975635	15271	3039	5.025	0.997	0.002
ROH314	21	BovineHD2100006596	BovineHD2100011015	22481242	37734859	15253.6	3566	4.278	0.998	0
ROH315	8	BovineHD0800000001	BovineHD4100006548	20855	15262981	15242.1	3376	4.515	0.999	0
ROH316	15	BovineHD1500016967	BovineHD1500021389	58716692	73957120	15240.4	3943	3.865	0.999	0
ROH317	22	BovineHD2200007223	BovineHD2200011407	24512549	39725145	15212.6	3684	4.129	0.999	0
ROH318	22	BovineHD2200007223	BovineHD2200011407	24512549	39725145	15212.6	3684	4.129	0.999	0
ROH319	19	BovineHD1900000003	BovineHD1900004123	90671	15302598	15211.9	3600	4.226	0.995	0
ROH320	2	BovineHD0200017096	BovineHD0200021585	60058427	75230972	15172.5	3749	4.047	0.999	0
ROH321	27	BovineHD2700003872	BovineHD2700007979	13281960	28452999	15171	3618	4.193	0.999	0
ROH322	25	BovineHD2500004255	ARS-BFGL-NGS-119914	15146517	30269233	15122.7	3807	3.972	0.99	0.001
ROH323	6	BovineHD0600014611	BovineHD0600018865	53241503	68357197	15115.7	3560	4.246	0.999	0
ROH324	9	BovineHD0900012461	BovineHD0900016459	44883453	59998304	15114.9	3203	4.719	0.997	0
ROH325	25	BovineHD2500000007	BovineHD2500004247	45134	15124708	15079.6	4170	3.616	0.999	0
ROH326	18	BTB-00701726	ARS-BFGL-NGS-12344	35829905	50870670	15040.8	3715	4.049	1	0
ROH327	4	BovineHD0400021241	BovineHD0400025493	76853682	91846429	14992.7	3492	4.293	0.998	0.001
ROH328	27	BovineHD2700003201	BovineHD2700007253	10782725	25771463	14988.7	3664	4.091	0.999	0
ROH329	8	BovineHD0800003204	BovineHD0800007519	9848002	24832556	14984.6	3188	4.7	0.999	0
ROH330	10	BovineHD1000025445	BovineHD1000030865	89351922	104301732	14949.8	4589	3.258	0.999	0
ROH331	6	BovineHD0600013450	BovineHD0600017685	48942572	63888026	14945.5	3544	4.217	0.999	0
ROH332	6	BovineHD0600022259	BovineHD0600026583	80763301	95650752	14887.5	3646	4.083	0.999	0
ROH333	2	BovineHD0200030206	BovineHD0200034731	104990630	119860892	14870.3	3511	4.235	0.998	0
ROH334	7	BovineHD0700015893	BovineHD0700020495	55004057	69846189	14842.1	3960	3.748	0.999	0
ROH335	9	BovineHD0900004358	BovineHD0900008442	16254916	31083577	14828.7	3377	4.391	0.998	0
ROH336	29	ARS-BFGL-NGS-32198	BovineHD2900005950	5801594	20623488	14821.9	3888	3.812	0.999	0
ROH337	29	ARS-BFGL-NGS-32198	BovineHD2900005950	5801594	20623488	14821.9	3888	3.812	1	0
ROH338	8	BovineHD0800022733	BovineHD0800026960	75872649	90687583	14814.9	2974	4.981	0.999	0.001
ROH339	15	BovineHD1500016084	Hapmap42319-BTA-77091	55638450	70436217	14797.8	3727	3.97	0.997	0
ROH340	23	BovineHD2300002569	BovineHD2300007040	10543907	25335659	14791.8	4052	3.65	1	0
ROH341	1	BovineHD0100008785	BovineHD0100012681	29735002	44503529	14768.5	3219	4.588	0.997	0
ROH342	5	BovineHD0500011250	BovineHD0500015397	39293694	54038160	14744.5	3350	4.401	0.999	0
ROH343	5	BovineHD4100003589	BovineHD0500014230	34677803	49422267	14744.5	3401	4.335	0.999	0
ROH344	16	BovineHD1600015465	BovineHD1600019975	55587332	70318323	14731	3902	3.775	0.997	0
ROH345	2	BovineHD0200023802	BovineHD0200028170	83250440	97980261	14729.8	3533	4.169	0.999	0
ROH346	27	BTB-00954906	BTB-01063707	13660191	28386241	14726.1	3491	4.218	0.999	0
ROH347	11	BovineHD1100014853	BovineHD1100018411	50423056	65099164	14676.1	3091	4.748	0.999	0
ROH348	1	BovineHD0100012892	BovineHD0100016928	45138020	59804579	14666.6	3431	4.275	0.987	0.002
ROH349	15	BovineHD1500016683	BovineHD1500020865	57710417	72371960	14661.5	3740	3.92	0.999	0
ROH350	15	BovineHD1500007964	BovineHD1500012320	29644002	44274686	14630.7	3732	3.92	0.997	0
ROH351	6	BovineHD0600028487	BovineHD0600033290	102386399	117005680	14619.3	4020	3.637	0.998	0
ROH352	1	BovineHD0100037150	BovineHD0100041979	130676807	145292228	14615.4	3909	3.739	0.996	0
ROH353	9	BovineHD0900009653	BovineHD0900013732	35202982	49808401	14605.4	3283	4.449	0.999	0
ROH354	25	BovineHD2500002776	BovineHD2500007056	10338479	24936656	14598.2	4062	3.594	0.999	0
ROH355	27	BovineHD2700001941	BovineHD2700005904	6189168	20783589	14594.4	3608	4.045	0.998	0
ROH356	14	BovineHD1400018081	BovineHD1400022321	64901916	79482889	14581	3084	4.728	0.985	0.001
ROH357	19	BovineHD1900011428	BovineHD1900015234	39818540	54368299	14549.8	3207	4.537	0.998	0.001
ROH358	1	BovineHD0100008843	BovineHD0100012681	29966208	44503529	14537.3	3173	4.582	0.985	0.001
ROH359	22	BovineHD2200011408	BovineHD2200015513	40075584	54565576	14490	3684	3.933	0.996	0
ROH360	6	BovineHD0600007810	BovineHD0600011622	28211656	42693174	14481.5	3468	4.176	0.999	0
ROH361	12	BovineHD1200000001	BovineHD1200004295	6351	14459023	14452.7	3895	3.711	0.999	0
ROH362	26	BovineHD2600000023	BovineHD2600003841	567168	15010122	14443	3355	4.305	0.996	0.001
ROH363	9	BovineHD0900025771	BovineHD0900031177	91280037	105688974	14408.9	4392	3.281	0.997	0
ROH364	22	BovineHD2200000013	BovineHD2200004240	92533	14490199	14397.7	3711	3.88	0.999	0
ROH365	12	BovineHD1200021614	BovineHD1200026693	76710313	91105777	14395.5	4400	3.272	0.999	0
ROH366	12	BovineHD1200021614	BovineHD1200026693	76710313	91105777	14395.5	4400	3.272	0.999	0
ROH367	12	BovineHD1200021614	BovineHD1200026693	76710313	91105777	14395.5	4400	3.272	0.982	0.001
ROH368	5	BovineHD4100003589	BovineHD0500014130	34677803	49070616	14392.8	3312	4.346	0.998	0
ROH369	1	BovineHD0100012892	BovineHD0100016858	45138020	59524486	14386.5	3375	4.263	1	0
ROH370	19	BovineHD1900011852	BovineHD1900019051	41613262	55971247	14358	3390	4.235	0.976	0.001
ROH371	20	BovineHD2000010132	BovineHD2000013828	35502694	49860245	14357.6	3338	4.301	0.999	0.001
ROH372	4	BovineHD0400021356	BovineHD0400025361	77128236	91478292	14350.1	3291	4.36	0.999	0.001
ROH373	7	BovineHD0700006688	BovineHD0700011197	24412103	38708083	14296	4039	3.539	0.998	0
ROH374	11	BovineHD1100020815	ARS-BFGL-NGS-33784	72837902	87124625	14286.7	3632	3.934	0.999	0.001
ROH375	1	BovineHD0100017159	ARS-BFGL-NGS-4924	60666928	74917513	14250.6	3546	4.019	0.998	0.001
ROH376	1	BovineHD0100017161	ARS-BFGL-NGS-4924	60671152	74917513	14246.4	3545	4.019	0.998	0
ROH377	7	BovineHD0700018851	BovineHD0700023157	64885260	79119815	14234.6	3685	3.863	0.998	0.001
ROH378	7	BovineHD0700018851	BovineHD0700023157	64885260	79119815	14234.6	3685	3.863	0.998	0.001
ROH379	7	BovineHD0700018851	BovineHD0700023157	64885260	79119815	14234.6	3685	3.863	0.99	0.001
ROH380	5	BovineHD0500024143	BovineHD0500028480	85372012	99577125	14205.1	3620	3.924	1	0
ROH381	11	BovineHD1100014828	BovineHD1100018307	50369492	64572681	14203.2	3044	4.666	0.998	0.001
ROH382	12	BovineHD1200005404	BovineHD1200009414	17819466	32020724	14201.3	3251	4.368	0.998	0
ROH383	12	BovineHD1200010314	BovineHD1200013528	35121464	49318748	14197.3	2549	5.57	0.999	0.001
ROH384	16	BovineHD1600008227	BovineHD1600012118	29203955	43355964	14152	3291	4.3	1	0
ROH385	16	BovineHD1600008227	BovineHD1600012118	29203955	43355964	14152	3291	4.3	1	0
ROH386	22	BovineHD2200011408	BovineHD2200015384	40075584	54157429	14081.8	3569	3.946	0.999	0
ROH387	11	BovineHD1100018369	BovineHD1100022641	64893344	78970647	14077.3	3588	3.923	0.999	0
ROH388	15	BovineHD1500001821	BovineHD1500005416	7279506	21335235	14055.7	2993	4.696	0.996	0.002
ROH389	18	BovineHD1800002922	BovineHD1800006902	8379828	22397587	14017.8	3568	3.929	0.999	0.001
ROH390	9	Hapmap52598-rs29022272	BovineHD0900031177	91672738	105688974	14016.2	4308	3.254	1	0
ROH391	29	BovineHD2900004827	BovineHD4100018980	16264090	30221261	13957.2	3585	3.893	0.999	0
ROH392	29	BovineHD2900004827	BovineHD4100018980	16264090	30221261	13957.2	3585	3.893	0.999	0
ROH393	21	BovineHD2100011020	BovineHD2100014901	37845596	51778042	13932.4	3337	4.175	0.999	0
ROH394	8	BovineHD0800017089	BovineHD0800021321	56872985	70798343	13925.4	2740	5.082	0.999	0
ROH395	19	BovineHD1900008240	BovineHD1900011927	27925987	41848543	13922.6	3170	4.392	0.997	0
ROH396	23	BovineHD2300007219	BovineHD2300011682	26663258	40538468	13875.2	3523	3.938	0.997	0.001
ROH397	11	BovineHD1100014852	BovineHD1100018244	50422295	64283019	13860.7	2966	4.673	0.999	0
ROH398	1	BTB-00049060	BovineHD0100034365	107573707	121429139	13855.4	3129	4.428	1	0
ROH399	10	BovineHD1000017422	BovineHD1000020846	59339288	73179896	13840.6	2905	4.764	0.998	0
ROH400	13	BovineHD1300011957	ARS-BFGL-NGS-25461	41347433	55183375	13835.9	2611	5.299	1	0
ROH401	1	BovineHD0100027693	BovineHD0100031375	97211135	110995259	13784.1	2994	4.604	0.998	0
ROH402	22	BovineHD2200000013	BovineHD2200004019	92533	13847049	13754.5	3520	3.908	0.999	0
ROH403	16	BovineHD1600015465	BovineHD4100012680	55587332	69319258	13731.9	3627	3.786	0.998	0.001
ROH404	18	BovineHD1800005806	BovineHD1800009741	18598544	32244601	13646.1	3551	3.843	0.997	0
ROH405	4	BovineHD0400021949	BovineHD0400025883	79225303	92839203	13613.9	3267	4.167	0.999	0
ROH406	14	BovineHD1400004838	BovineHD1400008854	17042998	30648102	13605.1	3027	4.495	0.999	0.001
ROH407	13	BovineHD1300014781	BovineHD1300018613	51951303	65551484	13600.2	2618	5.195	0.996	0.001
ROH408	15	BovineHD1500009355	BovineHD1500013788	34484957	48079198	13594.2	3648	3.726	0.999	0
ROH409	7	BovineHD0700008614	BovineHD0700012801	30582354	44176069	13593.7	3682	3.692	0.998	0
ROH410	2	BovineHD0200004101	BovineHD0200008210	14538421	28123348	13584.9	3286	4.134	0.999	0
ROH411	23	BovineHD2300000002	BovineHD2300003386	14911	13594277	13579.4	3030	4.482	0.996	0.001
ROH412	11	BovineHD1100026384	BovineHD1100030400	91008768	104531886	13523.1	3394	3.984	0.999	0
ROH413	18	BovineHD1800008680	BovineHD1800012217	27897192	41398744	13501.6	3225	4.187	0.996	0
ROH414	3	BovineHD0300030994	BovineHD0300035714	107921552	121408443	13486.9	3747	3.599	0.998	0
ROH415	1	BovineHD0100017145	BovineHD0100021249	60645563	74124719	13479.2	3396	3.969	0.998	0.001
ROH416	27	BovineHD2700003817	Hapmap39067-BTA-62463	12978964	26444012	13465	3209	4.196	0.988	0.001
ROH417	1	BovineHD0100017145	BovineHD0100021246	60645563	74107357	13461.8	3395	3.965	0.999	0
ROH418	5	BovineHD0500016818	BovineHD0500020922	60114211	73556898	13442.7	3220	4.175	1	0
ROH419	4	BovineHD0400003444	BovineHD0400007268	11360411	24797186	13436.8	3071	4.375	0.999	0
ROH420	5	BovineHD4100003589	BovineHD0500013901	34677803	48109149	13431.3	3141	4.276	0.999	0
ROH421	4	BovineHD0400010561	BovineHD0400014117	37633300	51056727	13423.4	2927	4.586	0.999	0.001
ROH422	20	BovineHD2000011124	BovineHD2000014466	39185277	52587670	13402.4	3058	4.383	0.998	0
ROH423	21	BovineHD2100011020	BovineHD2100014732	37845596	51211003	13365.4	3192	4.187	0.997	0.001
ROH424	21	BovineHD2100011020	BovineHD2100014732	37845596	51211003	13365.4	3192	4.187	0.997	0.001
ROH425	11	BovineHD1100014828	BovineHD1100018039	50369492	63728227	13358.7	2802	4.768	0.998	0.001
ROH426	11	BovineHD1100014829	BovineHD1100018039	50370346	63728227	13357.9	2801	4.769	0.999	0.001
ROH427	6	BovineHD0600015648	BovineHD0600019589	57211423	70541860	13330.4	3203	4.162	1	0
ROH428	11	BovineHD1100014853	BovineHD1100018040	50423056	63734318	13311.3	2780	4.788	0.99	0.001
ROH429	5	BovineHD0500006137	BovineHD0500009985	21253240	34556518	13303.3	3130	4.25	0.999	0
ROH430	1	BovineHD0100021503	BovineHD0100025119	75028047	88319436	13291.4	2709	4.906	0.997	0
ROH431	1	BovineHD0100021503	BovineHD0100025118	75028047	88313725	13285.7	2708	4.906	0.997	0.001
ROH432	2	BovineHD0200017096	BovineHD0200021011	60058427	73319159	13260.7	3270	4.055	0.998	0.001
ROH433	24	BovineHD2400010085	BovineHD2400013964	36887401	50081577	13194.2	3119	4.23	1	0
ROH434	11	BovineHD1100014852	BovineHD1100018008	50422295	63602026	13179.7	2754	4.786	1	0
ROH435	12	BovineHD1200012081	ARS-BFGL-NGS-104509	43209400	56380581	13171.2	2996	4.396	0.997	0.001
ROH436	1	BovineHD0100028117	BovineHD0100031590	98498166	111624613	13126.4	2824	4.648	0.997	0.001
ROH437	17	BovineHD1700001412	BovineHD1700005355	5295966	18408017	13112.1	3430	3.823	0.999	0.001
ROH438	12	BovineHD1200014225	BovineHD1200017713	51502904	64544368	13041.5	3135	4.16	0.996	0
ROH439	3	BovineHD0300017961	BovineHD0300021265	59847532	72861396	13013.9	2811	4.63	0.998	0.001
ROH440	16	BovineHD1600010448	ARS-BFGL-NGS-26951	36441689	49386191	12944.5	2539	5.098	0.994	0.001
ROH441	2	BovineHD0200030217	BovineHD0200034008	105018574	117962443	12943.9	3053	4.24	0.997	0
ROH442	16	BovineHD1600016144	BovineHD1600020122	57885581	70808956	12923.4	3473	3.721	0.999	0.001
ROH443	4	BovineHD0400021241	BovineHD0400024845	76853682	89745643	12892	2933	4.395	0.999	0.001
ROH444	1	BovineHD0100041985	BovineHD0100046650	145454377	158322647	12868.3	3795	3.391	0.998	0.001
ROH445	1	BovineHD0100041985	BovineHD0100046650	145454377	158322647	12868.3	3795	3.391	0.997	0
ROH446	26	BovineHD2600007453	BovineHD2600011273	28001296	40866472	12865.2	3556	3.618	0.999	0
ROH447	11	BovineHD1100014828	BovineHD1100017910	50369492	63219511	12850	2690	4.777	0.999	0
ROH448	3	BovineHD0300025967	BovineHD0300029522	90276675	103121972	12845.3	2974	4.319	0.999	0
ROH449	25	BovineHD2500004918	ARS-BFGL-NGS-119914	17435072	30269233	12834.2	3174	4.044	0.996	0
ROH450	28	ARS-BFGL-NGS-71158	BovineHD2800007706	16124333	28947452	12823.1	2712	4.728	1	0
ROH451	11	BovineHD1100016021	BovineHD1100019218	55152721	67957062	12804.3	2792	4.586	0.999	0.001
ROH452	11	BovineHD1100016021	BovineHD1100019218	55152721	67957062	12804.3	2792	4.586	0.997	0.001
ROH453	1	BovineHD0100006968	BovineHD0100010421	23623655	36416442	12792.8	2947	4.341	0.998	0.001
ROH454	5	BovineHD0500023267	BovineHD0500027034	82366702	95137876	12771.2	3142	4.065	0.999	0
ROH455	24	BovineHD2400005225	BovineHD2400008894	19754481	32499610	12745.1	3072	4.149	0.999	0.001
ROH456	20	BovineHD2000002139	BovineHD2000005853	6825553	19568849	12743.3	3269	3.898	0.996	0
ROH457	7	BovineHD0700017754	ARS-BFGL-NGS-30744	61660413	74367220	12706.8	3515	3.615	0.998	0.001
ROH458	14	ARS-BFGL-NGS-4939	BovineHD1400004185	1801116	14491250	12690.1	3372	3.763	0.999	0
ROH459	5	BovineHD0500021664	BTB-01602960	75955475	88626757	12671.3	2720	4.659	0.992	0
ROH460	17	BovineHD1700003598	ARS-BFGL-NGS-21860	12379880	25010293	12630.4	2998	4.213	0.999	0
ROH461	20	BovineHD2000016621	BovineHD2000021025	59374325	71986227	12611.9	3874	3.256	0.999	0
ROH462	17	BovineHD1700003607	ARS-BFGL-NGS-21860	12438767	25010293	12571.5	2990	4.205	0.999	0
ROH463	14	ARS-BFGL-NGS-4939	BovineHD1400004140	1801116	14354904	12553.8	3331	3.769	0.996	0
ROH464	22	BovineHD2200011830	BovineHD2200015256	41328112	53876155	12548	3068	4.09	0.996	0
ROH465	20	BovineHD2000013194	BovineHD2000016633	46898573	59406113	12507.5	3061	4.086	0.999	0
ROH466	2	BovineHD0200000001	BovineHD0200003522	6889	12502600	12495.7	2947	4.24	1	0
ROH467	8	BovineHD0800026715	BovineHD0800030450	89957612	102449161	12491.5	2477	5.043	0.998	0.001
ROH468	1	BovineHD0100026992	BovineHD0100030448	95071220	107555692	12484.5	2822	4.424	0.996	0
ROH469	2	BovineHD0200035724	BovineHD0200039752	123222982	135707195	12484.2	3238	3.856	0.993	0.001
ROH470	10	BovineHD1000026472	BovineHD1000030865	91822736	104301732	12479	3663	3.407	0.999	0
ROH471	3	BovineHD0300012783	BovineHD0300036135	41887718	54358998	12471.3	3192	3.907	1	0
ROH472	3	BovineHD0300026793	ARS-BFGL-NGS-52588	93074720	105507423	12432.7	2920	4.258	0.999	0
ROH473	14	BovineHD1400014256	BovineHD1400017421	50216744	62635854	12419.1	2417	5.138	0.998	0
ROH474	2	BovineHD0200004707	BovineHD0200008461	16535499	28949383	12413.9	3008	4.127	0.999	0
ROH475	20	BovineHD2000006050	BovineHD2000009330	20135262	32525895	12390.6	2815	4.402	0.999	0
ROH476	2	BovineHD0200007731	BovineHD0200011486	26764878	39139179	12374.3	3181	3.89	0.999	0
ROH477	10	BovineHD1000010135	BovineHD1000013116	31309589	43680899	12371.3	2652	4.665	0.996	0
ROH478	1	BovineHD0100027053	BovineHD0100030448	95211527	107555692	12344.2	2772	4.453	0.999	0
ROH479	24	BovineHD2400010531	BovineHD2400014224	38431846	50774419	12342.6	2991	4.127	0.982	0
ROH480	7	BovineHD0700015024	BovineHD0700018554	51798708	64140474	12341.8	2812	4.389	0.999	0
ROH481	11	BovineHD1100008638	BovineHD1100012140	29097347	41411641	12314.3	3104	3.967	0.998	0
ROH482	21	BovineHD2100011020	BovineHD2100014414	37845596	50139088	12293.5	2913	4.22	0.999	0
ROH483	11	BovineHD1100026814	BovineHD1100030400	92265810	104531886	12266.1	3004	4.083	0.999	0
ROH484	4	BovineHD0400008045	BovineHD0400011098	27776633	40016219	12239.6	2456	4.984	0.983	0
ROH485	14	BovineHD1400011095	BTB-01223088	38654564	50815043	12160.5	2259	5.383	0.998	0.001
ROH486	1	BovineHD0100017150	BovineHD0100020855	60654968	72794566	12139.6	3106	3.908	0.999	0
ROH487	9	BovineHD0900000309	BovineHD0900003589	1613384	13731979	12118.6	2824	4.291	0.997	0.001
ROH488	10	BovineHD1000017422	BovineHD1000020473	59339288	71450114	12110.8	2608	4.644	0.984	0.002
ROH489	1	BovineHD0100001773	BovineHD0100005293	5495276	17593045	12097.8	2790	4.336	0.999	0.001
ROH490	10	BovineHD1000020491	BovineHD1000023833	71533625	83630283	12096.7	2758	4.386	0.984	0.001
ROH491	3	BovineHD0300005640	BovineHD0300009348	17477222	29552917	12075.7	2888	4.181	0.986	0.001
ROH492	22	BovineHD2200007982	BovineHD2200011407	27688723	39725145	12036.4	2976	4.044	1	0
ROH493	3	BovineHD0300007864	BovineHD0300011503	25056579	37026425	11969.8	3101	3.86	1	0
ROH494	4	BovineHD0400012239	BovineHD0400015454	44639266	56602874	11963.6	2648	4.518	0.999	0.001
ROH495	14	BovineHD1400017590	BovineHD1400021141	63458734	75414207	11955.5	2568	4.656	0.999	0
ROH496	2	BovineHD0200019421	BovineHD0200022735	67176587	79129199	11952.6	2811	4.252	0.991	0.001
ROH497	14	BovineHD1400015321	BovineHD1400018577	54506059	66449539	11943.5	2441	4.893	0.996	0.001
ROH498	14	BovineHD1400015321	BovineHD1400018577	54506059	66449539	11943.5	2441	4.893	0.998	0.001
ROH499	16	BovineHD1600013775	BovineHD1600017273	49681417	61615591	11934.2	3004	3.973	0.997	0.001
ROH500	12	BovineHD1200011996	BovineHD1200015156	42797339	54705714	11908.4	2685	4.435	0.987	0
ROH501	11	BovineHD1100016275	BovineHD1100019115	55724921	67616154	11891.2	2458	4.838	0.999	0
ROH502	15	BovineHD1500000870	BovineHD1500003954	3893303	15761244	11867.9	2621	4.528	0.997	0.001
ROH503	28	BovineHD2800009291	BovineHD2800013502	34382782	46248750	11866	3673	3.231	0.999	0.001
ROH504	15	BovineHD1500000292	BovineHD1500003289	1242124	13097840	11855.7	2548	4.653	0.981	0.001
ROH505	20	BovineHD2000000135	BovineHD2000003927	452069	12307508	11855.4	3291	3.602	0.999	0.001
ROH506	18	BovineHD1800000081	BovineHD1800004261	780083	12624980	11844.9	3853	3.074	0.999	0
ROH507	10	BovineHD1000014227	BovineHD1000017415	47386823	59223175	11836.4	2792	4.239	0.998	0
ROH508	24	BTB-00887858	BovineHD2400013891	37958693	49794284	11835.6	2814	4.206	0.999	0
ROH509	7	BovineHD0700003137	BovineHD0700006531	12040557	23817272	11776.7	2570	4.582	0.999	0
ROH510	9	BovineHD0900018781	BovineHD0900022130	67965796	79725593	11759.8	2528	4.652	1	0
ROH511	9	BovineHD0900018781	BovineHD0900022130	67965796	79725593	11759.8	2528	4.652	0.998	0
ROH512	26	BovineHD2600009423	BovineHD2600013170	34696030	46453356	11757.3	3348	3.512	1	0
ROH513	7	BovineHD0700003137	BovineHD0700006523	12040557	23792486	11751.9	2566	4.58	0.998	0.001
ROH514	23	BovineHD2300008827	BovineHD2300012174	30534914	42272482	11737.6	2712	4.328	0.998	0
ROH515	7	BovineHD0700003137	BovineHD0700006517	12040557	23772721	11732.2	2561	4.581	0.998	0.001
ROH516	7	BovineHD0700003137	BovineHD0700006517	12040557	23772721	11732.2	2561	4.581	0.998	0.001
ROH517	1	BovineHD0100004023	BovineHD0100007313	13013845	24711791	11697.9	2710	4.317	0.999	0
ROH518	19	BovineHD1900008784	BovineHD1900011847	29892411	41584389	11692	2672	4.376	0.98	0.001
ROH519	4	BovineHD0400014131	BovineHD0400017205	51092784	62775824	11683	2495	4.683	0.999	0
ROH520	20	BovineHD2000000007	BovineHD2000003770	60026	11731649	11671.6	3252	3.589	0.996	0.001
ROH521	1	BTA-21519-no-rs	BovineHD0100016059	45214460	56874618	11660.2	2746	4.246	0.999	0.001
ROH522	6	BovineHD0600015548	BovineHD0600018899	56848759	68503076	11654.3	2753	4.233	0.998	0
ROH523	5	BovineHD4100003925	BovineHD0500028480	87938709	99577125	11638.4	2921	3.984	0.996	0
ROH524	2	BovineHD0200022050	BovineHD0200025067	76676836	88287427	11610.6	2464	4.712	1	0
ROH525	18	BovineHD1800011625	ARS-BFGL-NGS-12344	39264233	50870670	11606.4	3010	3.856	0.999	0
ROH526	12	BTB-00496614	BovineHD1200017868	53722535	65315589	11593.1	2755	4.208	0.997	0
ROH527	12	BTB-00496614	BovineHD1200017868	53722535	65315589	11593.1	2755	4.208	0.997	0
ROH528	10	BovineHD1000002800	BovineHD1000006528	8456638	19978668	11522	3259	3.535	0.997	0.001
ROH529	10	BovineHD1000000014	BovineHD1000003963	121523	11634109	11512.6	3469	3.319	0.999	0
ROH530	17	BovineHD1700015858	BovineHD1700019512	55907275	67390218	11482.9	3210	3.577	0.984	0
ROH531	2	BovineHD0200010229	BovineHD0200013347	34627774	46092467	11464.7	2447	4.685	0.997	0
ROH532	2	ARS-BFGL-NGS-15108	BovineHD0200040069	125248041	136703562	11455.5	2954	3.878	0.999	0
ROH533	11	BovineHD1100015490	BovineHD1100018299	53099937	64547606	11447.7	2503	4.574	0.999	0
ROH534	11	BovineHD1100015490	BovineHD1100018299	53099937	64547606	11447.7	2503	4.574	1	0
ROH535	21	BovineHD2100006598	BovineHD2100009708	22485821	33919671	11433.9	2404	4.756	0.999	0
ROH536	11	BovineHD1100024599	BovineHD1100028220	85709269	97134631	11425.4	3112	3.671	0.995	0
ROH537	4	BovineHD0400021241	BovineHD0400024478	76853682	88271774	11418.1	2646	4.315	0.984	0.002
ROH538	4	BovineHD0400011104	BovineHD0400014223	40036510	51432183	11395.7	2544	4.479	0.981	0.001
ROH539	18	BovineHD1800008973	BovineHD1800011843	28872782	40262507	11389.7	2617	4.352	1	0
ROH540	20	BovineHD2000006332	BovineHD2000009330	21142399	32525895	11383.5	2573	4.424	0.996	0
ROH541	9	BovineHD0900010686	BovineHD0900013732	38479657	49808401	11328.7	2418	4.685	0.99	0.001
ROH542	5	BovineHD0500001179	BovineHD0500004673	4526835	15830784	11304	2662	4.246	0.997	0
ROH543	15	BovineHD4100011810	BovineHD1500007159	15585192	26859874	11274.7	2761	4.084	0.998	0
ROH544	3	BovineHD0300024894	BovineHD0300028207	86945350	98218275	11272.9	2788	4.043	0.998	0.001
ROH545	15	BovineHD1500014734	BovineHD1500017963	51296284	62568542	11272.3	2744	4.108	0.999	0
ROH546	24	BovineHD2400008123	BovineHD2400011419	29933339	41197819	11264.5	2646	4.257	1	0
ROH547	21	BovineHD2100007634	BovineHD2100011015	26481275	37734859	11253.6	2771	4.061	0.998	0
ROH548	24	ARS-BFGL-NGS-118806	BovineHD2400011124	29068445	40318342	11249.9	2555	4.403	0.999	0
ROH549	6	BovineHD0600008858	BovineHD0600011648	31602486	42851089	11248.6	2604	4.32	0.998	0
ROH550	8	BovineHD0800000001	BovineHD0800003682	20855	11269218	11248.4	2580	4.36	0.997	0.001
ROH551	24	BovineHD2400014230	BovineHD2400018042	50784541	62029881	11245.3	3221	3.491	0.984	0.001
ROH552	18	BovineHD1800000081	BovineHD1800004128	780083	12017449	11237.4	3750	2.997	0.999	0
ROH553	1	BovineHD0100002771	BTA-39450-no-rs	8854680	20056335	11201.7	2506	4.47	0.986	0
ROH554	15	BovineHD1500003693	BovineHD1500006923	14898619	26068363	11169.7	2725	4.099	0.999	0.001
ROH555	4	BovineHD0400012288	BovineHD0400015298	44846171	56008334	11162.2	2481	4.499	0.998	0
ROH556	9	BovineHD0900008964	ARS-BFGL-NGS-38561	32722194	43883136	11160.9	2622	4.257	0.998	0.001
ROH557	9	ARS-BFGL-NGS-29957	BovineHD0900030261	92193482	103337450	11144	3586	3.108	1	0
ROH558	8	BovineHD0800001907	BovineHD0800005322	5857277	16985286	11128	2405	4.627	0.992	0
ROH559	29	BovineHD2900015515	BovineHD4100019172	39252602	50378190	11125.6	2198	5.062	0.997	0
ROH560	12	BovineHD1200021614	BovineHD1200025628	76710313	87790940	11080.6	3512	3.155	1	0
ROH561	25	BovineHD2500000007	BovineHD2500003054	45134	11124910	11079.8	2972	3.728	0.999	0
ROH562	5	BovineHD0500016818	BovineHD0500019977	60114211	71193700	11079.5	2557	4.333	0.998	0
ROH563	16	BovineHD1600015093	BovineHD1600018474	54274986	65349292	11074.3	2947	3.758	0.997	0.001
ROH564	20	BovineHD2000000007	BovineHD2000003552	60026	11128442	11068.4	3045	3.635	0.996	0.001
ROH565	2	BovineHD0200015376	BovineHD0200018778	53968817	65033299	11064.5	2890	3.829	1	0
ROH566	15	BovineHD1500015321	BovineHD1500018351	52981634	64031519	11049.9	2607	4.239	0.98	0.002
ROH567	22	BovineHD2200003175	BovineHD4100015529	10605921	21630575	11024.7	2697	4.088	1	0
ROH568	2	BovineHD0200031718	BovineHD0200035114	110058164	121082706	11024.5	2557	4.312	0.998	0
ROH569	1	BovineHD0100042580	BovineHD0100046650	147302039	158322647	11020.6	3288	3.352	0.998	0.001
ROH570	2	BovineHD0200023802	BovineHD0200027005	83250440	94268065	11017.6	2569	4.289	1	0
ROH571	9	BovineHD0900004828	BovineHD0900007803	17812217	28826828	11014.6	2439	4.516	0.998	0
ROH572	9	BovineHD0900004828	BovineHD0900007803	17812217	28826828	11014.6	2439	4.516	0.997	0
ROH573	27	BovineHD2700004202	BovineHD2700007163	14474719	25483754	11009	2646	4.161	0.991	0.001
ROH574	4	BovineHD0400000001	BovineHD0400003312	1062	11000630	10999.6	2716	4.05	0.997	0.001
ROH575	8	ARS-BFGL-NGS-32393	BovineHD0800028779	86442366	97407773	10965.4	2270	4.831	0.997	0
ROH576	1	BovineHD0100015007	BovineHD0100018157	53326337	64291030	10964.7	2679	4.093	0.999	0.001
ROH577	8	BovineHD0800007334	ARS-BFGL-NGS-53667	24411453	35370804	10959.4	2445	4.482	0.995	0
ROH578	5	BovineHD0500011086	BovineHD0500014303	38762775	49714006	10951.2	2624	4.173	0.999	0
ROH579	5	BovineHD0500011086	BovineHD0500014303	38762775	49714006	10951.2	2624	4.173	0.999	0
ROH580	3	BovineHD0300016703	BovineHD0300019626	55259920	66208919	10949	2555	4.285	0.998	0
ROH581	21	BovineHD2100003478	BovineHD2100007092	13357403	24293246	10935.8	3024	3.616	0.999	0
ROH582	15	BovineHD1500019218	BovineHD1500022700	66871584	77788979	10917.4	3134	3.484	0.996	0
ROH583	15	BovineHD1500019218	BovineHD1500022700	66871584	77788979	10917.4	3134	3.484	0.993	0
ROH584	14	BovineHD1400014446	BovineHD1400017144	50885149	61800300	10915.2	2062	5.293	1	0
ROH585	11	BovineHD1100006862	BovineHD1100010059	22649213	33560883	10911.7	2822	3.867	0.982	0.001
ROH586	12	BovineHD1200021614	BovineHD1200025579	76710313	87621419	10911.1	3466	3.148	1	0
ROH587	1	BovineHD0100031272	BovineHD0100034365	110528787	121429139	10900.4	2471	4.411	0.999	0
ROH588	20	BovineHD2000015643	BovineHD2000019643	56761174	67654036	10892.9	3518	3.096	1	0
ROH589	10	BovineHD1000014548	BovineHD1000017415	48359318	59223175	10863.9	2507	4.333	0.996	0
ROH590	7	BovineHD0700006539	BovineHD0700009907	23832882	34694032	10861.2	2989	3.634	1	0
ROH591	5	BovineHD0500010319	BovineHD0500013494	36022788	46877762	10855	2585	4.199	1	0
ROH592	5	BovineHD0500010319	BovineHD0500013494	36022788	46877762	10855	2585	4.199	0.999	0
ROH593	21	BovineHD2100012907	BovineHD2100015955	44889681	55732389	10842.7	2611	4.153	0.997	0
ROH594	10	BovineHD1000003968	BovineHD1000007340	11657945	22499625	10841.7	2897	3.742	0.999	0
ROH595	16	BovineHD1600011090	BovineHD1600013747	38702534	49543904	10841.4	1978	5.481	0.998	0.001
ROH596	3	BovineHD0300027283	BovineHD0300030262	94742479	105568914	10826.4	2552	4.242	0.999	0
ROH597	11	BovineHD1100016394	ARS-BFGL-NGS-78948	56196843	67016791	10819.9	2170	4.986	0.995	0
ROH598	13	BovineHD1300017994	BovineHD1300021244	62927331	73738139	10810.8	2065	5.235	0.982	0.001
ROH599	15	BovineHD1500002619	BovineHD1500005269	9927423	20733375	10806	2227	4.852	0.999	0
ROH600	26	BovineHD2600011276	ARS-BFGL-NGS-17431	40884668	51680135	10795.5	3205	3.368	1	0
ROH601	26	BovineHD2600011276	ARS-BFGL-NGS-17431	40884668	51680135	10795.5	3205	3.368	1	0
ROH602	21	BovineHD2100007778	BovineHD2100011015	26942925	37734859	10791.9	2650	4.072	0.999	0
ROH603	24	BovineHD2400012355	BovineHD2400015945	45051162	55833925	10782.8	2964	3.638	0.999	0
ROH604	15	ARS-BFGL-NGS-22671	BovineHD1500012479	34014822	44784627	10769.8	2814	3.827	0.998	0
ROH605	6	BovineHD0600017377	BovineHD0600020509	62883597	73634372	10750.8	2508	4.287	0.996	0.002
ROH606	4	BovineHD0400021241	BovineHD0400024272	76853682	87600486	10746.8	2511	4.28	0.999	0
ROH607	2	BovineHD0200012328	Hapmap31810-BTA-155140	42593591	53330902	10737.3	2262	4.747	1	0
ROH608	29	BovineHD2900005641	BovineHD4100018980	19490223	30221261	10731	2895	3.707	1	0
ROH609	1	BovineHD0100021503	BovineHD4100000496	75028047	85743853	10715.8	2244	4.775	1	0
ROH610	1	BovineHD0100021503	BovineHD4100000496	75028047	85743853	10715.8	2244	4.775	0.996	0
ROH611	20	BovineHD2000006545	BovineHD2000009330	21814259	32525895	10711.6	2384	4.493	0.999	0
ROH612	9	BovineHD0900002092	BovineHD0900005304	8741618	19448144	10706.5	2710	3.951	0.999	0
ROH613	20	BovineHD2000015867	BovineHD2000019797	57504332	68203112	10698.8	3480	3.074	0.997	0.001
ROH614	20	BovineHD2000005709	BovineHD2000008714	19002763	29700613	10697.9	2628	4.071	0.992	0
ROH615	1	BovineHD0100046409	BovineHD0100011087	27800488	38487835	10687.3	2310	4.627	0.995	0.001
ROH616	1	BovineHD0100032094	BovineHD0100035035	113429654	124106797	10677.1	2426	4.401	0.985	0.002
ROH617	1	BovineHD0100018149	ARS-BFGL-NGS-4924	64257177	74917513	10660.3	2692	3.96	0.998	0.001
ROH618	5	BovineHD0500029588	BovineHD0500032946	103456921	114105488	10648.6	2758	3.861	1	0
ROH619	5	BovineHD0500029588	BovineHD0500032946	103456921	114105488	10648.6	2758	3.861	0.997	0
ROH620	5	BovineHD0500029588	BovineHD0500032946	103456921	114105488	10648.6	2758	3.861	0.999	0.001
ROH621	5	BovineHD0500029588	BovineHD0500032946	103456921	114105488	10648.6	2758	3.861	0.999	0.001
ROH622	5	BovineHD0500029588	BovineHD0500032946	103456921	114105488	10648.6	2758	3.861	0.997	0
ROH623	16	ARS-BFGL-NGS-39390	BovineHD1600013496	38059137	48704477	10645.3	1933	5.507	0.974	0.004
ROH624	11	BovineHD1100002432	BovineHD1100005336	6499544	17142714	10643.2	2611	4.076	1	0
ROH625	10	BovineHD1000030769	BovineHD1000024845	76598857	87230272	10631.4	2490	4.27	1	0
ROH626	9	BovineHD0900000031	BovineHD0900002689	187644	10813745	10626.1	2255	4.712	0.984	0.004
ROH627	23	BovineHD2300000002	BovineHD2300002597	14911	10633250	10618.3	2318	4.581	1	0
ROH628	21	BovineHD2100017658	BovineHD2100021040	60989218	71573501	10584.3	2758	3.838	0.999	0
ROH629	2	BovineHD0200019154	BovineHD0200022103	66217925	76801456	10583.5	2472	4.281	0.995	0
ROH630	9	BovineHD0900005660	BovineHD0900008571	20956256	31537599	10581.3	2427	4.36	0.999	0
ROH631	19	BovineHD1900000003	BovineHD1900002901	90671	10671018	10580.3	2449	4.32	0.997	0
ROH632	12	BovineHD1200009453	BovineHD1200011987	32169693	42747956	10578.3	1969	5.372	0.997	0.001
ROH633	12	BovineHD1200009453	BovineHD1200011987	32169693	42747956	10578.3	1969	5.372	0.998	0
ROH634	26	BovineHD2600011342	ARS-BFGL-NGS-17431	41105054	51680135	10575.1	3151	3.356	0.999	0
ROH635	26	BovineHD2600006794	BovineHD2600009945	25820001	36390862	10570.9	2992	3.533	0.999	0.001
ROH636	8	BovineHD0800022733	ARS-BFGL-NGS-32393	75872649	86442366	10569.7	1953	5.412	0.998	0.001
ROH637	21	BovineHD2100017663	BovineHD2100021040	61009566	71573501	10563.9	2757	3.832	0.998	0
ROH638	21	BovineHD2100017663	BovineHD2100021040	61009566	71573501	10563.9	2757	3.832	0.997	0
ROH639	20	BovineHD2000013867	BovineHD2000017004	50007945	60569125	10561.2	2793	3.781	0.998	0.001
ROH640	19	BovineHD1900012143	BovineHD1900014862	42564968	53119721	10554.8	2284	4.621	0.999	0
ROH641	5	BovineHD0500017344	BovineHD0500020444	61876581	72410862	10534.3	2496	4.22	1	0
ROH642	1	BovineHD0100023542	BovineHD0100026295	81972409	92502566	10530.2	2169	4.855	0.998	0.002
ROH643	3	BovineHD0300012579	BovineHD0300015674	41320902	51842576	10521.7	2654	3.964	0.986	0.001
ROH644	14	BovineHD1400013040	BovineHD4100011607	46177807	56691475	10513.7	2036	5.164	0.997	0
ROH645	11	BovineHD1100020595	BovineHD1100023658	72074280	82586145	10511.9	2554	4.116	0.998	0.001
ROH646	5	BovineHD0500000007	BovineHD0500003028	31485	10542448	10511	2354	4.465	0.999	0
ROH647	17	BovineHD1700007058	BovineHD1700009842	25131024	35634413	10503.4	2387	4.4	1	0
ROH648	17	BovineHD1700007058	BovineHD1700009842	25131024	35634413	10503.4	2387	4.4	0.998	0
ROH649	3	BovineHD0300016837	BovineHD0300019626	55715991	66208919	10492.9	2429	4.32	0.998	0
ROH650	12	BovineHD1200009453	BovineHD1200011971	32169693	42618718	10449	1959	5.334	0.999	0.001
ROH651	12	BovineHD1200009453	BovineHD1200011971	32169693	42618718	10449	1959	5.334	0.997	0.001
ROH652	12	BovineHD1200009453	BovineHD1200011971	32169693	42618718	10449	1959	5.334	0.999	0.001
ROH653	18	BovineHD1800011902	ARS-BFGL-NGS-12344	40428278	50870670	10442.4	2734	3.819	1	0
ROH654	10	BovineHD1000012688	BovineHD1000015566	41602451	52032186	10429.7	2566	4.065	0.998	0
ROH655	12	BovineHD1200015210	BovineHD1200017868	54890055	65315589	10425.5	2402	4.34	0.984	0
ROH656	12	BovineHD1200010316	BTB-00491397	35128656	45552480	10423.8	1783	5.846	0.998	0.001
ROH657	5	BovineHD0500025247	BovineHD0500028436	89050181	99469824	10419.6	2647	3.936	0.997	0
ROH658	4	BovineHD0400010561	BovineHD0400013215	37633300	48050539	10417.2	2180	4.779	0.997	0
ROH659	25	BovineHD2500008883	ARS-BFGL-NGS-115796	32474258	42851121	10376.9	2818	3.682	0.999	0
ROH660	25	BovineHD2500008883	ARS-BFGL-NGS-115796	32474258	42851121	10376.9	2818	3.682	0.997	0
ROH661	25	BovineHD2500008883	ARS-BFGL-NGS-115796	32474258	42851121	10376.9	2818	3.682	1	0
ROH662	25	BovineHD2500008883	ARS-BFGL-NGS-115796	32474258	42851121	10376.9	2818	3.682	1	0
ROH663	25	BovineHD2500008883	ARS-BFGL-NGS-115796	32474258	42851121	10376.9	2818	3.682	0.999	0
ROH664	6	BovineHD0600004913	BovineHD0600007884	18018130	28394933	10376.8	2585	4.014	0.989	0.001
ROH665	6	BovineHD0600004913	BovineHD0600007884	18018130	28394933	10376.8	2585	4.014	0.999	0
ROH666	5	BovineHD4100003589	BovineHD0500012944	34677803	45048080	10370.3	2290	4.529	0.998	0
ROH667	20	BovineHD2000012710	BovineHD2000015089	44704329	55066879	10362.6	2139	4.845	0.999	0
ROH668	1	BovineHD0100022716	BovineHD0100025400	78938782	89301259	10362.5	2041	5.077	0.997	0.002
ROH669	12	BovineHD1200009621	BovineHD1200012071	32812230	43160948	10348.7	1909	5.421	0.998	0
ROH670	14	BovineHD1400013146	BovineHD1400015782	46480804	56786301	10305.5	1987	5.186	0.998	0.001
ROH671	5	BovineHD0500010470	BovineHD0500013467	36507904	46787088	10279.2	2438	4.216	0.998	0.001
ROH672	5	BovineHD0500010470	BovineHD0500013467	36507904	46787088	10279.2	2438	4.216	0.998	0
ROH673	10	BovineHD1000017422	BovineHD1000019955	59339288	69606842	10267.6	2236	4.592	1	0
ROH674	27	BovineHD2700005247	BovineHD2700007979	18208767	28452999	10244.2	2358	4.344	0.999	0
ROH675	26	BovineHD2600015175	BovineHD2600009902	26020481	36259192	10238.7	2889	3.544	0.999	0
ROH676	13	BovineHD1300010211	BovineHD1300013234	35184800	45418752	10234	2354	4.347	0.989	0
ROH677	22	BovineHD2200011426	BovineHD2200014365	40133093	50335365	10202.3	2659	3.837	0.999	0
ROH678	29	BovineHD2900003686	BovineHD2900006425	12329354	22522803	10193.5	2470	4.127	0.999	0
ROH679	6	BovineHD0600019245	BovineHD0600022048	69636951	79809859	10172.9	2224	4.574	1	0
ROH680	17	BovineHD1700014576	BovineHD1700017773	52089207	62259424	10170.2	2650	3.838	0.999	0
ROH681	5	Hapmap52265-rs29027362	BovineHD0500021653	65693887	75848829	10154.9	2534	4.007	1	0
ROH682	21	BovineHD2100007275	BovineHD2100010128	25101786	35216674	10114.9	2250	4.496	0.996	0
ROH683	1	BovineHD0100028117	BovineHD0100030754	98498166	108607324	10109.2	2153	4.695	0.998	0.001
ROH684	16	BovineHD1600003104	BovineHD1600006097	11667268	21760438	10093.2	2693	3.748	0.999	0
ROH685	6	ARS-BFGL-NGS-41037	BovineHD0600016194	48776662	58863998	10087.3	2380	4.238	0.996	0.001
ROH686	1	BovineHD0100006435	BovineHD0100009245	21760467	31839071	10078.6	2433	4.142	0.998	0
ROH687	19	ARS-BFGL-BAC-27164	BovineHD1900018232	53063966	63137925	10074	3063	3.289	1	0
ROH688	16	BovineHD1600010961	BovineHD1600013320	38189911	48251969	10062.1	1713	5.874	0.999	0.001
ROH689	5	BovineHD0500017048	BovineHD0500019831	60830066	70881348	10051.3	2229	4.509	0.99	0
ROH690	17	BovineHD1700014576	BovineHD1700017738	52089207	62135693	10046.5	2616	3.84	0.999	0
ROH691	26	BovineHD2600006855	BovineHD2600009856	26013587	36058761	10045.2	2852	3.522	0.999	0
ROH692	22	BovineHD2200002677	BovineHD2200005495	8903441	18933128	10029.7	2550	3.933	1	0
ROH693	5	BovineHD0500021664	BovineHD0500024344	75955475	85968602	10013.1	2039	4.911	0.998	0
ROH694	5	BovineHD0500021664	BovineHD0500024344	75955475	85968602	10013.1	2039	4.911	0.999	0
ROH695	9	BovineHD0900008587	BovineHD0900011574	31620933	41632999	10012.1	2493	4.016	0.998	0
ROH696	11	BovineHD1100013268	BovineHD1100016295	45786924	55787730	10000.8	2687	3.722	0.999	0
ROH697	2	BovineHD0200001822	BovineHD0200004634	6216419	16207029	9990.61	2363	4.228	0.999	0
ROH698	2	BovineHD0200001822	BovineHD0200004634	6216419	16207029	9990.61	2363	4.228	0.997	0
ROH699	4	BTB-00181232	BovineHD0400016028	48945677	58932358	9986.68	2153	4.638	1	0
ROH700	20	BovineHD2000010170	BovineHD2000012912	35597119	45575325	9978.21	2487	4.012	0.999	0
ROH701	1	BovineHD0100014219	BovineHD0100017125	50610120	60584146	9974.03	2447	4.076	0.999	0
ROH702	15	BovineHD1500003294	BovineHD1500005890	13112410	23080491	9968.08	2136	4.667	0.985	0
ROH703	4	ARS-BFGL-NGS-114694	BovineHD0400024845	79785116	89745643	9960.53	2277	4.374	0.999	0
ROH704	24	BovineHD2400012355	BovineHD2400015716	45051162	55008809	9957.65	2801	3.555	0.999	0
ROH705	24	BovineHD2400012355	BovineHD2400015716	45051162	55008809	9957.65	2801	3.555	0.998	0
ROH706	14	BovineHD1400019488	BovineHD1400022321	69525365	79482889	9957.52	2140	4.653	1	0
ROH707	14	BovineHD1400019488	BovineHD1400022321	69525365	79482889	9957.52	2140	4.653	0.999	0
ROH708	15	BovineHD1500011276	BovineHD1500025863	41134074	51091149	9957.08	2566	3.88	0.996	0.001
ROH709	5	BovineHD0500003278	BovineHD0500006108	11171923	21122459	9950.54	2296	4.334	0.996	0.001
ROH710	6	BovineHD0600012918	BovineHD0600015626	47179259	57123327	9944.07	2315	4.295	0.998	0.001
ROH711	3	ARS-BFGL-NGS-54892	BovineHD0300034978	109757416	119696606	9939.19	2942	3.378	0.999	0
ROH712	9	BovineHD0900021920	BovineHD0900024977	78683494	88621931	9938.44	2403	4.136	0.997	0.001
ROH713	1	BovineHD0100021805	BovineHD4100000496	75811289	85743853	9932.57	2080	4.775	0.999	0
ROH714	11	BovineHD1100007578	BovineHD1100010437	25274319	35202769	9928.45	2497	3.976	0.999	0.001
ROH715	4	ARS-BFGL-NGS-35523	BovineHD0400014117	41128696	51056727	9928.03	2235	4.442	0.999	0
ROH716	9	BovineHD0900000001	BovineHD0900002424	13950	9932280	9918.33	2053	4.831	0.99	0.001
ROH717	10	BovineHD1000000014	BovineHD1000003318	121523	10006325	9884.8	2889	3.422	0.998	0
ROH718	14	BovineHD1400014305	BovineHD1400016708	50369066	60249222	9880.16	1846	5.352	0.994	0.001
ROH719	1	BovineHD0100017131	BovineHD0100020160	60602209	70467710	9865.5	2571	3.837	0.998	0
ROH720	5	BovineHD0500017465	BovineHD0500020343	62326049	72183480	9857.43	2310	4.267	1	0
ROH721	5	BovineHD0500017465	BovineHD0500020343	62326049	72183480	9857.43	2310	4.267	1	0
ROH722	25	BovineHD2500004255	BovineHD2500007074	15146517	24999897	9853.38	2623	3.757	0.999	0.001
ROH723	4	BovineHD0400014007	BovineHD0400016455	50723040	60555650	9832.61	2028	4.848	0.994	0.001
ROH724	17	BovineHD1700011249	BovineHD1700014415	40864279	50696256	9831.98	2750	3.575	0.997	0
ROH725	2	BovineHD0200023244	BovineHD0200025783	80834532	90652724	9818.19	1970	4.984	0.998	0.002
ROH726	8	BovineHD0800017089	BovineHD0800020023	56872985	66677510	9804.53	1803	5.438	1	0
ROH727	18	BovineHD1800009977	BovineHD1800012626	32959897	42751894	9792	2414	4.056	0.995	0
ROH728	1	BovineHD0100031598	BovineHD0100034364	111648538	121425628	9777.09	2210	4.424	0.998	0
ROH729	1	BovineHD0100031600	BovineHD0100034364	111649938	121425628	9775.69	2208	4.427	1	0
ROH730	1	BovineHD0100031602	BovineHD0100034365	111661060	121429139	9768.08	2207	4.426	0.994	0.001
ROH731	26	BovineHD2600011600	ARS-BFGL-NGS-17431	41936441	51680135	9743.69	2907	3.352	1	0
ROH732	26	BovineHD2600000521	BovineHD2600003317	3005370	12746686	9741.32	2486	3.918	0.994	0.001
ROH733	3	BovineHD0300021283	BovineHD0300023735	72966507	82701810	9735.3	1845	5.277	0.996	0.001
ROH734	3	BovineHD0300021283	BovineHD0300023735	72966507	82701810	9735.3	1845	5.277	0.999	0
ROH735	3	BovineHD0300021283	BovineHD0300023735	72966507	82701810	9735.3	1845	5.277	0.999	0.001
ROH736	3	BovineHD0300021283	BovineHD0300023735	72966507	82701810	9735.3	1845	5.277	1	0
ROH737	1	BovineHD0100031609	BovineHD0100034365	111694550	121429139	9734.59	2206	4.413	1	0
ROH738	1	BovineHD0100031609	BovineHD0100034365	111694550	121429139	9734.59	2206	4.413	0.999	0
ROH739	10	BovineHD1000014927	BovineHD1000017415	49489310	59223175	9733.87	2153	4.521	0.998	0
ROH740	11	BovineHD1100022775	BovineHD1100025713	79436510	89163357	9726.85	2602	3.738	0.983	0.002
ROH741	12	BovineHD1200012746	BovineHD1200015458	46120317	55831945	9711.63	2324	4.179	0.988	0
ROH742	2	BovineHD0200012339	Hapmap44545-BTA-47658	42628152	52339443	9711.29	2036	4.77	0.998	0
ROH743	4	BovineHD0400021241	BovineHD0400024000	76853682	86547223	9693.54	2293	4.227	0.996	0
ROH744	1	BovineHD0100022718	BovineHD0100025192	78940385	88629767	9689.38	1862	5.204	0.998	0.001
ROH745	13	BovineHD1300005718	BovineHD1300008542	19648247	29337326	9689.08	2182	4.44	0.98	0.001
ROH746	4	BovineHD0400021241	BTB-01032336	76853682	86540790	9687.11	2292	4.226	1	0
ROH747	4	BovineHD0400021241	BTB-01032336	76853682	86540790	9687.11	2292	4.226	1	0
ROH748	12	BovineHD1200015406	BovineHD1200017868	55628886	65315589	9686.7	2223	4.357	0.993	0
ROH749	1	BovineHD0100041985	BovineHD0100045254	145454377	155140859	9686.48	2803	3.456	0.999	0.001
ROH750	10	BovineHD1000000014	BovineHD1000003257	121523	9807542	9686.02	2844	3.406	1	0
ROH751	10	BovineHD1000000014	BovineHD1000003257	121523	9807542	9686.02	2844	3.406	0.999	0
ROH752	10	BovineHD1000017422	BovineHD1000019796	59339288	69023937	9684.65	2097	4.618	0.999	0.001
ROH753	21	BovineHD2100007585	BovineHD2100010543	26369822	36050199	9680.38	2388	4.054	1	0
ROH754	3	BovineHD0300013695	BovineHD0300036135	44691627	54358998	9667.37	2378	4.065	0.979	0.003
ROH755	24	BovineHD2400000184	BovineHD2400003000	877590	10543654	9666.07	2489	3.884	0.998	0
ROH756	9	BovineHD0900002567	BovineHD0900005476	10452070	20116391	9664.32	2430	3.977	0.995	0.001
ROH757	7	BTA-88250-no-rs	BovineHD4100006380	94639822	104293433	9653.61	2450	3.94	0.987	0
ROH758	1	BovineHD0100007654	BovineHD0100010243	25976520	35622781	9646.26	2193	4.399	0.999	0
ROH759	1	BovineHD0100005228	BovineHD0100008018	17317853	26962685	9644.83	2404	4.012	0.999	0
ROH760	13	BovineHD1300007391	ARS-BFGL-NGS-113008	25518074	35148331	9630.26	2140	4.5	0.988	0
ROH761	6	Hapmap41636-BTA-77903	BovineHD0600008499	20854658	30469919	9615.26	2336	4.116	0.995	0
ROH762	4	BovineHD0400027046	BovineHD0400030161	96823498	106429610	9606.11	2553	3.763	0.999	0
ROH763	4	BovineHD0400027047	BovineHD0400030161	96832129	106429610	9597.48	2551	3.762	0.999	0
ROH764	21	BTB-00821496	BovineHD2100015955	46145471	55732389	9586.92	2331	4.113	0.999	0
ROH765	29	BovineHD2900005956	BovineHD4100018980	20644370	30221261	9576.89	2597	3.688	0.999	0
ROH766	29	BovineHD2900005956	BovineHD4100018980	20644370	30221261	9576.89	2597	3.688	0.998	0
ROH767	15	BovineHD1500002814	BovineHD1500005202	10977123	20551900	9574.78	2005	4.775	0.999	0
ROH768	7	BovineHD0700028042	BovineHD0700030951	96241615	105810516	9568.9	2456	3.896	0.998	0.001
ROH769	1	BovineHD0100007924	Hapmap50474-BTA-79209	26703361	36267086	9563.73	2063	4.636	0.998	0
ROH770	25	BovineHD2500000007	BovineHD2500002550	45134	9598341	9553.21	2522	3.788	0.999	0
ROH771	29	BovineHD2900005961	BovineHD4100018980	20668889	30221261	9552.37	2596	3.68	0.982	0
ROH772	17	BovineHD1700011353	BovineHD1700014415	41159692	50696256	9536.57	2663	3.581	0.999	0
ROH773	17	BovineHD1700011353	BovineHD1700014415	41159692	50696256	9536.57	2663	3.581	0.998	0
ROH774	6	BovineHD4100004497	BovineHD0600012901	37566666	47089462	9522.8	2453	3.882	0.999	0
ROH775	12	BovineHD1200011370	BovineHD1200013574	39988067	49494997	9506.93	1800	5.282	0.968	0.003
ROH776	2	BovineHD0200012664	Hapmap31810-BTA-155140	43830640	53330902	9500.26	2005	4.738	0.999	0
ROH777	13	BovineHD1300013899	BovineHD1300016351	47488016	56986680	9498.67	1661	5.719	0.998	0.001
ROH778	25	BovineHD2500005738	ARS-BFGL-NGS-119914	20776328	30269233	9492.91	2428	3.91	1	0
ROH779	1	BovineHD0100026607	BovineHD0100029451	93839245	103319679	9480.43	2307	4.109	0.998	0
ROH780	2	ARS-BFGL-NGS-89098	Hapmap56915-rs29026677	13901492	23379654	9478.16	2135	4.439	0.999	0.001
ROH781	29	ARS-BFGL-NGS-32198	BovineHD2900004507	5801594	15263404	9461.81	2617	3.616	0.996	0
ROH782	13	BovineHD1300009500	BovineHD1300012194	32589991	42034797	9444.81	2044	4.621	0.996	0.001
ROH783	2	BovineHD0200034178	BovineHD0200037119	118410494	127840668	9430.17	2054	4.591	0.999	0
ROH784	1	BovineHD0100010063	BovineHD0100012688	35086830	44515010	9428.18	2164	4.357	0.998	0
ROH785	9	BovineHD0900009728	BovineHD0900012461	35464115	44883453	9419.34	2220	4.243	0.998	0.001
ROH786	4	BovineHD0400021357	BovineHD0400024000	77130314	86547223	9416.91	2194	4.292	0.999	0
ROH787	24	BovineHD4100016612	BovineHD2400013170	37996136	47385988	9389.85	2270	4.136	1	0
ROH788	11	BovineHD1100011842	BovineHD1100014566	40215882	49599052	9383.17	2345	4.001	0.998	0.001
ROH789	1	BovineHD0100031690	BovineHD0100034365	112049855	121429139	9379.28	2160	4.342	0.999	0
ROH790	9	BovineHD0900001904	BovineHD0900004755	8169760	17542290	9372.53	2444	3.835	0.996	0
ROH791	23	BovineHD2300001329	BovineHD2300003788	5537480	14902969	9365.49	2206	4.245	0.987	0
ROH792	5	BovineHD0500016818	BovineHD0500036060	60114211	69478777	9364.57	2108	4.442	0.997	0
ROH793	4	BovineHD0400027141	BovineHD0400030161	97099359	106429610	9330.25	2470	3.777	0.998	0
ROH794	18	BovineHD1800004982	BovineHD1800007758	15840801	25169329	9328.53	2501	3.73	0.981	0.001
ROH795	11	BovineHD1100016014	BovineHD1100018279	55114023	64438403	9324.38	1998	4.667	0.988	0.002
ROH796	23	BovineHD2300007219	Hapmap52976-rs29018100	26663258	35970763	9307.51	2529	3.68	0.996	0.002
ROH797	3	BovineHD0300021283	BovineHD0300023644	72966507	82273731	9307.23	1779	5.232	0.999	0.001
ROH798	17	BovineHD1700011451	BovineHD1700014415	41398071	50696256	9298.19	2573	3.614	0.999	0.001
ROH799	8	BovineHD0800018086	BovineHD0800021039	60605813	69903896	9298.08	1955	4.756	0.998	0
ROH800	12	BovineHD1200009972	BovineHD1200012071	33862934	43160948	9298.01	1638	5.676	0.998	0.001
ROH801	1	BovineHD0100022740	BovineHD0100025118	79030261	88313725	9283.47	1804	5.146	0.998	0.001
ROH802	4	BovineHD0400027047	BovineHD0400029995	96832129	106115456	9283.33	2425	3.828	0.999	0
ROH803	12	BovineHD1200014169	BovineHD1200016657	51360438	60640448	9280.01	2234	4.154	0.998	0
ROH804	19	ARS-BFGL-NGS-44096	BovineHD1900005644	10519611	19795016	9275.41	2582	3.592	0.998	0.001
ROH805	4	BovineHD0400018022	BovineHD0400020758	65745094	75016523	9271.43	2126	4.361	0.999	0
ROH806	4	BovineHD0400018022	BovineHD0400020758	65745094	75016523	9271.43	2126	4.361	0.982	0.001
ROH807	4	BovineHD0400018022	BovineHD0400020758	65745094	75016523	9271.43	2126	4.361	0.996	0.001
ROH808	24	BovineHD2400004724	BovineHD2400007401	17787475	27056486	9269.01	2297	4.035	0.999	0
ROH809	11	BovineHD1100021911	BovineHD1100024659	76574016	85837640	9263.62	2450	3.781	0.999	0
ROH810	13	BovineHD1300019643	BovineHD1300022593	68764118	78025201	9261.08	2209	4.192	0.995	0
ROH811	20	BovineHD2000017765	BovineHD2000021025	62746639	71986227	9239.59	2843	3.25	0.998	0
ROH812	4	BovineHD0400027045	BovineHD0400029968	96817980	106055870	9237.89	2415	3.825	1	0
ROH813	23	BovineHD2300010298	BovineHD2300012898	35257459	44488275	9230.82	2153	4.287	1	0
ROH814	1	BovineHD0100022052	BovineHD4100000496	76514828	85743853	9229.03	1866	4.946	0.987	0.001
ROH815	5	BovineHD0500024722	BovineHD0500027383	87210080	96421878	9211.8	2209	4.17	0.986	0
ROH816	2	BovineHD0200005594	BovineHD0200008397	19448888	28653360	9204.47	2252	4.087	0.978	0
ROH817	21	BovineHD2100000257	BovineHD2100002795	2082072	11279758	9197.69	2074	4.435	0.986	0.001
ROH818	11	BovineHD1100028479	BovineHD1100031177	97977371	107169617	9192.25	2251	4.084	0.998	0.001
ROH819	2	BovineHD0200020345	BovineHD0200022994	70819672	80000753	9181.08	2234	4.11	0.988	0.001
ROH820	7	BovineHD0700003952	BovineHD0700006538	14650390	23830745	9180.36	1955	4.696	0.998	0.001
ROH821	5	BovineHD0500016818	BovineHD0500019421	60114211	69280485	9166.27	2067	4.435	1	0
ROH822	6	BovineHD0600021979	BovineHD0600024265	79477621	88643492	9165.87	1906	4.809	0.997	0.001
ROH823	25	BovineHD2500004249	BovineHD4100017301	15130233	24293754	9163.52	2423	3.782	1	0
ROH824	1	BovineHD0100034375	BovineHD0100037123	121463177	130618030	9154.85	2131	4.296	0.996	0
ROH825	1	BovineHD0100012885	BovineHD0100015277	45110815	54256461	9145.65	2067	4.425	0.999	0
ROH826	6	BovineHD0600001430	BovineHD0600004274	6644962	15790170	9145.21	2446	3.739	0.998	0
ROH827	24	BovineHD2400007805	BovineHD2400010414	28794003	37933679	9139.68	2057	4.443	0.999	0
ROH828	15	BovineHD1500000003	BovineHD1500002375	43737	9174319	9130.58	1925	4.743	0.995	0
ROH829	22	BovineHD2200000486	BTB-01184669	1873263	10998835	9125.57	2416	3.777	0.998	0
ROH830	4	BovineHD0400000223	BovineHD0400003099	1054263	10176949	9122.69	2393	3.812	0.994	0
ROH831	23	BovineHD2300001297	BovineHD2300003663	5447113	14553167	9106.06	2118	4.299	0.999	0.001
ROH832	23	BovineHD2300001297	BovineHD2300003663	5447113	14553167	9106.06	2118	4.299	0.999	0.001
ROH833	21	BovineHD2100014420	BovineHD2100017139	50169986	59275661	9105.68	2351	3.873	0.999	0
ROH834	6	BovineHD0600007640	BovineHD4100004452	27639429	36738110	9098.68	2223	4.093	1	0
ROH835	3	BovineHD0300013825	BovineHD0300036135	45264845	54358998	9094.15	2276	3.996	0.999	0
ROH836	1	BovineHD0100034373	BovineHD0100037075	121452256	130533805	9081.55	2097	4.331	1	0
ROH837	1	BovineHD0100034373	BovineHD0100037075	121452256	130533805	9081.55	2097	4.331	0.999	0
ROH838	1	BovineHD0100034375	BovineHD0100037075	121463177	130533805	9070.63	2095	4.33	0.999	0
ROH839	1	BovineHD0100034375	BovineHD0100037075	121463177	130533805	9070.63	2095	4.33	0.999	0
ROH840	3	BTB-00126452	BovineHD0300012776	32788575	41857140	9068.57	2147	4.224	0.999	0
ROH841	11	BovineHD1100025398	BovineHD1100028220	88073668	97134631	9060.96	2393	3.786	0.998	0
ROH842	11	BovineHD1100005336	BovineHD1100007835	17142714	26179369	9036.66	2246	4.023	0.999	0
ROH843	7	BovineHD0700015024	BovineHD0700017418	51798708	60833957	9035.25	1849	4.887	0.997	0.001
ROH844	11	BovineHD1100009854	Hapmap24893-BTA-27904	32707152	41740456	9033.31	2088	4.326	0.999	0.001
ROH845	11	BovineHD1100026365	BovineHD1100029029	90940550	99966014	9025.47	2261	3.992	0.998	0.001
ROH846	3	BovineHD0300017244	BovineHD0300019626	57183764	66208919	9025.16	2115	4.267	0.999	0
ROH847	12	BovineHD1200006911	BovineHD1200009414	23002676	32020724	9018.05	2051	4.397	0.997	0.001
ROH848	19	BovineHD1900015473	BovineHD1900018650	55041778	64044783	9003.01	2809	3.205	0.999	0
ROH849	11	BovineHD1100026384	BovineHD1100029029	91008768	99966014	8957.25	2246	3.988	1	0
ROH850	2	BovineHD0200040201	BovineHD0200022926	70756900	79702142	8945.24	2181	4.101	0.999	0.001
ROH851	2	BovineHD0200019584	BTB-00917506	67817033	76759957	8942.92	2093	4.273	1	0
ROH852	15	BovineHD1500005214	BovineHD1500007952	20590237	29532474	8942.24	2344	3.815	0.998	0
ROH853	13	BovineHD1300018138	BovineHD1300020783	63362630	72294890	8932.26	1591	5.614	0.999	0.001
ROH854	2	BovineHD0200012530	Hapmap44545-BTA-47658	43411788	52339443	8927.66	1883	4.741	0.998	0
ROH855	1	BovineHD0100002772	BovineHD0100005348	8858102	17780294	8922.19	1998	4.466	0.997	0.001
ROH856	20	BovineHD2000014200	BovineHD2000016909	51332676	60252144	8919.47	2397	3.721	0.998	0.001
ROH857	4	BovineHD0400011219	BovineHD0400013592	40467276	49386463	8919.19	1962	4.546	0.999	0
ROH858	4	BovineHD0400011219	BovineHD0400013592	40467276	49386463	8919.19	1962	4.546	0.998	0
ROH859	15	BovineHD1500010284	BovineHD1500013113	37474857	46392869	8918.01	2445	3.647	0.998	0.001
ROH860	20	BovineHD2000012154	BovineHD4100014761	42288243	51203870	8915.63	1839	4.848	1	0
ROH861	22	BovineHD2200007394	BovineHD2200009775	25269273	34159189	8889.92	2050	4.337	1	0
ROH862	25	BovineHD2500009374	ARS-BFGL-NGS-115796	33978693	42851121	8872.43	2358	3.763	0.999	0
ROH863	3	BovineHD0300000003	BovineHD0300002943	25683	8896232	8870.55	2577	3.442	0.996	0.001
ROH864	3	BovineHD0300000003	BovineHD0300002943	25683	8896232	8870.55	2577	3.442	0.999	0
ROH865	15	BovineHD1500014734	BovineHD1500017301	51296284	60163300	8867.02	2184	4.06	0.995	0
ROH866	7	BovineHD0700018365	BovineHD0700021288	63502873	72365390	8862.52	2453	3.613	0.998	0
ROH867	26	BovineHD2600006856	BovineHD2600009469	26026920	34887928	8861.01	2522	3.513	0.989	0
ROH868	6	Hapmap44565-BTA-76573	BovineHD0600020338	64280973	73141946	8860.97	2055	4.312	0.998	0
ROH869	1	BovineHD0100007654	BovineHD0100009990	25976520	34836145	8859.63	2003	4.423	0.996	0.001
ROH870	8	BovineHD0800003762	BovineHD0800006231	11466042	20322704	8856.66	1809	4.896	0.987	0
ROH871	3	BTB-00132105	BovineHD0300021265	64012709	72861396	8848.69	1748	5.062	0.998	0
ROH872	1	BovineHD0100015007	BovineHD0100017633	53326337	62158499	8832.16	2211	3.995	0.999	0
ROH873	9	BovineHD0900022147	BovineHD0900024977	79797032	88621931	8824.9	2250	3.922	0.999	0
ROH874	9	BovineHD0900022147	BovineHD0900024977	79797032	88621931	8824.9	2250	3.922	0.999	0
ROH875	9	BovineHD0900014441	BovineHD0900016803	52387342	61201140	8813.8	1986	4.438	0.999	0.001
ROH876	17	BovineHD1700015429	BovineHD1700018101	54371284	63177453	8806.17	2284	3.856	1	0
ROH877	10	BovineHD1000015064	BovineHD1000017349	50095548	58900466	8804.92	1976	4.456	0.997	0.002
ROH878	11	BovineHD1100011149	BovineHD1100013509	37562156	46366888	8804.73	2037	4.322	0.997	0.001
ROH879	18	BovineHD1800009817	BovineHD1800012154	32428451	41222962	8794.51	2100	4.188	0.999	0.001
ROH880	13	BovineHD1300012983	BovineHD1300015093	44519866	53307307	8787.44	1448	6.069	0.996	0.001
ROH881	6	BovineHD0600018942	BovineHD0600021445	68619686	77405396	8785.71	1938	4.533	0.999	0.001
ROH882	6	BovineHD0600018942	BovineHD0600021445	68619686	77405396	8785.71	1938	4.533	0.999	0.001
ROH883	8	BovineHD0800006839	BovineHD0800009554	22799914	31582417	8782.5	2078	4.226	1	0
ROH884	6	BovineHD0600016571	BovineHD0600019054	60233937	69011163	8777.23	2010	4.367	0.999	0.001
ROH885	1	BovineHD0100030096	BovineHD0100032456	106062371	114835361	8772.99	1892	4.637	0.996	0.002
ROH886	3	BovineHD0300030266	BovineHD0300035694	105594280	114363365	8769.09	2341	3.746	0.992	0.001
ROH887	16	BovineHD1600019361	ARS-BFGL-NGS-90340	68375724	77142726	8767	2582	3.395	0.999	0.001
ROH888	21	BovineHD2100011020	BovineHD2100013347	37845596	46608333	8762.74	1969	4.45	0.999	0
ROH889	2	BovineHD0200003154	BovineHD0200005785	11417504	20173953	8756.45	2195	3.989	1	0
ROH890	3	BovineHD0300021283	BovineHD0300023484	72966507	81719944	8753.44	1659	5.276	0.999	0
ROH891	4	BovineHD0400007341	BovineHD0400009628	25137394	33870894	8733.5	1732	5.042	0.987	0.001
ROH892	26	BovineHD2600009665	BovineHD2600012351	35413319	44139276	8725.96	2406	3.627	0.978	0
ROH893	5	BovineHD0500021807	BovineHD0500024073	76406173	85116099	8709.93	1710	5.094	0.999	0.001
ROH894	5	BovineHD0500021807	BovineHD0500024073	76406173	85116099	8709.93	1710	5.094	0.997	0
ROH895	5	BovineHD0500021807	BovineHD0500024073	76406173	85116099	8709.93	1710	5.094	1	0
ROH896	15	BovineHD1500000003	BovineHD1500002243	43737	8753375	8709.64	1822	4.78	0.999	0.001
ROH897	5	BovineHD0500021664	BovineHD0500023954	75955475	84662808	8707.33	1732	5.027	0.999	0
ROH898	6	BovineHD0600009198	BovineHD0600011248	32845928	41552874	8706.95	1953	4.458	0.996	0.001
ROH899	3	BovineHD0300005640	BovineHD0300008272	17477222	26176710	8699.49	1955	4.45	0.998	0
ROH900	6	BovineHD0600002142	BovineHD0600004911	9216024	17911771	8695.75	2401	3.622	0.999	0
ROH901	2	BovineHD0200005530	BTB-00090483	19200350	27894603	8694.25	2072	4.196	0.998	0
ROH902	10	BovineHD1000004635	BovineHD1000007340	13813105	22499625	8686.52	2351	3.695	0.998	0
ROH903	29	BovineHD2900008980	BovineHD2900011794	30389871	39067501	8677.63	2381	3.645	0.998	0
ROH904	29	BovineHD2900008980	BovineHD2900011794	30389871	39067501	8677.63	2381	3.645	0.996	0
ROH905	12	BovineHD1200007031	BovineHD1200009414	23347132	32020724	8673.59	1942	4.466	0.997	0.001
ROH906	18	BovineHD1800010355	BovineHD1800012608	34021504	42690547	8669.04	2040	4.25	0.998	0
ROH907	16	BovineHD1600012423	BovineHD1600014776	44705947	53371970	8666.02	1856	4.669	0.997	0.001
ROH908	25	BovineHD2500008883	BovineHD2500011607	32474258	41138263	8664.01	2460	3.522	1	0
ROH909	13	Hapmap39401-BTA-34229	BovineHD1300007699	17941765	26605322	8663.56	1994	4.345	0.99	0
ROH910	1	BovineHD0100029347	BovineHD0100031590	102961504	111624613	8663.11	1847	4.69	1	0
ROH911	26	BovineHD2600000023	BovineHD2600002328	567168	9218194	8651.03	2063	4.193	0.985	0.001
ROH912	7	BovineHD0700020724	BovineHD0700023157	70471132	79119815	8648.68	2067	4.184	0.997	0
ROH913	7	BovineHD0700024922	BovineHD0700027310	84890343	93537232	8646.89	1979	4.369	0.995	0.001
ROH914	27	BovineHD2700003360	BovineHD2700005675	11317024	19963694	8646.67	2113	4.092	1	0
ROH915	4	BovineHD0400022240	BovineHD0400024675	80490334	89136554	8646.22	2003	4.317	0.995	0.001
ROH916	4	BovineHD0400022240	BovineHD0400024675	80490334	89136554	8646.22	2003	4.317	0.996	0.001
ROH917	11	BovineHD1100025938	BovineHD1100028637	89793137	98438929	8645.79	2317	3.731	0.999	0
ROH918	6	BovineHD0600014079	BovineHD0600016397	51026812	59668639	8641.83	2013	4.293	0.999	0
ROH919	26	BovineHD2600006856	BovineHD2600009414	26026920	34666582	8639.66	2473	3.494	0.999	0
ROH920	2	BovineHD0200000001	BovineHD0200002516	6889	8645167	8638.28	2126	4.063	1	0
ROH921	2	BovineHD0200000001	BovineHD0200002516	6889	8645167	8638.28	2126	4.063	0.998	0
ROH922	12	BovineHD1200012081	BovineHD1200014313	43209400	51847002	8637.6	1864	4.634	0.999	0
ROH923	9	BovineHD0900012127	BovineHD0900014421	43694205	52329458	8635.25	1781	4.849	0.996	0.001
ROH924	25	BovineHD2500009446	ARS-BFGL-NGS-115796	34235952	42851121	8615.17	2303	3.741	1	0
ROH925	2	BovineHD4100001154	BovineHD0200013474	37918243	46529307	8611.07	1907	4.516	0.999	0.001
ROH926	27	BovineHD2700007985	BovineHD2700010803	28948876	37557668	8608.79	2425	3.55	0.999	0
ROH927	2	BovineHD0200010229	BovineHD0200012489	34627774	43234871	8607.1	1801	4.779	1	0
ROH928	7	BovineHD0700025256	BovineHD0700027593	86123236	94722581	8599.35	1927	4.463	0.997	0.001
ROH929	24	BovineHD2400000591	BovineHD2400003082	2251911	10848775	8596.86	2219	3.874	1	0
ROH930	21	BovineHD2100000257	BovineHD2100002599	2082072	10677416	8595.34	1890	4.548	0.999	0
ROH931	21	BovineHD2100000257	BovineHD2100002599	2082072	10677416	8595.34	1890	4.548	1	0
ROH932	20	BovineHD2000013649	BovineHD2000015925	49041839	57616994	8575.16	2048	4.187	1	0
ROH933	5	BovineHD0500021664	ARS-BFGL-NGS-103280	75955475	84523411	8567.94	1706	5.022	0.999	0.001
ROH934	5	BovineHD0500021664	ARS-BFGL-NGS-103280	75955475	84523411	8567.94	1706	5.022	0.999	0.001
ROH935	5	BovineHD0500021664	ARS-BFGL-NGS-103280	75955475	84523411	8567.94	1706	5.022	0.999	0.001
ROH936	5	BovineHD0500021664	ARS-BFGL-NGS-103280	75955475	84523411	8567.94	1706	5.022	0.999	0.001
ROH937	14	BovineHD1400016505	BovineHD1400019004	59515345	68079210	8563.87	1787	4.792	0.999	0
ROH938	12	BovineHD1200027697	BovineHD1200009414	23459773	32020724	8560.95	1910	4.482	0.999	0
ROH939	12	BovineHD1200009453	BovineHD1200011566	32169693	40718276	8548.58	1629	5.248	0.992	0
ROH940	3	BovineHD0300007611	BovineHD0300010251	24314143	32855858	8541.72	2248	3.8	0.999	0
ROH941	10	BovineHD1000027661	BovineHD1000030865	95762411	104301732	8539.32	2579	3.311	0.999	0.001
ROH942	5	BovineHD0500018683	BovineHD0500021482	66847053	75383588	8536.54	2178	3.919	0.999	0
ROH943	9	BovineHD0900022230	BovineHD0900024977	80090024	88621931	8531.91	2183	3.908	0.996	0.001
ROH944	10	BovineHD1000017422	BovineHD1000019447	59339288	67869854	8530.57	1793	4.758	1	0
ROH945	1	BovineHD0100014609	BovineHD0100017122	52040333	60567948	8527.62	2111	4.04	0.997	0
ROH946	25	BovineHD2500008883	BovineHD2500011575	32474258	41000704	8526.45	2423	3.519	0.999	0
ROH947	22	BovineHD4100015600	BovineHD2200011407	31201682	39725145	8523.46	2188	3.896	0.998	0
ROH948	9	BovineHD0900025788	BovineHD0900028901	91338306	99860685	8522.38	2628	3.243	0.999	0.001
ROH949	9	BovineHD0900025788	BovineHD0900028901	91338306	99860685	8522.38	2628	3.243	0.998	0.001
ROH950	6	BovineHD0600022703	BovineHD0600024813	82148240	90668952	8520.71	1696	5.024	0.999	0.001
ROH951	11	BovineHD1100019039	BovineHD1100021717	67427516	75945592	8518.08	2172	3.922	0.999	0
ROH952	11	BovineHD1100009641	BovineHD1100011917	32074980	40590215	8515.24	2024	4.207	0.999	0.001
ROH953	4	BovineHD0400011682	BovineHD0400014117	42554032	51056727	8502.7	2013	4.224	1	0
ROH954	5	BovineHD0500010945	BovineHD0500013470	38298578	46797902	8499.33	2048	4.15	1	0
ROH955	5	BovineHD0500010945	BovineHD0500013470	38298578	46797902	8499.33	2048	4.15	0.999	0
ROH956	15	BovineHD1500003066	BovineHD1500005206	12086806	20566255	8479.45	1775	4.777	1	0
ROH957	22	BovineHD2200000013	BovineHD2200002590	92533	8568562	8476.03	2213	3.83	0.995	0
ROH958	2	BovineHD0200013192	BovineHD0200015384	45526790	53999598	8472.81	1750	4.842	0.999	0
ROH959	13	BovineHD1300014078	BovineHD4100010257	48278799	56745194	8466.4	1451	5.835	0.998	0.001
ROH960	6	BovineHD0600021667	BovineHD0600023783	78185999	86649275	8463.28	1755	4.822	0.999	0
ROH961	6	BovineHD0600006597	BovineHD0600009071	23875288	32336115	8460.83	2117	3.997	1	0
ROH962	2	BovineHD0200019767	BovineHD0200022112	68365317	76823126	8457.81	1956	4.324	0.999	0
ROH963	24	BovineHD2400005227	BovineHD2400007663	19768986	28220071	8451.09	2095	4.034	1	0
ROH964	6	BovineHD0600010628	BovineHD0600012786	38396578	46840342	8443.76	2139	3.948	1	0
ROH965	6	BovineHD0600010628	BovineHD0600012786	38396578	46840342	8443.76	2139	3.948	0.999	0
ROH966	11	BovineHD1100015896	BovineHD1100017910	54780548	63219511	8438.96	1775	4.754	0.988	0
ROH967	7	BovineHD0700024254	BovineHD0700026721	82864009	91301496	8437.49	2076	4.064	0.999	0
ROH968	1	BovineHD0100004928	BovineHD0100007272	16159885	24589997	8430.11	1958	4.305	0.996	0.001
ROH969	8	BovineHD0800007660	BovineHD0800010070	25324442	33754364	8429.92	1852	4.552	0.999	0.001
ROH970	3	BovineHD0300028599	BTA-69365-no-rs	99487246	107909891	8422.65	2021	4.168	0.999	0.001
ROH971	23	BovineHD2300001512	BovineHD2300003706	6285434	14707566	8422.13	1968	4.28	0.999	0.001
ROH972	23	BovineHD2300001512	BovineHD2300003706	6285434	14707566	8422.13	1968	4.28	0.998	0.001
ROH973	11	Hapmap48902-BTA-81093	BovineHD1100004644	5806008	14221905	8415.9	2284	3.685	1	0
ROH974	3	BovineHD0300030517	BovineHD0300033226	106371442	114787103	8415.66	2283	3.686	0.999	0
ROH975	5	BovineHD0500021664	BovineHD0500023891	75955475	84366185	8410.71	1680	5.006	0.996	0.001
ROH976	20	BovineHD2000003689	BovineHD2000005955	11449104	19855911	8406.81	1994	4.216	0.996	0
ROH977	5	BovineHD0500025392	BovineHD0500027902	89455419	97860775	8405.36	2062	4.076	0.996	0
ROH978	17	BovineHD1700011761	BovineHD1700014415	42290987	50696256	8405.27	2283	3.682	0.992	0
ROH979	14	BovineHD1400011923	ARS-BFGL-NGS-101613	41867047	50245422	8378.38	1603	5.227	0.999	0.001
ROH980	5	BovineHD0500021664	BovineHD0500023880	75955475	84331591	8376.12	1669	5.019	0.999	0
ROH981	7	BovineHD0700010264	BovineHD0700012801	35804875	44176069	8371.19	2220	3.771	0.995	0.002
ROH982	5	BovineHD0500021664	BovineHD0500023877	75955475	84323823	8368.35	1666	5.023	0.987	0
ROH983	18	BovineHD1800012560	ARS-BFGL-NGS-12344	42514871	50870670	8355.8	2122	3.938	0.998	0
ROH984	4	BovineHD0400014651	BovineHD0400016839	53126159	61480021	8353.86	1790	4.667	0.997	0
ROH985	24	BovineHD2400008806	BovineHD2400011219	32261908	40598484	8336.58	1959	4.256	0.999	0
ROH986	6	BTB-00257072	BovineHD0600034315	50887205	59218176	8330.97	1991	4.184	0.999	0.001
ROH987	6	BTB-00257072	BovineHD0600034315	50887205	59218176	8330.97	1991	4.184	0.998	0.001
ROH988	6	BovineHD0600021720	BovineHD0600023783	78318830	86649275	8330.45	1707	4.88	0.997	0
ROH989	17	BovineHD1700000606	BovineHD1700003179	2721147	11046416	8325.27	2338	3.561	1	0
ROH990	5	BovineHD0500016818	BovineHD0500019157	60114211	68436217	8322.01	1847	4.506	0.998	0.001
ROH991	5	BovineHD0500016818	BovineHD0500019157	60114211	68436217	8322.01	1847	4.506	0.99	0.001
ROH992	11	BovineHD1100025592	BovineHD1100028220	88815553	97134631	8319.08	2227	3.736	1	0
ROH993	3	BovineHD0300017608	BovineHD0300019809	58565437	66882901	8317.47	1995	4.169	1	0
ROH994	2	BovineHD0200037295	BovineHD0200040069	128396661	136703562	8306.9	2258	3.679	1	0
ROH995	2	BovineHD0200037295	BovineHD0200040069	128396661	136703562	8306.9	2258	3.679	0.999	0
ROH996	2	BovineHD0200037295	BovineHD0200040069	128396661	136703562	8306.9	2258	3.679	1	0
ROH997	15	BovineHD1500001822	BovineHD4100011810	7280717	15585192	8304.48	1746	4.756	1	0
ROH998	22	BovineHD2200008994	BovineHD2200011406	31422491	39722466	8299.98	2156	3.85	1	0
ROH999	17	BovineHD1700001008	BovineHD1700003615	4173757	12472687	8298.93	2349	3.533	0.998	0
ROH1000	6	BovineHD0600009089	BovineHD0600011084	32408331	40699014	8290.68	1849	4.484	1	0
ROH1001	20	BovineHD2000013029	BovineHD2000014908	46034504	54324829	8290.33	1713	4.84	0.996	0
ROH1002	5	BovineHD0500016818	BovineHD0500019148	60114211	68399290	8285.08	1842	4.498	0.999	0.001
ROH1003	11	BovineHD4100008838	BTA-105747-no-rs	50367995	58651670	8283.68	1798	4.607	0.999	0.001
ROH1004	11	BovineHD1100014828	BTA-105747-no-rs	50369492	58651670	8282.18	1797	4.609	0.998	0.001
ROH1005	1	BovineHD0100005223	BovineHD0100007546	17291877	25570392	8278.52	1982	4.177	1	0
ROH1006	15	BovineHD1500003964	BovineHD1500006241	15783581	24055113	8271.53	1911	4.328	0.995	0.001
ROH1007	18	BovineHD1800010486	BovineHD1800012608	34420735	42690547	8269.81	1929	4.287	0.998	0
ROH1008	6	BovineHD0600018942	BovineHD0600021331	68619686	76888588	8268.9	1853	4.462	0.998	0.001
ROH1009	6	BovineHD0600018942	BovineHD0600021331	68619686	76888588	8268.9	1853	4.462	0.998	0.001
ROH1010	11	BovineHD1100026384	BovineHD1100028841	91008768	99269715	8260.95	2088	3.956	0.999	0
ROH1011	8	Hapmap49330-BTA-82198	BovineHD0800029852	92627675	100888464	8260.79	1555	5.312	0.998	0.001
ROH1012	3	BovineHD0300021283	BovineHD0300023328	72966507	81225303	8258.8	1520	5.433	0.989	0.001
ROH1013	5	BovineHD0500021807	BovineHD0500023954	76406173	84662808	8256.64	1619	5.1	1	0
ROH1014	20	BovineHD2000012315	BovineHD2000014184	43001203	51250980	8249.78	1711	4.822	0.998	0
ROH1015	5	BovineHD0500021703	BovineHD0500023880	76085732	84331591	8245.86	1641	5.025	0.997	0
ROH1016	5	BovineHD0500021703	BovineHD0500023880	76085732	84331591	8245.86	1641	5.025	1	0
ROH1017	15	BovineHD1500011934	BovineHD1500025863	42848686	51091149	8242.46	1969	4.186	0.981	0.001
ROH1018	4	BovineHD0400000001	BovineHD0400002548	1062	8239023	8237.96	2028	4.062	0.999	0
ROH1019	28	BovineHD2800002291	BovineHD2800004398	7625739	15861759	8236.02	1646	5.004	0.996	0.001
ROH1020	15	BovineHD1500005411	BovineHD1500007952	21300458	29532474	8232.02	2181	3.774	1	0
ROH1021	1	BovineHD0100031609	BovineHD0100033930	111694550	119926038	8231.49	1881	4.376	0.999	0
ROH1022	24	BovineHD2400009169	BovineHD2400011536	33288025	41516277	8228.25	1922	4.281	0.999	0.001
ROH1023	13	BovineHD1300009036	BovineHD1300011289	31026901	39246653	8219.75	1586	5.183	0.997	0.002
ROH1024	9	BovineHD0900004646	BovineHD0900006799	17132075	25350176	8218.1	1744	4.712	0.998	0.001
ROH1025	1	BovineHD0100002258	BovineHD0100004636	6928483	15138115	8209.63	1847	4.445	0.995	0.001
ROH1026	8	BovineHD0800003311	BovineHD0800005790	10244344	18449512	8205.17	1798	4.563	0.998	0.001
ROH1027	10	BovineHD1000010170	BovineHD1000012201	31453227	39648137	8194.91	1758	4.661	0.998	0
ROH1028	10	BovineHD1000010170	BovineHD1000012201	31453227	39648137	8194.91	1758	4.661	0.998	0
ROH1029	18	BovineHD1800006260	BovineHD1800008839	20215869	28397733	8181.86	2298	3.56	0.998	0
ROH1030	26	BovineHD2600006848	BovineHD2600009238	25996083	34176584	8180.5	2300	3.557	0.997	0.001
ROH1031	6	BovineHD0600017644	BovineHD0600019990	63741074	71920927	8179.85	1880	4.351	0.999	0
ROH1032	13	BovineHD1300021988	BovineHD1300024653	76051432	84229982	8178.55	1575	5.193	0.999	0
ROH1033	13	BovineHD1300021988	BovineHD1300024653	76051432	84229982	8178.55	1575	5.193	0.999	0
ROH1034	1	BTB-00049060	BovineHD4100000658	107573707	115742235	8168.53	1834	4.454	0.998	0
ROH1035	13	BovineHD1300008792	BovineHD1300011051	30127065	38295044	8167.98	1635	4.996	0.996	0.001
ROH1036	8	BovineHD0800006530	BovineHD0800008949	21324733	29491852	8167.12	1867	4.374	0.999	0
ROH1037	4	BovineHD0400003594	BovineHD4100002711	11981516	20141574	8160.06	1931	4.226	0.998	0
ROH1038	23	BovineHD2300009393	BovineHD2300011673	32364297	40491106	8126.81	1770	4.591	0.998	0.001
ROH1039	18	BovineHD4100013687	ARS-BFGL-NGS-12344	42750796	50870670	8119.88	2061	3.94	0.996	0
ROH1040	6	BovineHD0600026194	Hapmap33551-BTC-044260	94518871	102635446	8116.58	2018	4.022	0.999	0
ROH1041	12	BovineHD1200021614	BovineHD1200024564	76710313	84825107	8114.8	2638	3.076	0.987	0
ROH1042	12	BovineHD1200021614	BovineHD1200024562	76710313	84821466	8111.15	2636	3.077	0.998	0
ROH1043	6	BovineHD0600019652	BovineHD0600021826	70754635	78864777	8110.14	1690	4.799	0.999	0.001
ROH1044	18	BovineHD1800004705	BovineHD1800006999	14678403	22786082	8107.68	2067	3.922	0.995	0
ROH1045	28	BTA-116005-no-rs	BovineHD2800003341	2869287	10973295	8104.01	2066	3.923	1	0
ROH1046	16	BovineHD1600020196	BovineHD1600023089	71152179	79251891	8099.71	2510	3.227	0.999	0
ROH1047	3	BovineHD0300005640	BovineHD0300008055	17477222	25575967	8098.75	1773	4.568	0.998	0
ROH1048	4	BovineHD0400011359	BovineHD0400013506	41067624	49155469	8087.85	1762	4.59	0.999	0
ROH1049	23	BovineHD2300008214	BovineHD2300010708	28918316	36988533	8070.22	1943	4.153	0.998	0.002
ROH1050	23	BovineHD2300008214	BovineHD2300010708	28918316	36988533	8070.22	1943	4.153	0.996	0.001
ROH1051	16	BovineHD1600013775	BovineHD1600016090	49681417	57740444	8059.03	1948	4.137	0.998	0.002
ROH1052	29	BovineHD2900009232	BovineHD2900011794	31010446	39067501	8057.06	2179	3.698	0.997	0
ROH1053	22	BovineHD2200003434	BovineHD4100015520	11649808	19704865	8055.06	2021	3.986	0.997	0
ROH1054	22	BovineHD2200003434	BovineHD4100015520	11649808	19704865	8055.06	2021	3.986	0.999	0
ROH1055	26	BovineHD2600003823	ARS-BFGL-NGS-57958	14955947	23000155	8044.21	1801	4.467	0.999	0.001
ROH1056	26	BovineHD2600003823	ARS-BFGL-NGS-57958	14955947	23000155	8044.21	1801	4.467	0.999	0.001
ROH1057	5	BovineHD0500007623	BovineHD0500009906	26092327	34135695	8043.37	1789	4.496	0.998	0.001
ROH1058	16	BovineHD1600002177	BovineHD1600004245	7666301	15696414	8030.11	1782	4.506	0.997	0.002
ROH1059	5	BovineHD0500011086	BovineHD0500013467	38762775	46787088	8024.31	1932	4.153	0.999	0
ROH1060	20	BovineHD2000009837	BovineHD2000012163	34294731	42304681	8009.95	2076	3.858	1	0
ROH1061	17	BovineHD1700015646	BovineHD1700018101	55172922	63177453	8004.53	2146	3.73	0.999	0
ROH1062	2	BovineHD0200032560	BovineHD0200035113	113087390	121081974	7994.59	1890	4.23	0.999	0.001
ROH1063	26	BovineHD2600003851	BovineHD2600005868	15051147	23042824	7991.68	1786	4.475	1	0
ROH1064	21	BTA-51971-no-rs	BovineHD2100009964	26715346	34705301	7989.96	1783	4.481	0.998	0
ROH1065	5	BovineHD0500016908	BovineHD0500019157	60449168	68436217	7987.05	1776	4.497	0.999	0.001
ROH1066	1	Hapmap51365-BTA-98510	BovineHD0100035524	118002920	125981534	7978.61	1830	4.36	0.996	0
ROH1067	2	BovineHD0200027826	BovineHD0200030123	96839262	104815647	7976.39	1703	4.684	0.995	0.001
ROH1068	26	BovineHD2600003851	BovineHD2600005863	15051147	23026591	7975.44	1782	4.476	0.992	0.001
ROH1069	2	BovineHD0200022050	BovineHD0200024126	76676836	84647413	7970.58	1727	4.615	0.995	0
ROH1070	11	BovineHD1100023238	BovineHD1100025719	81221917	89189454	7967.54	2197	3.627	0.993	0
ROH1071	20	BovineHD2000004541	BovineHD2000006866	14810608	22775171	7964.56	2093	3.805	0.999	0.001
ROH1072	5	BovineHD0500021807	BovineHD0500023891	76406173	84366185	7960.01	1567	5.08	0.997	0.001
ROH1073	26	BovineHD2600003851	ARS-BFGL-NGS-57958	15051147	23000155	7949.01	1778	4.471	0.997	0
ROH1074	1	BovineHD0100024520	BovineHD0100026592	85769932	93716184	7946.25	1702	4.669	0.999	0
ROH1075	1	BovineHD0100024520	BovineHD0100026592	85769932	93716184	7946.25	1702	4.669	0.998	0
ROH1076	1	BovineHD0100024520	BovineHD0100026592	85769932	93716184	7946.25	1702	4.669	0.996	0
ROH1077	19	BovineHD1900003126	BovineHD1900005589	11746483	19691958	7945.48	2286	3.476	0.993	0
ROH1078	9	BovineHD0900031040	BovineHD0900010649	30423960	38362973	7939.01	2028	3.915	0.998	0.001
ROH1079	13	BovineHD1300009872	BovineHD1300012133	33893791	41823850	7930.06	1709	4.64	1	0
ROH1080	1	BovineHD0100017161	BovineHD0100019381	60671152	68586059	7914.91	1884	4.201	0.999	0.001
ROH1081	23	BovineHD2300015490	BovineHD2300003588	6427092	14341861	7914.77	1807	4.38	0.999	0.001
ROH1082	5	BovineHD0500013901	BovineHD0500015947	48109149	56018091	7908.94	1606	4.925	0.999	0.001
ROH1083	11	BovineHD1100028311	BovineHD1100030581	97337867	105246458	7908.59	1888	4.189	0.998	0.001
ROH1084	2	BovineHD0200035122	BovineHD0200037472	121115615	129019110	7903.5	1795	4.403	0.999	0
ROH1085	3	BovineHD0300021736	BovineHD0300023735	74798400	82701810	7903.41	1491	5.301	0.998	0.001
ROH1086	3	BovineHD0300021736	BovineHD0300023735	74798400	82701810	7903.41	1491	5.301	0.998	0.001
ROH1087	3	BovineHD0300021736	BovineHD0300023735	74798400	82701810	7903.41	1491	5.301	0.997	0.001
ROH1088	3	ARS-BFGL-NGS-37368	BovineHD0300028924	93047215	100949434	7902.22	1790	4.415	1	0
ROH1089	3	ARS-BFGL-NGS-37368	BovineHD0300028924	93047215	100949434	7902.22	1790	4.415	1	0
ROH1090	20	ARS-BFGL-NGS-117057	BovineHD2000003552	3227420	11128442	7901.02	2103	3.757	0.999	0
ROH1091	5	BovineHD0500004817	BovineHD0500007083	16371905	24263571	7891.67	1931	4.087	0.985	0.001
ROH1092	10	BovineHD1000014737	BovineHD1000016898	48941858	56823252	7881.4	1896	4.157	0.998	0.001
ROH1093	19	BovineHD1900008711	Hapmap58303-ss46526468	29672647	37552530	7879.88	2049	3.846	0.999	0
ROH1094	15	BovineHD1500004482	BovineHD1500006743	17663937	25541433	7877.5	1928	4.086	0.998	0
ROH1095	29	BovineHD2900015515	BovineHD2900013968	39252602	47122295	7869.69	1632	4.822	0.998	0.001
ROH1096	29	BovineHD2900015515	BovineHD2900013968	39252602	47122295	7869.69	1632	4.822	0.998	0.001
ROH1097	23	BovineHD2300002724	BovineHD2300004794	11059757	18929284	7869.53	1845	4.265	0.997	0.002
ROH1098	12	BovineHD1200014418	BovineHD1200016465	52172866	60040161	7867.3	1837	4.283	0.998	0
ROH1099	18	BovineHD1800012695	ARS-BFGL-NGS-12344	43008774	50870670	7861.9	1994	3.943	0.975	0.002
ROH1100	21	BovineHD2100007370	BovineHD2100020973	25474222	33335862	7861.64	1665	4.722	0.997	0.002
ROH1101	8	BovineHD0800024003	BovineHD0800026157	80290898	88151717	7860.82	1458	5.392	0.999	0.001
ROH1102	10	BovineHD1000026834	BovineHD1000029183	92927282	100781079	7853.8	2166	3.626	0.998	0
ROH1103	2	BovineHD0200003638	BovineHD0200005928	12938580	20788369	7849.79	1874	4.189	0.997	0.001
ROH1104	21	BovineHD2100000257	BovineHD2100002385	2082072	9927111	7845.04	1718	4.566	0.99	0.001
ROH1105	29	Hapmap39673-BTA-65056	BovineHD4100018980	22380350	30221261	7840.91	2177	3.602	0.999	0
ROH1106	17	BovineHD1700007058	BovineHD1700021949	25131024	32968410	7837.39	1827	4.29	0.998	0
ROH1107	2	BovineHD0200022926	BovineHD0200024890	79702142	87535487	7833.35	1564	5.009	0.992	0.001
ROH1108	8	BovineHD0800004642	BovineHD0800033176	14833396	22650098	7816.7	1667	4.689	0.997	0.001
ROH1109	4	BovineHD0400011854	BovineHD0400014117	43244159	51056727	7812.57	1876	4.164	0.999	0.001
ROH1110	16	BovineHD1600011633	BovineHD1600013682	41381134	49193533	7812.4	1511	5.17	1	0
ROH1111	10	BovineHD1000008256	BovineHD1000010541	25295019	33105695	7810.68	1972	3.961	0.998	0
ROH1112	26	BovineHD2600006851	BovineHD2600009080	26003835	33812395	7808.56	2148	3.635	0.997	0
ROH1113	4	BovineHD0400022531	BovineHD0400024802	81680997	89487320	7806.32	1850	4.22	0.999	0.001
ROH1114	5	BovineHD0500021807	BovineHD0500023842	76406173	84205654	7799.48	1523	5.121	1	0
ROH1115	23	BovineHD2300012918	BovineHD2300015193	44528614	52320267	7791.65	2026	3.846	0.999	0
ROH1116	22	BovineHD2200001104	BovineHD2200003492	4102751	11893091	7790.34	2160	3.607	0.998	0
ROH1117	11	BovineHD1100012286	ARS-BFGL-NGS-75350	41949273	49734417	7785.15	2031	3.833	0.998	0.001
ROH1118	23	BovineHD2300003802	BovineHD2300015615	14928682	22713539	7784.86	1983	3.926	0.987	0
ROH1119	9	BovineHD0900013744	BovineHD0900015741	49851506	57632037	7780.53	1577	4.934	0.992	0.002
ROH1120	9	BovineHD0900013744	BovineHD0900015741	49851506	57632037	7780.53	1577	4.934	0.992	0.001
ROH1121	14	BovineHD1400006371	BovineHD1400008656	22105146	29883934	7778.79	1676	4.641	0.999	0.001
ROH1122	11	BovineHD1100018782	BovineHD1100021211	66423512	74187113	7763.6	2035	3.815	0.998	0.001
ROH1123	9	BovineHD4100007685	BovineHD0900030261	95575941	103337450	7761.51	2677	2.899	1	0
ROH1124	19	BovineHD1900005706	BovineHD1900008208	19956112	27713812	7757.7	2168	3.578	1	0
ROH1125	19	BovineHD1900005706	BovineHD1900008208	19956112	27713812	7757.7	2168	3.578	0.999	0
ROH1126	19	BovineHD1900005706	BovineHD1900008208	19956112	27713812	7757.7	2168	3.578	0.995	0
ROH1127	13	ARS-BFGL-NGS-42601	BovineHD4100010324	57524735	65280649	7755.91	1375	5.641	1	0
ROH1128	11	BovineHD1100026767	BovineHD1100028986	92120292	99874806	7754.52	1856	4.178	0.998	0
ROH1129	13	BovineHD1300008586	BovineHD1300010774	29494988	37236336	7741.35	1597	4.847	0.989	0.002
ROH1130	1	BovineHD0100010517	BovineHD0100012681	36780438	44503529	7723.09	1812	4.262	0.995	0.001
ROH1131	10	BovineHD1000000014	BovineHD1000002587	121523	7841985	7720.46	2254	3.425	0.998	0
ROH1132	11	BovineHD1100026384	BovineHD1100028704	91008768	98728709	7719.94	1982	3.895	1	0
ROH1133	5	BovineHD0500013945	BovineHD0500015947	48306738	56018091	7711.35	1576	4.893	1	0
ROH1134	20	BovineHD2000006014	BovineHD2000008182	20020223	27730429	7710.21	1863	4.139	0.997	0
ROH1135	5	BovineHD0500007816	BovineHD0500009985	26848644	34556518	7707.88	1690	4.561	0.998	0.001
ROH1136	5	BovineHD0500021664	BovineHD0500023689	75955475	83662468	7706.99	1517	5.08	0.998	0
ROH1137	5	BovineHD0500021664	BovineHD0500023689	75955475	83662468	7706.99	1517	5.08	0.999	0
ROH1138	29	BovineHD2900006424	BovineHD4100018980	22521557	30221261	7699.7	2158	3.568	0.999	0
ROH1139	21	BovineHD2100013761	BovineHD2100015957	48045319	55743491	7698.17	1912	4.026	0.998	0
ROH1140	3	BovineHD0300029504	BovineHD0300031872	103057632	110755656	7698.02	2017	3.817	0.999	0
ROH1141	27	BovineHD2700010820	BovineHD2700013354	37717755	45402893	7685.14	2115	3.634	0.99	0.001
ROH1142	9	BovineHD0900000031	BovineHD0900001763	187644	7864486	7676.84	1447	5.305	0.985	0.003
ROH1143	12	BovineHD1200011921	BovineHD1200013710	42308274	49978989	7670.72	1473	5.208	0.999	0.001
ROH1144	12	BovineHD1200011921	BovineHD1200013710	42308274	49978989	7670.72	1473	5.208	0.999	0.001
ROH1145	9	BovineHD0900011008	BovineHD0900013032	39639113	47305232	7666.12	1553	4.936	0.985	0
ROH1146	6	BovineHD0600004913	BovineHD0600007088	18018130	25681710	7663.58	1890	4.055	0.999	0.001
ROH1147	12	BovineHD1200014216	BovineHD1200016227	51473689	59135006	7661.32	1791	4.278	0.998	0.001
ROH1148	25	BovineHD2500009684	ARS-BFGL-NGS-115796	35204877	42851121	7646.24	2073	3.688	0.997	0.001
ROH1149	9	BovineHD0900000001	BovineHD0900001711	13950	7656784	7642.84	1412	5.413	0.994	0.002
ROH1150	20	BovineHD2000000007	BovineHD2000002447	60026	7700523	7640.5	2093	3.651	0.998	0
ROH1151	18	BovineHD1800012786	ARS-BFGL-NGS-12344	43236911	50870670	7633.76	1915	3.986	0.998	0.001
ROH1152	29	BovineHD2900001931	BovineHD2900004268	6909644	14531523	7621.88	2137	3.567	0.999	0
ROH1153	8	BovineHD0800001862	BovineHD0800004253	5715291	13330341	7615.05	1709	4.456	0.999	0
ROH1154	23	BovineHD2300013006	BovineHD2300015236	44852748	52465632	7612.89	1980	3.845	0.999	0.001
ROH1155	9	BovineHD0900021061	BovineHD0900023197	75649367	83257774	7608.41	1699	4.478	0.989	0.001
ROH1156	11	BovineHD1100013067	BovineHD1100015383	45033364	52631126	7597.76	2006	3.788	0.997	0.002
ROH1157	4	BovineHD0400010260	BovineHD0400012066	36592384	44186063	7593.68	1496	5.076	0.997	0.001
ROH1158	20	BovineHD2000012153	BovineHD2000013830	42287383	49875192	7587.81	1512	5.018	0.997	0
ROH1159	22	BovineHD2200008896	BovineHD2200010986	30975425	38562157	7586.73	1827	4.153	0.987	0.001
ROH1160	2	BovineHD0200020774	BovineHD0200023042	72588549	80171942	7583.39	1927	3.935	0.999	0.001
ROH1161	2	BovineHD0200020774	BovineHD0200023042	72588549	80171942	7583.39	1927	3.935	0.999	0.001
ROH1162	18	BovineHD1800008973	BovineHD1800010969	28872782	36453082	7580.3	1826	4.151	1	0
ROH1163	11	BovineHD1100003234	BovineHD1100005225	9166893	16739446	7572.55	1778	4.259	0.999	0.001
ROH1164	5	BovineHD0500016906	BovineHD0500019030	60444745	68016213	7571.47	1672	4.528	0.999	0.001
ROH1165	5	BovineHD0500016906	BovineHD0500019030	60444745	68016213	7571.47	1672	4.528	0.999	0.001
ROH1166	18	BovineHD1800000081	BovineHD1800002912	780083	8350423	7570.34	2630	2.878	0.998	0
ROH1167	26	BovineHD2600007094	BovineHD2600009274	26711757	34279103	7567.35	2099	3.605	0.998	0
ROH1168	28	BovineHD2800003213	BovineHD2800004988	10489993	18053285	7563.29	1262	5.993	0.999	0
ROH1169	12	BovineHD1200015623	BovineHD1200017570	56523517	64080207	7556.69	1774	4.26	0.97	0.002
ROH1170	10	BovineHD1000021921	BovineHD1000024105	76916037	84470590	7554.55	1811	4.171	0.997	0.001
ROH1171	6	BovineHD0600007497	BovineHD0600009686	27202395	34752557	7550.16	1895	3.984	0.995	0.001
ROH1172	6	BovineHD0600015211	BovineHD0600017394	55397349	62945649	7548.3	1816	4.157	0.998	0.001
ROH1173	6	BovineHD0600015211	BovineHD0600017394	55397349	62945649	7548.3	1816	4.157	0.995	0.001
ROH1174	14	BTB-00565043	BovineHD1400013232	39238858	46786867	7548.01	1381	5.466	0.998	0.001
ROH1175	14	BTB-00565043	BovineHD1400013232	39238858	46786867	7548.01	1381	5.466	0.999	0.001
ROH1176	2	BovineHD0200019662	BovineHD0200021688	68084396	75628355	7543.96	1684	4.48	0.999	0.001
ROH1177	1	BovineHD0100034451	BovineHD0100036574	121712423	129255757	7543.34	1673	4.509	0.998	0
ROH1178	2	BovineHD0200036326	BovineHD0200038572	125107887	132638028	7530.14	1735	4.34	1	0
ROH1179	26	BovineHD2600007222	BovineHD2600009413	27133212	34662361	7529.15	2124	3.545	0.999	0
ROH1180	4	BovineHD0400024701	BovineHD0400027023	89248898	96776361	7527.46	1963	3.835	0.995	0.002
ROH1181	3	BovineHD0300005805	BovineHD0300008055	18052357	25575967	7523.61	1684	4.468	0.997	0
ROH1182	26	BovineHD2600003970	BovineHD2600005872	15526494	23047453	7520.96	1683	4.469	0.998	0.002
ROH1183	1	BovineHD0100034371	BovineHD0100036486	121449699	128969772	7520.07	1695	4.437	0.985	0.001
ROH1184	19	BovineHD1900000003	BovineHD1900002022	90671	7610453	7519.78	1626	4.625	0.998	0
ROH1185	1	BovineHD0100030821	BovineHD0100032883	108821917	116331397	7509.48	1644	4.568	0.996	0.002
ROH1186	12	BovineHD1200009453	BovineHD1200011289	32169693	39678795	7509.1	1398	5.371	0.999	0.001
ROH1187	5	BovineHD0500011249	BovineHD0500013470	39288889	46797902	7509.01	1812	4.144	0.999	0.001
ROH1188	10	ARS-BFGL-NGS-42841	BovineHD1000006454	12200563	19702881	7502.32	2052	3.656	0.998	0.001
ROH1189	29	Hapmap42283-BTA-65042	BovineHD2900008533	21491128	28991964	7500.84	2015	3.722	1	0
ROH1190	14	BovineHD1400007204	BovineHD1400009340	24805520	32304518	7499	1608	4.664	0.999	0.001
ROH1191	6	BovineHD0600013482	BovineHD0600015475	49108445	56605349	7496.9	1740	4.309	0.999	0
ROH1192	20	BovineHD2000007536	BovineHD2000009330	25035425	32525895	7490.47	1511	4.957	0.994	0.001
ROH1193	14	BovineHD1400014305	BovineHD1400016116	50369066	57858223	7489.16	1512	4.953	0.999	0.001
ROH1194	15	BovineHD4100012022	BovineHD1500025863	43606517	51091149	7484.63	1811	4.133	0.998	0.001
ROH1195	2	BovineHD0200018834	BovineHD0200020789	65137795	72622188	7484.39	1633	4.583	0.998	0
ROH1196	4	BovineHD0400018568	BovineHD0400020758	67540668	75016523	7475.86	1722	4.341	0.999	0
ROH1197	15	BovineHD1500008108	Hapmap48533-BTA-95919	30380898	37856701	7475.8	2014	3.712	1	0
ROH1198	2	BovineHD0200037555	BovineHD0200040069	129231513	136703562	7472.05	2031	3.679	1	0
ROH1199	12	BovineHD1200007389	BovineHD1200009414	24549395	32020724	7471.33	1631	4.581	0.985	0.001
ROH1200	18	BovineHD1800006803	BovineHD1800009172	22148095	29619413	7471.32	2130	3.508	0.998	0
ROH1201	18	ARS-BFGL-NGS-21227	ARS-BFGL-NGS-12344	43401011	50870670	7469.66	1875	3.984	0.997	0
ROH1202	1	BovineHD0100024343	BovineHD0100026295	85034001	92502566	7468.57	1590	4.697	0.999	0.001
ROH1203	1	BovineHD0100024343	BovineHD0100026295	85034001	92502566	7468.57	1590	4.697	0.999	0.001
ROH1204	17	BovineHD1700007626	BovineHD1700009537	26971303	34438860	7467.56	1694	4.408	0.998	0
ROH1205	3	BovineHD0300029341	BovineHD0300031620	102486339	109950506	7464.17	1929	3.869	0.998	0.001
ROH1206	20	BovineHD2000015144	BovineHD2000017770	55300185	62763371	7463.19	2339	3.191	0.998	0
ROH1207	20	BovineHD2000013269	BovineHD2000014999	47295943	54758986	7463.04	1563	4.775	0.999	0.001
ROH1208	12	BovineHD1200012739	BovineHD1200014778	46086841	53542940	7456.1	1695	4.399	0.996	0
ROH1209	6	BovineHD0600012565	BovineHD0600014691	46157219	53610327	7453.11	1795	4.152	0.997	0.001
ROH1210	9	BovineHD0900000001	BovineHD0900001645	13950	7458060	7444.11	1355	5.494	0.996	0
ROH1211	6	BovineHD0600020112	ARS-BFGL-NGS-108577	72461408	79901183	7439.78	1561	4.766	0.999	0
ROH1212	11	BovineHD1100012081	BovineHD1100014325	41249969	48689387	7439.42	1993	3.733	0.998	0.001
ROH1213	15	BovineHD1500020304	BovineHD1500022700	70353965	77788979	7435.02	2170	3.426	0.998	0.001
ROH1214	3	BTB-00145863	BovineHD0300029268	94808128	102240573	7432.45	1687	4.406	0.999	0
ROH1215	3	BovineHD0300027019	BovineHD0300028958	93713556	101141398	7427.84	1621	4.582	0.999	0.001
ROH1216	5	BovineHD0500010502	BovineHD0500012608	36589070	44016402	7427.33	1654	4.491	0.998	0.001
ROH1217	2	BovineHD0200020085	BovineHD0200022210	69707051	77126898	7419.85	1776	4.178	0.999	0.001
ROH1218	6	BovineHD0600005400	BovineHD0600007412	19462024	26879182	7417.16	1756	4.224	1	0
ROH1219	22	BovineHD2200009246	BovineHD2200011407	32310596	39725145	7414.55	1940	3.822	0.998	0.001
ROH1220	2	BovineHD0200000001	BovineHD0200002180	6889	7417613	7410.73	1843	4.021	0.999	0.001
ROH1221	15	BovineHD1500012141	BovineHD1500025863	43688049	51091149	7403.1	1790	4.136	0.999	0.001
ROH1222	5	BovineHD0500014024	BovineHD0500015947	48618220	56018091	7399.87	1510	4.901	0.999	0.001
ROH1223	26	BovineHD2600012424	ARS-BFGL-NGS-17431	44283321	51680135	7396.81	2168	3.412	0.997	0
ROH1224	1	BovineHD0100005211	BovineHD0100007281	17232141	24621683	7389.54	1737	4.254	0.994	0.001
ROH1225	2	BovineHD0200000001	BovineHD0200002177	6889	7396245	7389.36	1840	4.016	0.999	0.001
ROH1226	1	BovineHD0100008441	BovineHD0100010273	28447330	35829322	7381.99	1518	4.863	0.998	0
ROH1227	25	BovineHD2500003899	BovineHD2500005898	13982998	21359225	7376.23	1866	3.953	0.998	0.001
ROH1228	5	BovineHD0500003278	BovineHD0500005377	11171923	18544390	7372.47	1655	4.455	0.996	0.002
ROH1229	14	BovineHD1400014048	BovineHD1400015767	49339400	56711734	7372.34	1343	5.489	0.992	0
ROH1230	20	BovineHD2000009504	BovineHD2000011618	33170072	40540382	7370.31	1824	4.041	0.995	0.001
ROH1231	1	BovineHD0100013367	BovineHD0100046455	47177822	54539859	7362.04	1739	4.233	0.983	0
ROH1232	14	BovineHD1400012553	BovineHD1400014701	44365432	51724367	7358.94	1375	5.352	1	0
ROH1233	15	BovineHD1500000003	BovineHD1500001852	43737	7402090	7358.35	1523	4.831	0.995	0
ROH1234	14	BovineHD1400016032	BovineHD1400018076	57535999	64892207	7356.21	1454	5.059	0.986	0.001
ROH1235	26	BovineHD2600015205	BovineHD2600013068	38810749	46165699	7354.95	2193	3.354	0.999	0
ROH1236	4	BovineHD0400008948	BovineHD0400010864	31403232	38757187	7353.96	1562	4.708	0.999	0
ROH1237	5	BovineHD0500018794	BovineHD0500021225	67182175	74535217	7353.04	1886	3.899	0.998	0.001
ROH1238	5	BovineHD0500018794	BovineHD0500021225	67182175	74535217	7353.04	1886	3.899	0.999	0.001
ROH1239	5	BovineHD0500018794	BovineHD0500021225	67182175	74535217	7353.04	1886	3.899	0.998	0.001
ROH1240	26	BovineHD2600000023	BovineHD4100017645	567168	7912490	7345.32	1710	4.296	0.998	0
ROH1241	9	BovineHD0900014440	ARS-BFGL-NGS-33609	52383143	59726700	7343.56	1621	4.53	0.998	0.001
ROH1242	26	BovineHD2600010606	BovineHD2600012999	38665057	46008477	7343.42	2141	3.43	1	0
ROH1243	2	BovineHD0200009226	BovineHD0200011285	31212717	38556086	7343.37	1647	4.459	0.998	0
ROH1244	8	BovineHD0800018380	BovineHD0800020670	61492962	68827266	7334.31	1469	4.993	0.999	0
ROH1245	24	BovineHD2400009159	BovineHD2400011219	33265332	40598484	7333.15	1650	4.444	0.999	0.001
ROH1246	14	BovineHD1400014622	BovineHD1400016328	51458832	58790009	7331.18	1412	5.192	0.999	0.001
ROH1247	2	BovineHD0200020907	BovineHD0200023108	73035903	80364948	7329.05	1895	3.868	0.974	0.002
ROH1248	8	BovineHD0800001955	BovineHD0800004253	6013326	13330341	7317.02	1643	4.453	0.999	0.001
ROH1249	8	BovineHD0800017089	BovineHD0800019228	56872985	64186324	7313.34	1309	5.587	0.998	0
ROH1250	8	BovineHD0800017089	BovineHD0800019228	56872985	64186324	7313.34	1309	5.587	1	0
ROH1251	24	BovineHD2400009392	ARS-BFGL-NGS-119042	33913322	41220225	7306.9	1649	4.431	0.995	0
ROH1252	6	BovineHD0600034357	BovineHD0600026674	88662196	95966334	7304.14	2064	3.539	0.997	0
ROH1253	8	BovineHD0800014020	BovineHD4100006796	46856511	54160093	7303.58	1526	4.786	0.999	0.001
ROH1254	5	BovineHD0500021819	BovineHD0500023712	76444966	83747369	7302.4	1411	5.175	1	0
ROH1255	14	BovineHD1400010651	BovineHD1400012560	37121766	44406530	7284.77	1370	5.317	0.995	0.001
ROH1256	14	ARS-BFGL-NGS-4939	BovineHD4100010959	1801116	9076897	7275.78	1987	3.662	0.997	0
ROH1257	15	BovineHD1500001850	BovineHD1500003633	7398127	14671226	7273.1	1507	4.826	0.997	0.002
ROH1258	6	BovineHD0600025266	BovineHD0600027695	92031329	99294708	7263.38	2069	3.511	1	0
ROH1259	1	BTB-00049060	BovineHD0100032456	107573707	114835361	7261.65	1588	4.573	0.997	0.001
ROH1260	6	BovineHD4100005073	BovineHD0600018828	60911549	68165476	7253.93	1730	4.193	0.998	0.001
ROH1261	27	BovineHD2700005108	BovineHD2700007000	17628482	24880550	7252.07	1689	4.294	0.989	0.001
ROH1262	5	BovineHD0500022647	BovineHD0500024717	79941263	87192495	7251.23	1589	4.563	0.999	0
ROH1263	1	BovineHD0100015007	BovineHD0100017124	53326337	60577424	7251.09	1785	4.062	0.998	0
ROH1264	15	BovineHD1500020324	BovineHD1500022692	70457983	77708274	7250.29	2143	3.383	0.997	0
ROH1265	12	BovineHD1200011095	BovineHD1200012739	38844068	46086841	7242.77	1365	5.306	0.999	0.001
ROH1266	10	BovineHD1000028032	BovineHD1000030865	97071709	104301732	7230.02	2232	3.239	0.995	0
ROH1267	15	BovineHD1500015320	BovineHD1500017314	52979135	60199760	7220.63	1728	4.179	0.996	0.001
ROH1268	22	BovineHD2200013991	BovineHD2200015985	48655669	55874596	7218.93	1728	4.178	0.999	0.001
ROH1269	17	BovineHD1700011347	BovineHD1700013605	41138782	48355536	7216.76	1918	3.763	0.996	0.001
ROH1270	1	BovineHD0100034373	BovineHD0100036381	121452256	128664783	7212.53	1616	4.463	0.998	0.001
ROH1271	3	BovineHD0300006215	BovineHD0300008456	19472502	26682266	7209.77	1704	4.231	0.999	0.001
ROH1272	11	BovineHD1100026384	BovineHD1100028586	91008768	98212404	7203.64	1880	3.832	0.999	0.001
ROH1273	11	BovineHD1100026384	BovineHD1100028586	91008768	98212404	7203.64	1880	3.832	0.998	0.001
ROH1274	17	BovineHD4100013165	Hapmap48683-BTA-21166	54868179	62070942	7202.76	1801	3.999	0.997	0.001
ROH1275	29	BovineHD4100019057	BovineHD2900014049	40292720	47485656	7192.94	1539	4.674	0.999	0
ROH1276	3	BovineHD0300026748	BovineHD0300028741	92926950	100118742	7191.79	1652	4.353	0.998	0.001
ROH1277	15	BovineHD1500007964	BovineHD1500010089	29644002	36835787	7191.79	1815	3.962	0.981	0.001
ROH1278	6	BovineHD0600013309	BovineHD0600015261	48440252	55629412	7189.16	1675	4.292	0.999	0
ROH1279	9	BovineHD0900012000	BovineHD0900013887	43229719	50418639	7188.92	1502	4.786	0.997	0.003
ROH1280	1	BovineHD0100010690	BovineHD0100012681	37318995	44503529	7184.53	1682	4.271	0.997	0
ROH1281	4	BovineHD0400014106	BovineHD4100002903	51000152	58181454	7181.3	1479	4.856	0.997	0.003
ROH1282	1	BovineHD0100022616	BovineHD4100000496	78564007	85743853	7179.85	1427	5.031	0.997	0.001
ROH1283	5	BovineHD0500004412	BovineHD0500006439	15004439	22183193	7178.76	1703	4.215	0.999	0
ROH1284	8	BovineHD0800023702	ARS-BFGL-NGS-32393	79267009	86442366	7175.36	1276	5.623	0.997	0.001
ROH1285	6	BovineHD4100004516	BovineHD0600012248	37665506	44834185	7168.68	1806	3.969	0.999	0.001
ROH1286	6	BovineHD4100004516	BovineHD0600012248	37665506	44834185	7168.68	1806	3.969	0.999	0.001
ROH1287	2	BovineHD0200026229	BovineHD0200028609	92295269	99463717	7168.45	1961	3.656	0.999	0
ROH1288	26	BovineHD2600009423	BovineHD2600011587	34696030	41864296	7168.27	1943	3.689	0.998	0
ROH1289	27	BovineHD2700002255	BovineHD2700004167	7175630	14339408	7163.78	1782	4.02	0.999	0.001
ROH1290	7	BovineHD0700015024	BovineHD0700016879	51798708	58960719	7162.01	1391	5.149	0.998	0
ROH1291	7	BovineHD0700015024	BovineHD0700016879	51798708	58960719	7162.01	1391	5.149	0.999	0.001
ROH1292	2	BovineHD0200037224	BovineHD0200039621	128201356	135357327	7155.97	1942	3.685	0.998	0.001
ROH1293	22	BovineHD2200011408	BovineHD2200013559	40075584	47225633	7150.05	1973	3.624	0.999	0
ROH1294	4	BovineHD0400003548	BovineHD0400005688	11789552	18939476	7149.93	1688	4.236	0.996	0
ROH1295	4	BovineHD0400030310	ARS-BFGL-NGS-57936	106739474	113889320	7149.85	2154	3.319	1	0
ROH1296	4	BovineHD0400030310	ARS-BFGL-NGS-57936	106739474	113889320	7149.85	2154	3.319	1	0
ROH1297	28	BovineHD2800003133	BovineHD2800004875	10231148	17375834	7144.69	1242	5.753	0.985	0.001
ROH1298	6	BovineHD4100005590	BovineHD0600033286	109856564	116998306	7141.74	2050	3.484	0.999	0.001
ROH1299	9	BovineHD4100007471	BTA-113948-no-rs	58677126	65818036	7140.91	1689	4.228	0.999	0.001
ROH1300	21	BovineHD2100018979	BovineHD2100021040	64443630	71573501	7129.87	1641	4.345	1	0
ROH1301	5	BovineHD0500017465	Hapmap52961-rs29016208	62326049	69453205	7127.16	1586	4.494	0.999	0.001
ROH1302	9	BovineHD0900003475	BovineHD0900005564	13363651	20489667	7126.02	1744	4.086	0.999	0
ROH1303	17	BovineHD1700005179	ARS-BFGL-NGS-21860	17884686	25010293	7125.61	1686	4.226	0.998	0.001
ROH1304	7	BovineHD0700003137	BovineHD0700005336	12040557	19162248	7121.69	1655	4.303	0.996	0.002
ROH1305	12	BovineHD1200021614	BovineHD1200024269	76710313	83829728	7119.42	2376	2.996	0.999	0
ROH1306	3	BovineHD0300009354	BovineHD0300011416	29581953	36700406	7118.45	1737	4.098	0.994	0.001
ROH1307	21	BovineHD2100011020	BovineHD2100012934	37845596	44955806	7110.21	1646	4.32	0.997	0.001
ROH1308	21	ARS-BFGL-NGS-22129	BovineHD2100007721	19682458	26791390	7108.93	1610	4.415	0.998	0.001
ROH1309	21	ARS-BFGL-NGS-22129	BovineHD2100007721	19682458	26791390	7108.93	1610	4.415	0.999	0.001
ROH1310	6	BovineHD0600019206	BovineHD0600021268	69480017	76588721	7108.7	1614	4.404	0.987	0
ROH1311	6	BovineHD0600012565	Hapmap33637-BTC-051504	46157219	53262393	7105.18	1739	4.086	0.999	0.001
ROH1312	3	BovineHD0300018411	BovineHD0300020224	61353841	68450032	7096.19	1628	4.359	0.996	0.001
ROH1313	21	BovineHD2100012367	BovineHD2100014517	43286641	50380862	7094.22	1847	3.841	1	0
ROH1314	22	BovineHD2200007608	BovineHD2200009579	26203241	33295092	7091.85	1686	4.206	0.999	0.001
ROH1315	1	BovineHD0100041985	BovineHD0100044381	145454377	152543161	7088.78	2031	3.49	0.997	0
ROH1316	14	BovineHD1400011147	BovineHD1400012974	38852725	45939239	7086.52	1248	5.678	1	0
ROH1317	11	BovineHD1100011364	BovineHD1100013220	38557911	45641583	7083.67	1588	4.461	0.991	0.001
ROH1318	15	BovineHD1500019223	BovineHD1500021396	66887030	73969124	7082.1	1967	3.6	1	0
ROH1319	5	BovineHD0500014096	BovineHD0500015947	48937024	56018091	7081.07	1466	4.83	0.997	0.001
ROH1320	17	BovineHD1700011264	BovineHD1700013486	40910754	47989417	7078.66	1884	3.757	0.996	0.002
ROH1321	3	BovineHD0300007120	BovineHD0300009413	22750073	29822927	7072.85	1878	3.766	0.999	0.001
ROH1322	20	BovineHD2000009343	BovineHD2000011335	32638748	39705014	7066.27	1721	4.106	1	0
ROH1323	6	ARS-BFGL-NGS-42501	BovineHD0600014066	43920160	50985547	7065.39	1838	3.844	0.996	0.002
ROH1324	6	ARS-BFGL-NGS-42501	BovineHD0600014066	43920160	50985547	7065.39	1838	3.844	0.997	0.001
ROH1325	5	BovineHD0500017465	BovineHD0500019449	62326049	69389051	7063	1571	4.496	0.998	0
ROH1326	11	BovineHD1100008608	BovineHD1100010683	28979338	36040989	7061.65	1881	3.754	0.989	0.002
ROH1327	1	BovineHD0100034728	BovineHD0100036955	122892998	129950442	7057.44	1691	4.174	0.994	0.002
ROH1328	14	BTB-00569940	BovineHD4100011616	49760299	56816457	7056.16	1330	5.305	0.998	0.001
ROH1329	4	Hapmap44276-BTA-69937	BTB-01007462	30068687	37122228	7053.54	1448	4.871	0.997	0.001
ROH1330	4	Hapmap44276-BTA-69937	BTB-01007462	30068687	37122228	7053.54	1448	4.871	0.999	0.001
ROH1331	14	BovineHD1400014705	BovineHD1400016328	51737560	58790009	7052.45	1363	5.174	0.997	0.001
ROH1332	8	BovineHD0800007173	BovineHD0800009379	23923925	30974448	7050.52	1711	4.121	0.999	0.001
ROH1333	3	BovineHD0300026868	BovineHD0300028786	93282356	100332394	7050.04	1591	4.431	0.998	0.001
ROH1334	7	BovineHD0700018293	BovineHD4100006179	63257645	70303056	7045.41	2028	3.474	0.999	0.001
ROH1335	2	BovineHD0200036282	BovineHD0200038396	124919532	131960244	7040.71	1633	4.312	0.998	0.001
ROH1336	1	BovineHD0100028853	BovineHD0100030570	101084487	108115732	7031.25	1403	5.012	0.999	0
ROH1337	1	BovineHD0100028853	BovineHD0100030570	101084487	108115732	7031.25	1403	5.012	0.996	0
ROH1338	27	BovineHD2700006069	BovineHD2700007979	21427674	28452999	7025.33	1621	4.334	0.998	0
ROH1339	2	BovineHD0200017089	BovineHD0200019390	60039771	67062638	7022.87	1901	3.694	0.997	0.002
ROH1340	17	BovineHD1700011265	BovineHD1700013475	40911520	47932344	7020.82	1874	3.746	0.998	0.001
ROH1341	17	BovineHD1700007058	BovineHD1700008965	25131024	32151240	7020.22	1648	4.26	1	0
ROH1342	2	BovineHD0200016469	BovineHD0200018777	58018532	65031932	7013.4	1955	3.587	0.999	0
ROH1343	15	BovineHD1500012276	BovineHD1500025863	44078474	51091149	7012.68	1673	4.192	0.999	0
ROH1344	15	BovineHD1500014734	BovineHD1500016835	51296284	58301616	7005.33	1763	3.974	0.998	0.001
ROH1345	5	BovineHD0500018794	BovineHD0500021132	67182175	74184377	7002.2	1814	3.86	0.992	0.002
ROH1346	4	BovineHD0400007325	BovineHD0400009155	25084173	32085102	7000.93	1429	4.899	0.998	0
ROH1347	3	BovineHD0300031336	ARS-BFGL-NGS-96425	109089029	116082005	6992.98	2006	3.486	0.997	0.001
ROH1348	7	BovineHD0700020681	BovineHD0700022694	70387767	77375959	6988.19	1686	4.145	0.999	0
ROH1349	20	BovineHD2000006325	BovineHD2000008304	21115159	28100155	6985	1699	4.111	0.999	0.001
ROH1350	5	BovineHD0500021807	BovineHD0500023607	76406173	83389165	6982.99	1338	5.219	0.998	0.001
ROH1351	20	BTA-50386-no-rs	BovineHD2000011959	34667591	41648887	6981.3	1779	3.924	0.998	0.002
ROH1352	8	BovineHD0800010980	BovineHD0800013073	36838553	43819054	6980.5	1399	4.99	0.996	0.003
ROH1353	2	BovineHD0200003197	BovineHD0200005286	11503636	18471992	6968.36	1773	3.93	0.999	0
ROH1354	11	BovineHD1100019696	BovineHD1100021839	69289388	76251319	6961.93	1698	4.1	1	0
ROH1355	5	ARS-BFGL-NGS-99269	BovineHD0500019542	62832681	69785365	6952.69	1561	4.454	0.996	0.003
ROH1356	9	Hapmap52598-rs29022272	BovineHD0900028315	91672738	98620669	6947.93	2082	3.337	0.997	0.001
ROH1357	22	BovineHD2200015468	BovineHD2200017860	54431463	61379134	6947.67	2206	3.149	0.999	0
ROH1358	10	BovineHD1000020043	BovineHD1000021917	69951376	76898945	6947.57	1485	4.678	0.999	0
ROH1359	5	BovineHD0500021664	BovineHD0500023465	75955475	82901596	6946.12	1341	5.18	0.999	0.001
ROH1360	5	BovineHD0500021664	BovineHD0500023465	75955475	82901596	6946.12	1341	5.18	0.998	0.001
ROH1361	16	BovineHD1600002177	BovineHD1600003990	7666301	14606943	6940.64	1546	4.489	0.995	0.001
ROH1362	29	BovineHD2900009345	BovineHD2900011563	31333973	38274429	6940.46	1999	3.472	0.997	0.002
ROH1363	15	BovineHD1500000212	BovineHD1500001964	814983	7751822	6936.84	1468	4.725	0.997	0
ROH1364	29	Hapmap39673-BTA-65056	BovineHD2900008649	22380350	29313851	6933.5	1895	3.659	0.999	0
ROH1365	14	BovineHD1400014434	BovineHD1400016093	50855682	57789020	6933.34	1403	4.942	0.999	0
ROH1366	4	BovineHD0400013713	BovineHD0400015471	49725619	56658242	6932.62	1429	4.851	0.998	0.002
ROH1367	8	BovineHD0800006420	BovineHD0800008383	20880578	27813108	6932.53	1513	4.582	0.999	0.001
ROH1368	21	BovineHD2100005507	BovineHD2100007562	19371065	26303204	6932.14	1612	4.3	0.998	0.002
ROH1369	12	BovineHD1200011186	BovineHD1200012743	39177777	46107738	6929.96	1294	5.355	0.996	0.002
ROH1370	12	BovineHD1200011186	BovineHD1200012743	39177777	46107738	6929.96	1294	5.355	0.997	0.003
ROH1371	18	BovineHD1800007973	BovineHD1800009926	25881447	32808121	6926.68	1785	3.88	1	0
ROH1372	13	BovineHD1300020064	BovineHD1300022345	70220840	77146449	6925.61	1771	3.911	0.999	0.001
ROH1373	5	BovineHD0500000007	BovineHD0500001917	31485	6956421	6924.94	1640	4.223	0.999	0
ROH1374	5	BovineHD0500000007	BovineHD0500001917	31485	6956421	6924.94	1640	4.223	0.998	0.001
ROH1375	22	BovineHD2200013563	BovineHD2200015384	47234214	54157429	6923.22	1594	4.343	1	0
ROH1376	2	BovineHD0200015152	BovineHD0200017078	53083266	60004445	6921.18	1642	4.215	0.992	0.001
ROH1377	2	BovineHD0200037555	BovineHD0200039910	129231513	136151497	6919.98	1909	3.625	0.998	0.001
ROH1378	9	BovineHD0900014435	BovineHD0900016257	52360536	59276026	6915.49	1502	4.604	0.994	0.001
ROH1379	5	BovineHD0500030839	BovineHD0500032946	107194153	114105488	6911.34	1694	4.08	0.999	0.001
ROH1380	8	BovineHD0800027835	BovineHD0800029798	93829655	100740756	6911.1	1265	5.463	0.999	0.001
ROH1381	21	BovineHD2100004835	BovineHD2100007064	17252536	24155975	6903.44	1858	3.716	0.999	0.001
ROH1382	2	BovineHD0200006640	BovineHD0200008875	23351634	30250834	6899.2	1917	3.599	0.997	0
ROH1383	25	BovineHD2500008986	BovineHD2500011066	32768835	39665876	6897.04	1890	3.649	0.999	0
ROH1384	17	BovineHD1700001412	BovineHD1700003517	5295966	12191808	6895.84	1894	3.641	0.996	0.002
ROH1385	11	BovineHD1100018441	BovineHD1100020613	65240318	72136049	6895.73	1880	3.668	0.999	0.001
ROH1386	24	BovineHD2400008765	BovineHD2400010661	32156057	39048490	6892.43	1517	4.543	0.995	0
ROH1387	1	BovineHD0100029805	BovineHD0100031589	104729770	111621939	6892.17	1450	4.753	0.999	0.001
ROH1388	16	BovineHD1600016437	BovineHD1600018571	58735504	65622871	6887.37	1849	3.725	0.998	0.001
ROH1389	7	BovineHD0700009866	BovineHD0700011992	34538699	41421484	6882.79	1880	3.661	0.998	0
ROH1390	12	BovineHD1200021614	BovineHD1200024172	76710313	83592348	6882.04	2277	3.022	0.999	0
ROH1391	15	BovineHD1500020457	BovineHD1500022700	70915155	77788979	6873.82	2026	3.393	0.998	0.001
ROH1392	17	BovineHD1700011347	BovineHD1700013502	41138782	48012394	6873.61	1830	3.756	0.997	0.001
ROH1393	2	BovineHD4100001125	BovineHD0200011399	31977716	38847500	6869.78	1546	4.444	0.995	0.001
ROH1394	2	BovineHD4100001125	BovineHD0200011399	31977716	38847500	6869.78	1546	4.444	0.997	0.001
ROH1395	11	BovineHD1100015384	BovineHD1100017024	52632756	59502261	6869.51	1513	4.54	0.999	0.001
ROH1396	24	BovineHD2400004805	BovineHD2400006787	18217349	25086672	6869.32	1713	4.01	0.986	0.001
ROH1397	15	BovineHD1500003772	BovineHD1500005598	15224203	22089532	6865.33	1495	4.592	0.998	0.001
ROH1398	17	BovineHD1700007058	BovineHD1700008933	25131024	31996291	6865.27	1622	4.233	0.999	0
ROH1399	1	BovineHD0100006990	BovineHD0100008976	23718905	30581483	6862.58	1717	3.997	0.996	0.001
ROH1400	3	BovineHD0300010721	BovineHD0300012571	34429951	41285811	6855.86	1593	4.304	0.984	0.001
ROH1401	5	BovineHD0500014163	BovineHD0500015947	49165125	56018091	6852.97	1402	4.888	1	0
ROH1402	20	BTA-106532-no-rs	BovineHD2000008112	20585395	27437356	6851.96	1683	4.071	1	0
ROH1403	20	BTA-106532-no-rs	BovineHD2000008112	20585395	27437356	6851.96	1683	4.071	0.999	0
ROH1404	6	BovineHD0600018150	BovineHD0600020139	65668263	72519196	6850.93	1601	4.279	0.999	0.001
ROH1405	5	BovineHD0500000974	BovineHD0500003100	3889713	10738601	6848.89	1614	4.243	0.983	0.001
ROH1406	14	Hapmap61126-rs29016507	BovineHD1400024153	59770268	66618090	6847.82	1515	4.52	0.998	0.001
ROH1407	11	BovineHD1100016425	BovineHD1100017910	56375257	63219511	6844.26	1285	5.326	0.998	0.001
ROH1408	5	BovineHD0500022318	BovineHD0500024202	78654594	85498495	6843.9	1380	4.959	1	0
ROH1409	9	BovineHD0900011935	BovineHD0900013732	42972629	49808401	6835.77	1418	4.821	0.997	0.002
ROH1410	22	BovineHD2200013935	BovineHD2200015758	48434069	55269454	6835.39	1582	4.321	0.999	0.001
ROH1411	1	BovineHD0100034375	BovineHD0100036260	121463177	128296606	6833.43	1508	4.531	0.999	0
ROH1412	5	BovineHD0500021807	BovineHD0500023571	76406173	83234444	6828.27	1316	5.189	0.999	0
ROH1413	10	BovineHD1000025658	BovineHD1000027944	89996543	96810648	6814.11	2077	3.281	0.999	0
ROH1414	2	ARS-BFGL-NGS-27536	BovineHD0200007979	20672829	27476432	6803.6	1636	4.159	0.997	0.001
ROH1415	4	BovineHD0400000223	BovineHD0400002422	1054263	7856933	6802.67	1779	3.824	1	0
ROH1416	22	BovineHD2200015516	BovineHD2200017860	54580548	61379134	6798.59	2162	3.145	1	0
ROH1417	9	BovineHD0900027257	BovineHD0900030021	95840145	102637818	6797.67	2331	2.916	1	0
ROH1418	22	BovineHD4100015593	BovineHD2200010717	30898139	37695413	6797.27	1593	4.267	0.999	0
ROH1419	9	BovineHD0900016790	BovineHD0900018777	61156536	67950386	6793.85	1598	4.251	0.998	0.002
ROH1420	4	BovineHD0400014467	BovineHD0400016086	52445997	59237153	6791.16	1374	4.943	0.999	0.001
ROH1421	24	BovineHD2400003949	BovineHD2400005699	14392157	21182712	6790.56	1485	4.573	0.999	0
ROH1422	24	BovineHD2400003949	BovineHD2400005699	14392157	21182712	6790.56	1485	4.573	1	0
ROH1423	24	BovineHD2400003949	BovineHD2400005699	14392157	21182712	6790.56	1485	4.573	0.999	0
ROH1424	24	BovineHD2400003949	BovineHD2400005699	14392157	21182712	6790.56	1485	4.573	0.999	0
ROH1425	7	BovineHD0700028977	BovineHD0700030951	99020233	105810516	6790.28	1658	4.095	0.998	0.002
ROH1426	22	BovineHD2200013991	BovineHD2200015801	48655669	55445287	6789.62	1569	4.327	0.999	0.001
ROH1427	22	BovineHD2200013991	BovineHD2200015801	48655669	55445287	6789.62	1569	4.327	0.999	0.001
ROH1428	13	BovineHD1300013899	BovineHD1300015405	47488016	54276907	6788.89	974	6.97	0.991	0.001
ROH1429	5	BovineHD0500003520	BovineHD0500005427	11946998	18730876	6783.88	1522	4.457	0.992	0.001
ROH1430	14	BovineHD1400017020	BovineHD1400019021	61354379	68137119	6782.74	1436	4.723	0.999	0.001
ROH1431	29	BovineHD2900004098	BovineHD2900005950	13841789	20623488	6781.7	1656	4.095	0.996	0.002
ROH1432	6	BovineHD0600022067	BovineHD0600023783	79876077	86649275	6773.2	1407	4.814	0.999	0
ROH1433	6	BovineHD0600022067	BovineHD0600023783	79876077	86649275	6773.2	1407	4.814	0.999	0
ROH1434	26	BovineHD2600001239	BTA-27150-no-rs	5636710	12404200	6767.49	1798	3.764	0.998	0
ROH1435	4	BovineHD0400022854	BovineHD0400024802	82724900	89487320	6762.42	1590	4.253	0.997	0.001
ROH1436	4	BovineHD0400022854	BovineHD0400024802	82724900	89487320	6762.42	1590	4.253	0.997	0.001
ROH1437	4	BovineHD0400022854	BovineHD0400024802	82724900	89487320	6762.42	1590	4.253	0.998	0.001
ROH1438	4	BovineHD0400000223	BovineHD0400002412	1054263	7814840	6760.58	1772	3.815	0.999	0.001
ROH1439	17	BovineHD1700005292	ARS-BFGL-NGS-21860	18250106	25010293	6760.19	1575	4.292	0.999	0.001
ROH1440	7	ARS-BFGL-NGS-116673	BovineHD0700028122	89800236	96555024	6754.79	1450	4.658	0.997	0.002
ROH1441	1	BovineHD0100030564	BovineHD0100032456	108087901	114835361	6747.46	1507	4.477	0.987	0.002
ROH1442	27	BovineHD2700007985	BovineHD2700010186	28948876	35695569	6746.69	1880	3.589	0.999	0
ROH1443	20	BovineHD2000012868	BovineHD2000014389	45449753	52191921	6742.17	1393	4.84	1	0
ROH1444	5	BovineHD0500016818	BovineHD0500018685	60114211	66852645	6738.44	1487	4.532	0.999	0.001
ROH1445	6	BovineHD0600001430	BTA-110014-no-rs	6644962	13381944	6736.98	1762	3.823	0.997	0.001
ROH1446	6	BovineHD0600001430	BTA-110014-no-rs	6644962	13381944	6736.98	1762	3.823	0.999	0.001
ROH1447	18	BovineHD1800007096	BovineHD1800009237	23158323	29891785	6733.46	1932	3.485	0.995	0.002
ROH1448	1	BovineHD0100024520	BovineHD0100026295	85769932	92502566	6732.64	1460	4.611	1	0
ROH1449	21	BovineHD2100011020	BovineHD2100012769	37845596	44575680	6730.09	1497	4.496	1	0
ROH1450	2	BovineHD0200018783	BovineHD0200020598	65043350	71769485	6726.14	1557	4.32	0.978	0.001
ROH1451	16	BovineHD1600015465	BovineHD1600017482	55587332	62309558	6722.23	1730	3.886	0.999	0
ROH1452	16	BovineHD1600015465	BovineHD1600017482	55587332	62309558	6722.23	1730	3.886	1	0
ROH1453	4	BovineHD0400027907	BovineHD0400030161	99707425	106429610	6722.19	1855	3.624	0.996	0.001
ROH1454	18	BovineHD1800010328	BovineHD1800011968	33954535	40673889	6719.35	1464	4.59	0.999	0
ROH1455	5	BovineHD0500016818	BovineHD0500018680	60114211	66827093	6712.88	1482	4.53	0.999	0
ROH1456	20	BovineHD2000004235	BovineHD2000005967	13187361	19897115	6709.76	1489	4.506	0.999	0.001
ROH1457	3	BovineHD0300005640	BovineHD0300007575	17477222	24185991	6708.77	1388	4.833	1	0
ROH1458	21	BovineHD2100011020	BovineHD2100012762	37845596	44553821	6708.23	1490	4.502	0.999	0.001
ROH1459	20	BovineHD2000012974	BovineHD2000014445	45801692	52509459	6707.77	1345	4.987	0.999	0.001
ROH1460	20	BovineHD2000012974	BovineHD2000014445	45801692	52509459	6707.77	1345	4.987	0.999	0.001
ROH1461	7	BovineHD0700000001	BovineHD0700001976	10880	6718398	6707.52	1602	4.187	0.999	0
ROH1462	7	BovineHD0700000001	BovineHD0700001976	10880	6718398	6707.52	1602	4.187	0.999	0.001
ROH1463	4	BovineHD0400014582	BovineHD0400016169	52841912	59548522	6706.61	1343	4.994	0.999	0.001
ROH1464	2	BovineHD0200009134	BovineHD0200010978	30967161	37671593	6704.43	1531	4.379	0.993	0.001
ROH1465	8	BovineHD0800026947	BovineHD0800028765	90653619	97356492	6702.87	1251	5.358	0.987	0.003
ROH1466	7	BovineHD0700012806	BovineHD0700014891	44449912	51152604	6702.69	1579	4.245	0.999	0.001
ROH1467	7	BovineHD0700012806	BovineHD0700014891	44449912	51152604	6702.69	1579	4.245	0.999	0.001
ROH1468	7	BovineHD0700012806	BovineHD0700014891	44449912	51152604	6702.69	1579	4.245	0.999	0
ROH1469	8	BovineHD0800028981	BovineHD0800031242	98147507	104849843	6702.34	1474	4.547	1	0
ROH1470	26	BovineHD2600010088	BovineHD2600012096	36783695	43482481	6698.79	1813	3.695	0.999	0
ROH1471	7	BovineHD0700030956	BTB-01148969	105935078	112628884	6693.81	1668	4.013	0.996	0.001
ROH1472	7	BovineHD0700030956	BTB-01148969	105935078	112628884	6693.81	1668	4.013	0.999	0
ROH1473	7	BovineHD0700030956	BTB-01148969	105935078	112628884	6693.81	1668	4.013	0.997	0.001
ROH1474	7	BovineHD0700030956	BTB-01148969	105935078	112628884	6693.81	1668	4.013	0.996	0.001
ROH1475	14	BovineHD1400017033	BovineHD1400019004	61386112	68079210	6693.1	1414	4.733	0.999	0.001
ROH1476	14	BovineHD1400017033	BovineHD1400019004	61386112	68079210	6693.1	1414	4.733	0.999	0.001
ROH1477	21	BovineHD2100000257	BovineHD2100001993	2082072	8773985	6691.91	1372	4.877	1	0
ROH1478	1	BovineHD0100002679	BovineHD0100004668	8533243	15222616	6689.37	1522	4.395	1	0
ROH1479	22	BovineHD2200007697	BovineHD2200009569	26595611	33283191	6687.58	1595	4.193	0.996	0.001
ROH1480	17	BovineHD1700005316	ARS-BFGL-NGS-21860	18323057	25010293	6687.24	1555	4.3	0.999	0
ROH1481	1	BovineHD0100032057	BovineHD0100033965	113302576	119988864	6686.29	1582	4.226	0.998	0
ROH1482	1	BovineHD0100032057	BovineHD0100033965	113302576	119988864	6686.29	1582	4.226	0.999	0
ROH1483	29	BovineHD2900006380	BovineHD2900008533	22306257	28991964	6685.71	1814	3.686	1	0
ROH1484	24	BovineHD2400007001	BovineHD2400008925	25915928	32600691	6684.76	1584	4.22	0.999	0
ROH1485	2	BovineHD0200017669	BovineHD0200019698	61506516	68180936	6674.42	1656	4.03	0.981	0.002
ROH1486	26	BovineHD2600009432	BovineHD2600011426	34717898	41391613	6673.72	1787	3.735	0.988	0.002
ROH1487	2	BovineHD0200017669	BovineHD0200019697	61506516	68179635	6673.12	1655	4.032	0.998	0.002
ROH1488	9	BovineHD0900018425	BTA-84124-no-rs	66758442	73417713	6659.27	1492	4.463	0.997	0.003
ROH1489	11	BovineHD1100020775	BovineHD1100022769	72774833	79425278	6650.45	1662	4.001	0.987	0
ROH1490	9	BovineHD0900000269	BovineHD0900001837	1369670	8011713	6642.04	1343	4.946	0.998	0.001
ROH1491	26	BovineHD2600010325	BovineHD2600012366	37530181	44170805	6640.62	1836	3.617	0.98	0.001
ROH1492	2	BovineHD0200011664	BovineHD0200013444	39787063	46426616	6639.55	1435	4.627	0.999	0.001
ROH1493	2	BovineHD0200011664	BovineHD0200013444	39787063	46426616	6639.55	1435	4.627	0.999	0.001
ROH1494	20	BovineHD2000013193	BovineHD2000014691	46889621	53526233	6636.61	1347	4.927	0.999	0.001
ROH1495	1	BTA-21519-no-rs	BovineHD0100014559	45214460	51850850	6636.39	1443	4.599	1	0
ROH1496	15	BovineHD1500000689	BovineHD1500002512	3004206	9633709	6629.5	1545	4.291	0.981	0.001
ROH1497	15	BovineHD1500018521	BovineHD1500020609	64803519	71431108	6627.59	1877	3.531	0.998	0.001
ROH1498	4	BovineHD0400032904	BovineHD0400035300	113998633	120625322	6626.69	2067	3.206	0.999	0
ROH1499	4	BovineHD0400032904	BovineHD0400035300	113998633	120625322	6626.69	2067	3.206	1	0
ROH1500	4	BovineHD0400032904	BovineHD0400035300	113998633	120625322	6626.69	2067	3.206	0.999	0
ROH1501	4	BovineHD0400032904	BovineHD0400035300	113998633	120625322	6626.69	2067	3.206	0.998	0
ROH1502	22	BovineHD2200013819	BovineHD2200015549	48026269	54652223	6625.95	1503	4.408	0.999	0.001
ROH1503	23	BovineHD2300001797	BovineHD2300003423	7131415	13756894	6625.48	1451	4.566	0.999	0
ROH1504	23	BovineHD2300001797	BovineHD2300003423	7131415	13756894	6625.48	1451	4.566	0.995	0.001
ROH1505	1	BovineHD0100018058	BovineHD0100020160	63843680	70467710	6624.03	1775	3.732	0.989	0.002
ROH1506	1	BovineHD0100039601	BovineHD0100041979	138669737	145292228	6622.49	1931	3.43	0.999	0.001
ROH1507	5	BovineHD0500006715	BovineHD0500008700	23104746	29725609	6620.86	1597	4.146	0.999	0.001
ROH1508	1	BovineHD0100034799	BovineHD0100036829	123146663	129750233	6603.57	1535	4.302	0.995	0.002
ROH1509	3	BovineHD0300021283	BovineHD0300022939	72966507	79568618	6602.11	1264	5.223	1	0
ROH1510	12	BovineHD1200011396	BovineHD1200012855	40079304	46680258	6600.95	1200	5.501	0.998	0
ROH1511	14	BovineHD1400017060	BovineHD1400019004	61478922	68079210	6600.29	1393	4.738	1	0
ROH1512	4	BovineHD0400000201	BovineHD0400002311	971123	7543905	6572.78	1728	3.804	0.995	0.001
ROH1513	11	BovineHD1100018441	Hapmap24000-BTA-150203	65240318	71811673	6571.36	1805	3.641	0.999	0
ROH1514	16	BovineHD1600018654	BovineHD1600020594	65896117	72465867	6569.75	1681	3.908	0.982	0.001
ROH1515	5	BovineHD0500018461	BovineHD0500020455	65885701	72453430	6567.73	1604	4.095	0.999	0.001
ROH1516	5	BovineHD0500022104	BovineHD0500023889	77793608	84357488	6563.88	1287	5.1	1	0
ROH1517	4	BovineHD0400027471	BovineHD0400029528	98209327	104772304	6562.98	1715	3.827	0.997	0.001
ROH1518	11	BovineHD1100018347	ARS-BFGL-NGS-106460	64803463	71365918	6562.46	1800	3.646	0.999	0.001
ROH1519	11	BovineHD1100018347	ARS-BFGL-NGS-106460	64803463	71365918	6562.46	1800	3.646	0.998	0.001
ROH1520	3	BovineHD0300027249	BovineHD0300028958	94580854	101141398	6560.55	1443	4.546	0.999	0.001
ROH1521	20	BovineHD2000009343	BovineHD2000011133	32638748	39198266	6559.52	1528	4.293	0.998	0.001
ROH1522	4	BovineHD0400012190	BovineHD0400014117	44498901	51056727	6557.83	1593	4.117	0.997	0.001
ROH1523	9	BovineHD0900003259	Hapmap38885-BTA-16235	12615131	19172224	6557.09	1643	3.991	0.998	0.001
ROH1524	3	BovineHD0300018982	BovineHD0300020640	63446595	70003137	6556.54	1386	4.731	0.996	0.001
ROH1525	25	BovineHD2500006651	ARS-BFGL-NGS-119914	23713734	30269233	6555.5	1571	4.173	0.993	0
ROH1526	15	ARS-BFGL-NGS-119682	BovineHD1500025863	44535759	51091149	6555.39	1559	4.205	0.996	0.001
ROH1527	4	BovineHD0400000001	BovineHD0400001914	1062	6555961	6554.9	1536	4.268	0.999	0
ROH1528	5	BovineHD0500017464	BovineHD0500019334	62322675	68877558	6554.88	1482	4.423	0.997	0.001
ROH1529	2	BovineHD0200018869	BovineHD0200020618	65271327	71825805	6554.48	1495	4.384	0.999	0.001
ROH1530	21	BovineHD2100014144	BovineHD2100015960	49217378	55769134	6551.76	1577	4.155	0.993	0.001
ROH1531	23	BovineHD2300004763	BovineHD2300007040	18786168	25335659	6549.49	2120	3.089	0.999	0.001
ROH1532	15	BovineHD4100011803	BovineHD1500005269	14190690	20733375	6542.69	1459	4.484	0.997	0.002
ROH1533	17	BovineHD1700003372	BovineHD1700005310	11749880	18292411	6542.53	1631	4.011	0.999	0
ROH1534	6	BovineHD0600005706	BovineHD0600007480	20620298	27162521	6542.22	1522	4.298	0.999	0
ROH1535	27	BovineHD2700008638	BovineHD2700010803	31015838	37557668	6541.83	1856	3.525	0.998	0.001
ROH1536	12	BovineHD1200007026	BovineHD1200008808	23336518	29876357	6539.84	1435	4.557	0.994	0
ROH1537	6	BovineHD0600002744	BovineHD0600004911	11374120	17911771	6537.65	1852	3.53	0.999	0.001
ROH1538	6	BovineHD0600002744	BovineHD0600004911	11374120	17911771	6537.65	1852	3.53	0.999	0.001
ROH1539	6	ARS-BFGL-NGS-17914	BovineHD0600034414	112917019	119454666	6537.65	1888	3.463	0.997	0.001
ROH1540	7	BTB-01671559	BTB-01148969	106092176	112628884	6536.71	1626	4.02	0.998	0.001
ROH1541	2	BovineHD0200027550	BovineHD0200029392	95891389	102426084	6534.7	1303	5.015	0.998	0.002
ROH1542	24	BovineHD2400011022	BovineHD2400012891	40108749	46639289	6530.54	1533	4.26	0.998	0.001
ROH1543	9	BovineHD0900021409	BovineHD0900023197	76729208	83257774	6528.57	1419	4.601	0.999	0.001
ROH1544	5	BovineHD0500016818	BovineHD0500018638	60114211	66641524	6527.31	1453	4.492	0.999	0.001
ROH1545	5	BovineHD0500010134	BovineHD0500011931	35304503	41830903	6526.4	1404	4.648	0.979	0.001
ROH1546	23	BovineHD2300007219	BovineHD2300009729	26663258	33187269	6524.01	2021	3.228	0.999	0.001
ROH1547	19	BovineHD1900005706	BovineHD1900007871	19956112	26476107	6520	1881	3.466	0.999	0
ROH1548	19	BovineHD1900013991	BovineHD1900016040	50202955	56722216	6519.26	1677	3.887	0.998	0.001
ROH1549	8	BovineHD0800025890	BTB-01537249	87311800	93825702	6513.9	1463	4.452	0.999	0
ROH1550	20	BovineHD2000007779	BovineHD2000009330	26014190	32525895	6511.71	1331	4.892	0.998	0.001
ROH1551	20	BovineHD2000012272	BovineHD2000013710	42869788	49380623	6510.84	1302	5.001	0.998	0
ROH1552	7	BovineHD0700006551	BovineHD0700008564	23872854	30377059	6504.21	1798	3.617	0.984	0.002
ROH1553	22	BovineHD2200003780	BovineHD2200005585	12843454	19345824	6502.37	1592	4.084	0.999	0
ROH1554	5	BovineHD0500024760	BovineHD0500026637	87347293	93848795	6501.5	1578	4.12	0.998	0.001
ROH1555	14	BovineHD1400005282	BovineHD1400007234	18414338	24913654	6499.32	1434	4.532	0.998	0.001
ROH1556	21	BovineHD2100009001	BovineHD2100011015	31237528	37734859	6497.33	1661	3.912	0.995	0.002
ROH1557	21	BovineHD2100009001	BovineHD2100011015	31237528	37734859	6497.33	1661	3.912	0.998	0.002
ROH1558	5	BovineHD0500021807	BovineHD0500023465	76406173	82901596	6495.42	1228	5.289	0.995	0.001
ROH1559	5	BovineHD0500021807	BovineHD0500023465	76406173	82901596	6495.42	1228	5.289	0.999	0.001
ROH1560	5	BovineHD0500021807	BovineHD0500023465	76406173	82901596	6495.42	1228	5.289	0.998	0.001
ROH1561	24	BovineHD2400009007	BovineHD2400010744	32837203	39328961	6491.76	1366	4.752	0.996	0
ROH1562	6	Hapmap50491-BTA-85929	BovineHD0600006808	18213934	24705267	6491.33	1588	4.088	1	0
ROH1563	15	BovineHD1500017476	BovineHD1500019442	60996663	67484472	6487.81	1748	3.712	1	0
ROH1564	18	BovineHD1800014984	BovineHD1800019828	51118943	57603132	6484.19	1541	4.208	0.999	0
ROH1565	18	BovineHD1800014984	BovineHD1800019828	51118943	57603132	6484.19	1541	4.208	0.996	0.001
ROH1566	18	BovineHD1800014984	BovineHD1800019828	51118943	57603132	6484.19	1541	4.208	1	0
ROH1567	18	BovineHD1800014984	BovineHD1800019828	51118943	57603132	6484.19	1541	4.208	0.998	0
ROH1568	18	BovineHD1800014984	BovineHD1800019828	51118943	57603132	6484.19	1541	4.208	1	0
ROH1569	18	BovineHD1800014984	BovineHD1800019828	51118943	57603132	6484.19	1541	4.208	0.997	0
ROH1570	18	BovineHD1800014984	BovineHD1800019828	51118943	57603132	6484.19	1541	4.208	0.999	0
ROH1571	18	BovineHD1800014984	BovineHD1800019828	51118943	57603132	6484.19	1541	4.208	1	0
ROH1572	18	BovineHD1800014984	BovineHD1800019828	51118943	57603132	6484.19	1541	4.208	1	0
ROH1573	18	BovineHD1800014984	BovineHD1800019828	51118943	57603132	6484.19	1541	4.208	1	0
ROH1574	18	BovineHD1800014984	BovineHD1800019828	51118943	57603132	6484.19	1541	4.208	0.999	0
ROH1575	18	BovineHD1800014984	BovineHD1800019828	51118943	57603132	6484.19	1541	4.208	0.998	0.001
ROH1576	22	BovineHD4100015602	BovineHD2200010815	31482951	37965100	6482.15	1565	4.142	0.998	0.001
ROH1577	22	BovineHD4100015602	BovineHD2200010815	31482951	37965100	6482.15	1565	4.142	0.997	0.001
ROH1578	16	BovineHD1600011768	BovineHD1600013430	42099071	48574850	6475.78	1182	5.479	0.999	0.001
ROH1579	16	BovineHD1600011768	BovineHD1600013430	42099071	48574850	6475.78	1182	5.479	0.997	0.001
ROH1580	2	BovineHD0200015277	BovineHD0200017078	53530835	60004445	6473.61	1547	4.185	1	0
ROH1581	10	BovineHD1000010919	BovineHD1000012568	34543512	41014844	6471.33	1450	4.463	0.999	0.001
ROH1582	1	BovineHD0100039637	BovineHD0100041979	138821972	145292228	6470.26	1898	3.409	0.998	0
ROH1583	5	BovineHD0500030838	BovineHD0500032820	107192763	113659601	6466.84	1595	4.054	0.996	0.003
ROH1584	11	BovineHD1100026814	BovineHD1100028704	92265810	98728709	6462.9	1592	4.06	0.999	0
ROH1585	23	BovineHD2300008263	BovineHD2300010370	29097085	35557472	6460.39	1702	3.796	0.997	0.001
ROH1586	7	BovineHD0700003137	BovineHD0700005179	12040557	18497954	6457.4	1544	4.182	0.995	0.001
ROH1587	29	BovineHD2900005303	BovineHD2900006983	17729927	24186183	6456.26	1535	4.206	0.999	0.001
ROH1588	29	BovineHD2900005303	BovineHD2900006983	17729927	24186183	6456.26	1535	4.206	0.999	0.001
ROH1589	5	BovineHD0500016818	BovineHD0500018620	60114211	66569008	6454.8	1438	4.489	0.999	0.001
ROH1590	1	BovineHD0100032156	BovineHD0100034026	113710226	120162585	6452.36	1551	4.16	1	0
ROH1591	5	BovineHD0500016818	BovineHD0500018619	60114211	66566541	6452.33	1437	4.49	0.999	0
ROH1592	5	BovineHD0500016818	BovineHD0500018618	60114211	66564663	6450.45	1436	4.492	0.989	0
ROH1593	2	BovineHD0200026519	BovineHD0200028609	93014064	99463717	6449.65	1713	3.765	0.998	0.001
ROH1594	15	BovineHD1500016057	BovineHD1500017795	55579369	62028579	6449.21	1509	4.274	0.999	0
ROH1595	7	ARS-BFGL-NGS-4564	BovineHD0700026166	82762865	89212055	6449.19	1691	3.814	0.999	0.001
ROH1596	1	BovineHD0100029001	BovineHD0100030570	101666634	108115732	6449.1	1294	4.984	0.999	0
ROH1597	5	BovineHD0500021664	BovineHD0500023274	75955475	82401907	6446.43	1178	5.472	1	0
ROH1598	12	BovineHD1200009813	BovineHD4100009556	33479677	39922514	6442.84	1188	5.423	0.997	0
ROH1599	12	BovineHD1200009813	BovineHD4100009556	33479677	39922514	6442.84	1188	5.423	1	0
ROH1600	7	BovineHD0700012899	BovineHD0700014891	44711338	51152604	6441.27	1512	4.26	1	0
ROH1601	3	BovineHD0300017944	BovineHD0300019626	59771391	66208919	6437.53	1531	4.205	0.987	0.001
ROH1602	4	BovineHD0400012262	BovineHD0400014165	44750730	51185997	6435.27	1569	4.102	0.997	0.001
ROH1603	14	BovineHD1400014653	Hapmap38592-BTA-35127	51582398	58012581	6430.18	1309	4.912	0.998	0.001
ROH1604	1	BovineHD0100019356	ARS-BFGL-NGS-4924	68490089	74917513	6427.43	1679	3.828	0.999	0.001
ROH1605	1	BovineHD0100019356	ARS-BFGL-NGS-4924	68490089	74917513	6427.43	1679	3.828	0.995	0.001
ROH1606	26	BovineHD2600001608	BovineHD2600003480	7031134	13456438	6425.31	1639	3.92	0.982	0.002
ROH1607	22	BovineHD2200009582	BovineHD2200011407	33301441	39725145	6423.7	1636	3.926	0.999	0.001
ROH1608	5	BovineHD0500000007	BovineHD0500001752	31485	6452453	6420.97	1486	4.321	0.999	0.001
ROH1609	27	BovineHD2700007985	BovineHD2700010041	28948876	35368561	6419.69	1738	3.694	0.999	0.001
ROH1610	3	BovineHD0300028086	BovineHD0300029898	97941230	104359879	6418.65	1564	4.104	0.999	0
ROH1611	4	BovineHD0400012239	BovineHD0400014117	44639266	51056727	6417.46	1549	4.143	0.998	0.001
ROH1612	26	BovineHD2600012710	ARS-BFGL-NGS-17431	45264274	51680135	6415.86	1923	3.336	1	0
ROH1613	11	BovineHD1100003340	BovineHD1100005066	9473823	15889202	6415.38	1523	4.212	0.999	0.001
ROH1614	9	BovineHD0900019204	BovineHD0900031121	69511943	75924206	6412.26	1425	4.5	0.998	0
ROH1615	2	BovineHD0200030697	BovineHD0200032547	106613935	113024164	6410.23	1432	4.476	0.999	0.001
ROH1616	5	BovineHD0500016900	Hapmap59828-rs29027014	60420598	66830677	6410.08	1418	4.521	0.999	0
ROH1617	5	BovineHD0500016900	Hapmap59828-rs29027014	60420598	66830677	6410.08	1418	4.521	0.999	0
ROH1618	24	BovineHD2400014275	BovineHD2400016412	50919942	57328968	6409.03	1805	3.551	0.987	0.002
ROH1619	5	BovineHD0500021664	BovineHD0500023262	75955475	82356558	6401.08	1169	5.476	1	0
ROH1620	1	BovineHD0100004167	BovineHD0100005942	13598444	19999143	6400.7	1465	4.369	0.998	0.001
ROH1621	15	BovineHD1500003856	BovineHD1500005548	15504687	21896535	6391.85	1391	4.595	0.996	0.001
ROH1622	3	BovineHD0300014572	BovineHD0300036135	47967336	54358998	6391.66	1652	3.869	0.988	0.001
ROH1623	3	BovineHD0300023736	BovineHD0300025595	82918897	89309388	6390.49	1582	4.04	0.999	0.001
ROH1624	7	BovineHD0700000059	BovineHD0700001976	330249	6718398	6388.15	1565	4.082	0.976	0.002
ROH1625	1	BovineHD0100028889	BovineHD0100030448	101173644	107555692	6382.05	1275	5.006	0.998	0.001
ROH1626	17	BovineHD1700007058	BovineHD1700008808	25131024	31510768	6379.74	1508	4.231	0.996	0
ROH1627	29	BovineHD2900012681	BovineHD2900014288	42006323	48384976	6378.65	1269	5.027	0.997	0.001
ROH1628	26	BovineHD2600007017	BovineHD2600008755	26407771	32786319	6378.55	1669	3.822	0.999	0
ROH1629	1	BovineHD0100008441	BovineHD0100009988	28447330	34825126	6377.8	1311	4.865	0.999	0
ROH1630	2	BovineHD0200003099	BovineHD0200005030	11270978	17646928	6375.95	1622	3.931	0.998	0.001
ROH1631	22	BovineHD2200006013	BovineHD2200007813	20854919	27229051	6374.13	1609	3.962	0.998	0.002
ROH1632	29	BovineHD2900006834	BovineHD4100018980	23855123	30221261	6366.14	1763	3.611	0.997	0.001
ROH1633	7	BovineHD0700000064	BovineHD0700001976	353409	6718398	6364.99	1560	4.08	0.997	0
ROH1634	7	BovineHD0700000064	BovineHD0700001976	353409	6718398	6364.99	1560	4.08	0.999	0
ROH1635	7	BovineHD0700000064	BovineHD0700001976	353409	6718398	6364.99	1560	4.08	0.996	0
ROH1636	7	BovineHD0700015024	BovineHD0700016625	51798708	58159944	6361.24	1185	5.368	0.997	0.001
ROH1637	11	BovineHD1100010774	BovineHD1100012528	36410958	42764834	6353.88	1522	4.175	0.999	0.001
ROH1638	3	BovineHD0300021283	BovineHD0300022862	72966507	79320026	6353.52	1200	5.295	0.999	0.001
ROH1639	21	BovineHD2100012915	BovineHD2100014751	44901335	51253213	6351.88	1584	4.01	1	0
ROH1640	1	BovineHD0100035068	BovineHD0100037075	124183587	130533805	6350.22	1497	4.242	0.988	0.001
ROH1641	4	BovineHD0400023670	BovineHD0400025538	85614726	91963841	6349.12	1522	4.172	0.997	0.002
ROH1642	15	BovineHD1500012463	BovineHD1500025863	44744589	51091149	6346.56	1528	4.154	0.999	0
ROH1643	14	BovineHD1400019965	BovineHD1400021773	71273595	77617727	6344.13	1311	4.839	0.999	0
ROH1644	11	BovineHD1100010127	BovineHD1100011839	33858563	40201461	6342.9	1548	4.097	0.997	0.001
ROH1645	12	BovineHD1200027014	BovineHD1200017145	56224967	62565398	6340.43	1440	4.403	0.998	0.001
ROH1646	11	BovineHD1100026360	BovineHD1100028284	90913900	97251499	6337.6	1639	3.867	1	0
ROH1647	17	BovineHD4100013165	BovineHD1700017431	54868179	61205268	6337.09	1529	4.145	0.999	0
ROH1648	9	BovineHD0900022894	BovineHD0900024977	82291229	88621931	6330.7	1622	3.903	0.998	0.001
ROH1649	2	BovineHD0200019158	BovineHD0200020767	66231110	72553906	6322.8	1370	4.615	0.996	0
ROH1650	10	BovineHD1000024983	BovineHD1000027188	87818307	94134868	6316.56	1979	3.192	0.997	0.001
ROH1651	11	BTB-01374666	BovineHD1100009027	23867860	30183060	6315.2	1612	3.918	0.998	0.001
ROH1652	1	BovineHD0100032212	BovineHD0100034090	114073221	120386932	6313.71	1551	4.071	0.999	0.001
ROH1653	8	BovineHD0800008015	BovineHD0800009854	26561380	32874327	6312.95	1480	4.266	0.999	0.001
ROH1654	15	BovineHD1500025042	BovineHD1500005202	14239858	20551900	6312.04	1389	4.544	0.99	0.002
ROH1655	26	Hapmap54846-rs29022328	BovineHD2600005879	16753151	23064402	6311.25	1501	4.205	0.999	0
ROH1656	7	BovineHD0700015024	BovineHD0700016617	51798708	58108265	6309.56	1178	5.356	1	0
ROH1657	3	BovineHD0300023736	BovineHD0300025569	82918897	89224816	6305.92	1557	4.05	0.997	0.001
ROH1658	23	BovineHD2300001125	BovineHD2300002742	4843157	11148714	6305.56	1419	4.444	0.999	0.001
ROH1659	1	BTA-21519-no-rs	BovineHD0100014478	45214460	51518798	6304.34	1376	4.582	1	0
ROH1660	8	BovineHD0800010844	BovineHD0800012731	36469658	42770102	6300.44	1269	4.965	0.998	0.001
ROH1661	6	BovineHD0600017644	BovineHD0600019373	63741074	70038752	6297.68	1408	4.473	0.999	0
ROH1662	12	BovineHD1200015337	BovineHD1200016887	55349397	61645394	6296	1405	4.481	0.998	0
ROH1663	15	BovineHD1500019678	BovineHD1500021588	68176161	74471858	6295.7	1753	3.591	0.995	0.001
ROH1664	2	BovineHD0200003654	BovineHD0200005555	12990632	19284157	6293.53	1577	3.991	0.977	0.001
ROH1665	9	BovineHD0900019259	BovineHD0900021179	69715126	76007022	6291.9	1410	4.462	0.994	0.001
ROH1666	8	BovineHD0800011098	BovineHD0800012970	37180479	43471441	6290.96	1228	5.123	0.999	0
ROH1667	7	BovineHD0700009215	BovineHD0700011157	32313776	38603347	6289.57	1722	3.652	0.966	0.004
ROH1668	9	BovineHD0900027115	BovineHD0900029672	95565177	101853723	6288.55	2164	2.906	0.999	0
ROH1669	24	BovineHD2400007406	BovineHD2400009208	27076885	33365283	6288.4	1482	4.243	0.999	0
ROH1670	19	BovineHD4100014114	BovineHD1900010453	29771458	36054983	6283.53	1544	4.07	0.999	0
ROH1671	25	ARS-BFGL-BAC-38942	Hapmap51005-BTA-60474	34374432	40655616	6281.19	1759	3.571	0.997	0.002
ROH1672	20	BovineHD2000009837	BovineHD2000011624	34294731	40574842	6280.11	1563	4.018	1	0
ROH1673	2	BovineHD0200012694	BovineHD0200014476	43926720	50206766	6280.05	1396	4.499	0.99	0.002
ROH1674	1	BovineHD0100030149	BovineHD0100031861	106346115	112625808	6279.69	1348	4.659	0.999	0.001
ROH1675	21	BovineHD2100011688	BovineHD2100013482	40893330	47172219	6278.89	1499	4.189	1	0
ROH1676	5	BovineHD0500001413	BovineHD0500003411	5232580	11510238	6277.66	1470	4.271	0.995	0.001
ROH1677	12	BovineHD1200015270	BovineHD1200016840	55090909	61367943	6277.03	1428	4.396	0.996	0
ROH1678	6	BovineHD0600008500	BovineHD0600010238	30471269	36747236	6275.97	1482	4.235	0.999	0.001
ROH1679	26	Hapmap54846-rs29022328	BovineHD2600005864	16753151	23027488	6274.34	1488	4.217	0.984	0.001
ROH1680	9	BovineHD0900026624	BovineHD0900029069	94011273	100284089	6272.82	2053	3.055	0.998	0.001
ROH1681	20	BovineHD2000010527	BovineHD2000012283	36660975	42933699	6272.73	1601	3.918	0.999	0.001
ROH1682	5	BovineHD0500010470	BovineHD0500012219	36507904	42778576	6270.67	1372	4.57	0.986	0.001
ROH1683	6	BovineHD0600008500	BovineHD0600010237	30471269	36740245	6268.98	1481	4.233	0.999	0
ROH1684	22	BovineHD2200015687	BovineHD2200017860	55111162	61379134	6267.97	1999	3.136	0.983	0.001
ROH1685	29	Hapmap50903-BTA-16406	BovineHD2900008546	22754275	29021454	6267.18	1714	3.656	1	0
ROH1686	9	BovineHD0900003614	BovineHD0900005476	13849757	20116391	6266.64	1541	4.067	0.997	0
ROH1687	19	BovineHD1900016349	BovineHD1900018650	57780312	64044783	6264.47	2035	3.078	0.998	0
ROH1688	9	BovineHD0900022381	BovineHD0900024401	80711917	86974874	6262.96	1636	3.828	0.999	0.001
ROH1689	16	BovineHD1600006420	BovineHD1600008227	22941517	29203955	6262.44	1493	4.195	0.999	0.001
ROH1690	24	BovineHD2400005553	BovineHD2400007401	20794053	27056486	6262.43	1575	3.976	0.999	0
ROH1691	6	BovineHD0600008503	BovineHD4100004452	30476374	36738110	6261.74	1478	4.237	0.995	0
ROH1692	20	BovineHD2000015147	BovineHD2000017266	55313040	61572600	6259.56	1887	3.317	0.999	0.001
ROH1693	9	BovineHD0900000309	BovineHD0900001766	1613384	7872804	6259.42	1251	5.004	0.997	0.002
ROH1694	9	BovineHD0900000309	BovineHD0900001766	1613384	7872804	6259.42	1251	5.004	0.998	0.001
ROH1695	9	BovineHD0900000309	BovineHD0900001766	1613384	7872804	6259.42	1251	5.004	0.997	0.002
ROH1696	21	BovineHD2100009001	BovineHD2100010975	31237528	37496750	6259.22	1634	3.831	0.996	0.002
ROH1697	21	BovineHD2100009001	BovineHD2100010975	31237528	37496750	6259.22	1634	3.831	0.998	0.001
ROH1698	23	BovineHD2300007219	BovineHD2300009588	26663258	32921895	6258.64	1892	3.308	0.999	0.001
ROH1699	23	BovineHD2300007219	BovineHD2300009588	26663258	32921895	6258.64	1892	3.308	0.998	0.001
ROH1700	8	BovineHD0800028776	BovineHD0800030820	97397834	103652130	6254.3	1304	4.796	0.984	0.003
ROH1701	19	BovineHD1900016354	BovineHD1900018650	57790963	64044783	6253.82	2030	3.081	0.999	0
ROH1702	29	BovineHD2900002040	BovineHD2900015308	7263960	13513742	6249.78	1788	3.495	0.999	0.001
ROH1703	12	BovineHD1200016210	BovineHD1200017868	59069156	65315589	6246.43	1496	4.175	0.996	0.001
ROH1704	9	BovineHD0900005489	BovineHD0900007097	20170202	26416531	6246.33	1332	4.689	0.995	0
ROH1705	9	BovineHD0900005489	BovineHD0900007097	20170202	26416531	6246.33	1332	4.689	1	0
ROH1706	9	BovineHD0900025790	BovineHD0900027903	91345142	97590931	6245.79	1804	3.462	1	0
ROH1707	9	BovineHD0900025790	BovineHD0900027903	91345142	97590931	6245.79	1804	3.462	0.976	0.004
ROH1708	9	BovineHD0900020270	BovineHD0900022039	73026260	79272004	6245.74	1360	4.592	0.999	0.001
ROH1709	20	BovineHD2000010527	BovineHD2000012280	36660975	42905583	6244.61	1599	3.905	0.999	0.001
ROH1710	12	Hapmap48886-BTA-77064	BovineHD1200017868	59073255	65315589	6242.34	1495	4.175	0.998	0
ROH1711	12	Hapmap48886-BTA-77064	BovineHD1200017868	59073255	65315589	6242.34	1495	4.175	0.998	0
ROH1712	12	Hapmap48886-BTA-77064	BovineHD1200017868	59073255	65315589	6242.34	1495	4.175	0.997	0
ROH1713	7	BovineHD0700008317	BovineHD0700010250	29537466	35779709	6242.24	1715	3.64	0.998	0.002
ROH1714	12	BovineHD1200011503	BovineHD4100009587	40485869	46728015	6242.15	1117	5.588	0.999	0
ROH1715	3	BovineHD0300033328	BovineHD0300035714	115166776	121408443	6241.67	1758	3.55	0.992	0.001
ROH1716	1	BovineHD0100000026	BovineHD0100002055	78655	6320010	6241.36	1744	3.579	0.987	0.002
ROH1717	3	BovineHD0300007287	BovineHD0300009348	23312334	29552917	6240.58	1725	3.618	0.99	0
ROH1718	13	Hapmap39401-BTA-34229	BovineHD1300006974	17941765	24178713	6236.95	1412	4.417	0.998	0.001
ROH1719	10	BovineHD1000017422	BovineHD1000018903	59339288	65574547	6235.26	1319	4.727	0.998	0.001
ROH1720	10	BovineHD1000019767	BovineHD1000021378	68880888	75114580	6233.69	1291	4.829	0.996	0.002
ROH1721	10	BovineHD1000019767	BovineHD1000021378	68880888	75114580	6233.69	1291	4.829	0.998	0.002
ROH1722	12	BovineHD1200010124	BovineHD1200011566	34484825	40718276	6233.45	1111	5.611	0.999	0.001
ROH1723	13	BovineHD1300018138	BovineHD1300019882	63362630	69593010	6230.38	842	7.4	0.999	0.001
ROH1724	22	BovineHD2200006687	BovineHD2200008475	22948732	29175751	6227.02	1602	3.887	0.998	0.002
ROH1725	15	BovineHD1500001554	BovineHD1500003159	6199885	12425806	6225.92	1378	4.518	0.998	0.001
ROH1726	20	BovineHD2000007852	BovineHD2000009330	26301285	32525895	6224.61	1279	4.867	0.999	0
ROH1727	21	BovineHD2100013515	BovineHD2100015340	47354832	53574898	6220.07	1616	3.849	0.998	0.001
ROH1728	6	BovineHD0600030893	BovineHD0600032971	109854634	116071593	6216.96	1783	3.487	0.996	0.001
ROH1729	5	BovineHD0500021664	BovineHD0500023220	75955475	82170606	6215.13	1152	5.395	0.998	0
ROH1730	9	BovineHD0900007461	BovineHD0900009325	27753043	33966862	6213.82	1591	3.906	0.996	0.001
ROH1731	4	BovineHD0400012288	BovineHD0400014117	44846171	51056727	6210.56	1508	4.118	0.995	0.001
ROH1732	21	BovineHD2100011020	BovineHD2100012598	37845596	44055266	6209.67	1352	4.593	0.996	0
ROH1733	24	BovineHD2400007686	BovineHD2400009517	28324646	34533557	6208.91	1459	4.256	0.988	0.002
ROH1734	7	BovineHD0700003137	BovineHD0700005118	12040557	18249149	6208.59	1494	4.156	0.999	0
ROH1735	16	BTB-01930898	BovineHD1600013474	42468099	48671302	6203.2	1175	5.279	0.998	0.002
ROH1736	1	BovineHD0100017138	BovineHD0100018875	60621825	66819591	6197.77	1474	4.205	1	0
ROH1737	20	BovineHD2000007296	BovineHD2000008900	24228320	30415384	6187.06	1343	4.607	0.999	0
ROH1738	14	BovineHD1400014628	BovineHD1400016058	51478940	57659779	6180.84	1254	4.929	0.998	0.002
ROH1739	1	BovineHD0100039644	BovineHD0100041875	138834648	145011996	6177.35	1809	3.415	0.999	0
ROH1740	22	BovineHD2200015726	BovineHD2200017860	55208674	61379134	6170.46	1961	3.147	0.997	0
ROH1741	22	BovineHD2200015726	BovineHD2200017860	55208674	61379134	6170.46	1961	3.147	0.999	0
ROH1742	15	BovineHD4100011803	BovineHD1500005156	14190690	20359372	6168.68	1376	4.483	0.999	0.001
ROH1743	3	BovineHD0300017720	BovineHD0300019353	58953004	65118341	6165.34	1485	4.152	1	0
ROH1744	8	BovineHD0800012322	BovineHD0800014237	41373231	47532197	6158.97	1209	5.094	0.998	0.002
ROH1745	13	BovineHD1300003132	ARS-BFGL-BAC-6788	11516469	17673806	6157.34	1254	4.91	0.98	0.001
ROH1746	13	BovineHD1300003132	ARS-BFGL-BAC-6788	11516469	17673806	6157.34	1254	4.91	0.993	0
ROH1747	13	BovineHD1300003132	ARS-BFGL-BAC-6788	11516469	17673806	6157.34	1254	4.91	1	0
ROH1748	6	BovineHD4100004497	BovineHD0600011920	37566666	43723464	6156.8	1503	4.096	0.997	0
ROH1749	7	BovineHD0700018099	BovineHD0700020177	62759524	68911503	6151.98	1804	3.41	0.999	0.001
ROH1750	6	BovineHD0600022698	BovineHD0600024136	82120374	88268643	6148.27	1155	5.323	0.999	0.001
ROH1751	23	BovineHD2300004868	BovineHD2300007040	19192851	25335659	6142.81	2017	3.046	0.999	0
ROH1752	6	BovineHD0600018946	BovineHD0600020805	68636493	74776337	6139.85	1455	4.22	1	0
ROH1753	3	BovineHD0300032737	BovineHD0300034868	113326491	119462443	6135.95	1868	3.285	0.998	0.001
ROH1754	22	BovineHD2200009676	BovineHD2200011407	33590566	39725145	6134.58	1559	3.935	0.997	0
ROH1755	5	BovineHD0500003284	BovineHD0500005087	11193985	17327811	6133.83	1444	4.248	0.997	0.001
ROH1756	5	BovineHD0500003284	BovineHD0500005087	11193985	17327811	6133.83	1444	4.248	0.999	0.001
ROH1757	3	BovineHD0300032737	BovineHD0300034865	113326491	119459824	6133.33	1865	3.289	0.995	0.001
ROH1758	2	BovineHD0200014655	BovineHD0200016228	51072068	57205013	6132.95	1294	4.74	0.998	0.001
ROH1759	1	BovineHD0100033572	BovineHD0100035233	118913163	125043926	6130.76	1361	4.505	0.999	0
ROH1760	16	BovineHD1600008713	BovineHD1600010532	30648722	36777370	6128.65	1631	3.758	0.999	0.001
ROH1761	16	BovineHD1600010765	BovineHD1600012158	37451870	43574435	6122.57	1059	5.781	0.998	0.001
ROH1762	20	BovineHD2000010527	BTB-01263010	36660975	42779370	6118.4	1576	3.882	0.998	0.001
ROH1763	13	BovineHD1300018138	BovineHD1300019845	63362630	69479397	6116.77	827	7.396	0.996	0.002
ROH1764	9	BovineHD0900012127	BovineHD0900013732	43694205	49808401	6114.2	1272	4.807	1	0
ROH1765	5	BovineHD0500017464	BovineHD0500019157	62322675	68436217	6113.54	1331	4.593	0.998	0.002
ROH1766	5	BovineHD0500017465	BovineHD0500019157	62326049	68436217	6110.17	1330	4.594	0.999	0.001
ROH1767	5	BovineHD0500019526	BovineHD0500021653	69741128	75848829	6107.7	1647	3.708	1	0
ROH1768	13	BovineHD1300009656	BovineHD1300011289	33139794	39246653	6106.86	1128	5.414	0.997	0.002
ROH1769	24	BovineHD2400007450	BovineHD2400009206	27259920	33363596	6103.68	1439	4.242	0.999	0.001
ROH1770	21	BovineHD2100012312	BovineHD2100014149	43149698	49249208	6099.51	1549	3.938	0.995	0.003
ROH1771	23	BovineHD2300009634	BovineHD2300011307	32993084	39091834	6098.75	1255	4.86	0.999	0.001
ROH1772	23	BovineHD2300009634	BovineHD2300011307	32993084	39091834	6098.75	1255	4.86	0.999	0.001
ROH1773	13	BovineHD1300013378	BovineHD1300014777	45835115	51932889	6097.77	928	6.571	0.996	0.001
ROH1774	13	BovineHD1300013378	BovineHD1300014777	45835115	51932889	6097.77	928	6.571	0.999	0.001
ROH1775	5	BovineHD0500016818	BovineHD0500018541	60114211	66206332	6092.12	1392	4.377	0.999	0
ROH1776	5	BovineHD0500017468	BovineHD0500019157	62345270	68436217	6090.95	1329	4.583	0.972	0.006
ROH1777	1	BovineHD0100037693	BovineHD0100039514	132339365	138428716	6089.35	1483	4.106	0.997	0.001
ROH1778	6	BovineHD0600030893	BovineHD0600032910	109854634	115943476	6088.84	1727	3.526	0.988	0.001
ROH1779	23	BovineHD2300010025	BovineHD2300011610	34140091	40225443	6085.35	1186	5.131	0.992	0.001
ROH1780	16	BovineHD1600007111	BovineHD1600008981	25561046	31646196	6085.15	1612	3.775	0.997	0.002
ROH1781	15	BovineHD1500003588	BovineHD1500005200	14466249	20544975	6078.73	1317	4.616	0.999	0
ROH1782	2	BovineHD0200033327	BovineHD0200035247	115613437	121688916	6075.48	1311	4.634	0.998	0
ROH1783	4	BovineHD0400010746	BovineHD0400012191	38424525	44499402	6074.88	1171	5.188	0.997	0.001
ROH1784	27	BovineHD2700005398	BovineHD2700007003	18814716	24885393	6070.68	1439	4.219	0.997	0.002
ROH1785	18	BovineHD1800003058	BovineHD1800004753	8896255	14962584	6066.33	1474	4.116	0.989	0.001
ROH1786	4	BovineHD0400004703	BovineHD0400006471	15715155	21781411	6066.26	1476	4.11	0.98	0.001
ROH1787	10	BovineHD1000023100	ARS-BFGL-NGS-52747	81046423	87108872	6062.45	1451	4.178	0.999	0.001
ROH1788	15	BovineHD1500019792	BovineHD1500021633	68516163	74578403	6062.24	1691	3.585	0.999	0.001
ROH1789	7	BovineHD0700010983	BovineHD0700012801	38121050	44176069	6055.02	1564	3.871	0.98	0.001
ROH1790	15	BovineHD1500020694	BovineHD1500022700	71736073	77788979	6052.91	1792	3.378	0.998	0
ROH1791	4	BovineHD0400009126	BovineHD0400010656	32032508	38085050	6052.54	1243	4.869	0.999	0
ROH1792	29	BovineHD2900006928	BovineHD2900008924	24034585	30085555	6050.97	1629	3.715	0.995	0
ROH1793	5	ARS-BFGL-NGS-99269	Hapmap54640-rs29022240	62832681	68880383	6047.7	1377	4.392	0.996	0.001
ROH1794	8	BovineHD0800026396	BovineHD0800028116	88953823	94999874	6046.05	1275	4.742	0.998	0.002
ROH1795	22	BovineHD2200005323	Hapmap27747-BTA-136437	18448284	24494154	6045.87	1638	3.691	0.999	0.001
ROH1796	3	BovineHD0300017608	BovineHD0300019250	58565437	64607605	6042.17	1495	4.042	0.998	0.001
ROH1797	16	BovineHD1600002177	BovineHD1600003682	7666301	13705829	6039.53	1258	4.801	0.995	0
ROH1798	23	BovineHD2300003736	BovineHD2300005428	14781880	20814350	6032.47	1525	3.956	0.999	0
ROH1799	13	BovineHD1300010605	BovineHD1300012421	36643938	42674290	6030.35	1459	4.133	0.999	0
ROH1800	12	BovineHD1200015406	BovineHD1200016888	55628886	61658600	6029.72	1346	4.48	0.996	0.001
ROH1801	13	BovineHD1300008791	BovineHD1300024567	30124409	36149835	6025.43	1245	4.84	0.999	0
ROH1802	4	BovineHD0400011854	BovineHD0400013542	43244159	49268844	6024.69	1415	4.258	0.996	0
ROH1803	22	BovineHD2200011992	BovineHD4100015750	41695756	47719510	6023.76	1587	3.796	0.996	0.001
ROH1804	22	BovineHD4100015602	BovineHD2200010647	31482951	37506354	6023.4	1419	4.245	0.986	0.002
ROH1805	16	BovineHD1600016196	BovineHD1600018004	58065928	64086229	6020.3	1581	3.808	0.999	0.001
ROH1806	2	BovineHD0200017093	BovineHD0200019110	60048511	66068596	6020.09	1687	3.569	0.999	0.001
ROH1807	17	BovineHD1700007471	BovineHD1700009019	26464205	32475343	6011.14	1359	4.423	0.998	0.001
ROH1808	9	BovineHD0900000269	BovineHD0900001627	1369670	7379768	6010.1	1164	5.163	0.999	0.001
ROH1809	1	BovineHD0100028531	BovineHD0100030089	100012821	106022687	6009.87	1271	4.728	0.997	0.001
ROH1810	8	BovineHD0800007152	BovineHD0800009065	23852604	29862331	6009.73	1495	4.02	0.999	0
ROH1811	16	BovineHD4100012335	BovineHD1600005316	13451801	19459090	6007.29	1549	3.878	0.999	0.001
ROH1812	23	BovineHD2300015715	BovineHD2300014242	42880287	48885500	6005.21	1685	3.564	0.998	0.001
ROH1813	4	BovineHD0400005635	BovineHD0400007268	18793943	24797186	6003.24	1340	4.48	0.996	0.001
ROH1814	10	BovineHD1000022262	BovineHD1000023943	77956488	83959122	6002.64	1420	4.227	0.999	0
ROH1815	4	BovineHD0400000217	BovineHD0400002079	1023878	7024728	6000.85	1550	3.872	0.997	0
ROH1816	10	BovineHD1000000014	BovineHD1000001876	121523	6114610	5993.09	1610	3.722	0.977	0.001
ROH1817	3	BovineHD0300005640	BovineHD0300007338	17477222	23469815	5992.59	1203	4.981	0.998	0
ROH1818	3	BovineHD0300014656	BovineHD0300016417	48258298	54249231	5990.93	1526	3.926	1	0
ROH1819	1	BovineHD0100035224	BovineHD0100037243	125004510	130992506	5988	1473	4.065	0.999	0
ROH1820	9	BovineHD0900000001	BovineHD0900001253	13950	5996599	5982.65	1001	5.977	0.994	0.001
ROH1821	9	BovineHD0900017639	Hapmap51324-BTA-84103	64265857	70248005	5982.15	1462	4.092	0.996	0.002
ROH1822	9	BovineHD0900014429	BovineHD0900015953	52348239	58325328	5977.09	1250	4.782	0.997	0.001
ROH1823	29	BovineHD2900012412	BovineHD2900013943	41053151	47030125	5976.98	1267	4.717	1	0
ROH1824	29	BovineHD2900012412	BovineHD2900013943	41053151	47030125	5976.98	1267	4.717	0.999	0.001
ROH1825	4	BovineHD0400008550	BovineHD0400010107	30102746	36073820	5971.07	1185	5.039	0.997	0
ROH1826	5	BovineHD0500013645	BovineHD0500015231	47253057	53223496	5970.44	1238	4.823	1	0
ROH1827	2	BovineHD0200001518	BovineHD0200003099	5302749	11270978	5968.23	1282	4.655	0.998	0
ROH1828	2	BovineHD0200001519	BovineHD0200003099	5303321	11270978	5967.66	1281	4.659	0.991	0
ROH1829	8	BovineHD0800008361	Hapmap23351-BTA-123397	27763965	33725198	5961.23	1314	4.537	0.997	0.001
ROH1830	8	BovineHD0800008361	Hapmap23351-BTA-123397	27763965	33725198	5961.23	1314	4.537	0.998	0.001
ROH1831	27	BovineHD2700002188	BovineHD2700003780	6938210	12897027	5958.82	1473	4.045	0.998	0.001
ROH1832	5	BovineHD0500005325	BovineHD0500007082	18301783	24260215	5958.43	1526	3.905	0.999	0
ROH1833	27	BovineHD2700007985	ARS-BFGL-NGS-71055	28948876	34904207	5955.33	1562	3.813	0.984	0.002
ROH1834	16	BovineHD1600000002	BovineHD1600001731	35920	5989632	5953.71	1351	4.407	0.999	0
ROH1835	16	BovineHD1600000002	BovineHD1600001731	35920	5989632	5953.71	1351	4.407	0.999	0
ROH1836	16	BovineHD1600000002	BovineHD1600001731	35920	5989632	5953.71	1351	4.407	1	0
ROH1837	16	BovineHD1600000002	BovineHD1600001731	35920	5989632	5953.71	1351	4.407	0.999	0
ROH1838	16	BovineHD1600000002	BovineHD1600001731	35920	5989632	5953.71	1351	4.407	0.999	0
ROH1839	20	BovineHD2000006974	BovineHD2000008553	23119409	29064191	5944.78	1313	4.528	1	0
ROH1840	5	BovineHD0500017512	BovineHD0500019157	62492339	68436217	5943.88	1295	4.59	0.998	0.001
ROH1841	1	BTA-13139-rs29018103	BovineHD0100026592	87774971	93716184	5941.21	1367	4.346	0.999	0.001
ROH1842	8	BovineHD0800014079	BovineHD0800015897	47045176	52983216	5938.04	1232	4.82	0.999	0.001
ROH1843	8	BovineHD0800014079	BovineHD0800015897	47045176	52983216	5938.04	1232	4.82	0.995	0.001
ROH1844	2	BovineHD0200015764	BovineHD0200017655	55516329	61453192	5936.86	1653	3.592	0.998	0.001
ROH1845	8	BovineHD0800008361	BTB-01156318	27763965	33697998	5934.03	1313	4.519	0.993	0
ROH1846	24	BovineHD2400007524	BovineHD2400009271	27610913	33544746	5933.83	1434	4.138	1	0
ROH1847	1	BovineHD0100028658	BovineHD0100030147	100401693	106333505	5931.81	1211	4.898	0.997	0
ROH1848	22	BovineHD2200000013	BovineHD2200001771	92533	6023191	5930.66	1493	3.972	1	0
ROH1849	5	BovineHD0500021807	BovineHD0500023253	76406173	82336547	5930.38	1053	5.632	0.998	0.001
ROH1850	5	BovineHD0500021807	BovineHD0500023253	76406173	82336547	5930.38	1053	5.632	0.999	0.001
ROH1851	5	BovineHD0500021807	BovineHD0500023253	76406173	82336547	5930.38	1053	5.632	0.999	0.001
ROH1852	5	BovineHD0500021807	BovineHD0500023253	76406173	82336547	5930.38	1053	5.632	0.999	0.001
ROH1853	11	BovineHD1100015789	BovineHD1100017156	54311663	60241338	5929.68	1240	4.782	0.998	0.001
ROH1854	24	BovineHD2400011320	BovineHD2400012988	40903462	46831459	5928	1358	4.365	0.996	0.002
ROH1855	2	BovineHD0200028466	BovineHD0200030128	98898190	104825968	5927.78	1242	4.773	0.996	0.002
ROH1856	2	BovineHD0200028466	BovineHD0200030128	98898190	104825968	5927.78	1242	4.773	0.995	0.002
ROH1857	16	BovineHD1600020198	BovineHD4100012756	71162391	77086159	5923.77	1828	3.241	0.999	0
ROH1858	14	BovineHD1400012153	BovineHD1400013852	42719765	48641495	5921.73	1164	5.087	0.997	0.002
ROH1859	14	BovineHD1400012153	BovineHD1400013852	42719765	48641495	5921.73	1164	5.087	0.998	0.002
ROH1860	5	BovineHD0500014416	BovineHD0500015947	50097825	56018091	5920.27	1187	4.988	1	0
ROH1861	13	BovineHD1300020757	BovineHD1300022630	72244053	78163033	5918.98	1402	4.222	0.999	0
ROH1862	5	BovineHD0500014417	BovineHD0500015947	50100499	56018091	5917.59	1186	4.99	0.998	0
ROH1863	4	BovineHD0400018022	BovineHD0400019873	65745094	71658558	5913.47	1406	4.206	0.999	0.001
ROH1864	9	BovineHD0900000435	BovineHD0900001906	2263880	8172095	5908.22	1262	4.682	0.997	0.001
ROH1865	5	BovineHD0500019469	BovineHD0500021482	69475641	75383588	5907.95	1556	3.797	0.998	0.001
ROH1866	29	BovineHD2900008980	BovineHD2900010986	30389871	36294975	5905.1	1808	3.266	0.999	0.001
ROH1867	9	BovineHD0900014674	BTB-00394480	53326317	59231149	5904.83	1312	4.501	0.991	0.002
ROH1868	6	BovineHD4100004456	BovineHD0600011622	36796558	42693174	5896.62	1391	4.239	0.999	0.001
ROH1869	15	BovineHD1500016875	BovineHD1500018416	58424696	64319596	5894.9	1340	4.399	0.999	0.001
ROH1870	6	BovineHD0600002950	BovineHD0600004911	12020522	17911771	5891.25	1669	3.53	0.999	0.001
ROH1871	9	BovineHD0900017306	BovineHD0900019043	63008241	68894530	5886.29	1412	4.169	0.999	0.001
ROH1872	14	BovineHD1400010651	BovineHD1400012222	37121766	43007678	5885.91	1095	5.375	1	0
ROH1873	14	BovineHD1400010651	BovineHD1400012222	37121766	43007678	5885.91	1095	5.375	0.998	0.001
ROH1874	17	BovineHD1700004811	BovineHD1700006494	16782423	22667361	5884.94	1504	3.913	0.997	0.001
ROH1875	29	BovineHD2900009877	BovineHD2900011794	33183593	39067501	5883.91	1583	3.717	0.998	0
ROH1876	29	BovineHD2900009877	BovineHD2900011794	33183593	39067501	5883.91	1583	3.717	0.997	0
ROH1877	29	BovineHD2900009877	BovineHD2900011794	33183593	39067501	5883.91	1583	3.717	0.999	0.001
ROH1878	2	BovineHD0200030335	BovineHD0200032062	105354182	111236338	5882.16	1357	4.335	0.999	0.001
ROH1879	6	Hapmap26838-BTC-033907	BovineHD0600011665	37066212	42947557	5881.35	1348	4.363	0.999	0.001
ROH1880	5	BovineHD0500021807	BovineHD0500023243	76406173	82286122	5879.95	1044	5.632	0.999	0.001
ROH1881	1	BovineHD0100008852	BovineHD0100010287	30016122	35894693	5878.57	1174	5.007	0.998	0.001
ROH1882	3	BovineHD0300029140	BovineHD0300030950	101879698	107751802	5872.1	1523	3.856	0.998	0.001
ROH1883	2	BovineHD0200035360	BovineHD0200037119	121969636	127840668	5871.03	1344	4.368	1	0
ROH1884	1	BovineHD0100007600	BovineHD0100009210	25770872	31641787	5870.92	1369	4.288	1	0
ROH1885	2	BovineHD0200005746	BovineHD0200007475	20067953	25938189	5870.24	1316	4.461	0.998	0.001
ROH1886	6	BovineHD0600009550	BovineHD0600010969	34182714	40052771	5870.06	1287	4.561	0.996	0.002
ROH1887	26	BovineHD2600000023	BovineHD2600001472	567168	6436232	5869.06	1293	4.539	0.998	0
ROH1888	23	BovineHD2300000002	BovineHD2300001409	14911	5883596	5868.69	1267	4.632	0.998	0.001
ROH1889	6	BovineHD0600015912	BovineHD0600017713	58120226	63987063	5866.84	1452	4.041	0.999	0.001
ROH1890	26	BovineHD2600007383	BovineHD2600009027	27813958	33664300	5850.34	1590	3.679	1	0
ROH1891	26	BovineHD2600007383	BovineHD2600009027	27813958	33664300	5850.34	1590	3.679	1	0
ROH1892	4	BovineHD0400022050	BovineHD0400023665	79747392	85596919	5849.53	1367	4.279	0.998	0
ROH1893	1	BovineHD0100024948	BovineHD0100026561	87759220	93608310	5849.09	1344	4.352	1	0
ROH1894	5	BovineHD0500017512	BovineHD0500019129	62492339	68336660	5844.32	1268	4.609	0.998	0.001
ROH1895	4	BovineHD0400025943	BovineHD0400027684	93002558	98845198	5842.64	1409	4.147	0.999	0.001
ROH1896	16	Hapmap59580-rs29024595	ARS-BFGL-NGS-107812	42206083	48048566	5842.48	1033	5.656	0.999	0.001
ROH1897	13	BovineHD1300006545	BovineHD1300008183	22363053	28203421	5840.37	1230	4.748	0.998	0.001
ROH1898	9	BovineHD0900000414	BovineHD0900001815	2135276	7975094	5839.82	1200	4.867	0.993	0.002
ROH1899	5	BovineHD0500017465	BovineHD0500019067	62326049	68165638	5839.59	1249	4.675	1	0
ROH1900	16	BovineHD1600021799	BovineHD1600023889	75835529	81672961	5837.43	1822	3.204	1	0
ROH1901	16	BovineHD1600000002	BovineHD1600001676	35920	5868810	5832.89	1342	4.346	0.998	0
ROH1902	7	ARS-BFGL-NGS-116673	BovineHD0700027843	89800236	95631778	5831.54	1216	4.796	0.998	0.002
ROH1903	19	BovineHD1900008240	BovineHD1900009941	27925987	33755854	5829.87	1491	3.91	0.999	0
ROH1904	15	BovineHD1500015934	BovineHD1500017471	55142839	60968338	5825.5	1297	4.492	0.998	0.001
ROH1905	29	BovineHD2900015515	BovineHD2900013458	39252602	45077053	5824.45	1231	4.731	0.998	0.001
ROH1906	16	BovineHD1600013720	BovineHD1600015378	49402281	55226497	5824.22	1400	4.16	0.996	0.001
ROH1907	20	BovineHD2000006684	BTA-50190-no-rs	22251794	28075415	5823.62	1367	4.26	0.998	0
ROH1908	20	BovineHD2000006684	BTA-50190-no-rs	22251794	28075415	5823.62	1367	4.26	0.999	0
ROH1909	21	BovineHD2100009206	BovineHD2100011015	31915397	37734859	5819.46	1509	3.857	0.999	0.001
ROH1910	8	BovineHD0800027368	BovineHD0800028980	92326452	98145479	5819.03	1119	5.2	0.995	0.002
ROH1911	29	BovineHD2900015515	BovineHD2900013457	39252602	45070539	5817.94	1230	4.73	0.997	0
ROH1912	2	BovineHD0200028496	BovineHD0200030123	98999099	104815647	5816.55	1212	4.799	0.997	0.001
ROH1913	2	BovineHD0200009650	BovineHD0200011293	32765774	38580245	5814.47	1311	4.435	1	0
ROH1914	2	BovineHD0200024713	BovineHD0200026378	86822918	92636540	5813.62	1291	4.503	1	0
ROH1915	13	BovineHD1300021213	BovineHD1300022985	73682950	79494227	5811.28	1268	4.583	1	0
ROH1916	11	BovineHD1100027029	BovineHD1100028704	92918581	98728709	5810.13	1407	4.129	0.998	0.001
ROH1917	11	BovineHD1100027029	BovineHD1100028704	92918581	98728709	5810.13	1407	4.129	0.999	0.001
ROH1918	5	BovineHD0500007575	BovineHD0500009228	25928225	31738330	5810.11	1277	4.55	0.998	0.002
ROH1919	9	BovineHD0900014441	BovineHD0900015920	52387342	58195902	5808.56	1214	4.785	0.998	0.002
ROH1920	17	BovineHD1700019404	BovineHD1700021285	67002399	72808655	5806.26	1545	3.758	0.984	0.001
ROH1921	3	BovineHD0300000003	BovineHD0300001795	25683	5829321	5803.64	1591	3.648	0.994	0.001
ROH1922	9	BovineHD0900012463	BovineHD0900013990	44885285	50688167	5802.88	1211	4.792	0.998	0.002
ROH1923	20	BovineHD2000009525	BovineHD2000011098	33237859	39039509	5801.65	1336	4.343	1	0
ROH1924	20	BovineHD2000009525	BovineHD2000011098	33237859	39039509	5801.65	1336	4.343	0.999	0.001
ROH1925	16	BovineHD1600013727	BovineHD1600015380	49438453	55234294	5795.84	1398	4.146	0.995	0
ROH1926	21	BovineHD2100009212	BovineHD2100011015	31944151	37734859	5790.71	1506	3.845	0.998	0.001
ROH1927	21	BovineHD2100009212	BovineHD2100011015	31944151	37734859	5790.71	1506	3.845	0.999	0.001
ROH1928	2	BovineHD0200030206	BovineHD4100001505	104990630	110780984	5790.35	1375	4.211	0.994	0.001
ROH1929	8	BovineHD0800001357	BovineHD0800003242	4189017	9977468	5788.45	1316	4.399	0.998	0
ROH1930	19	BovineHD1900005706	Hapmap47012-BTA-44901	19956112	25743113	5787	1620	3.572	0.996	0
ROH1931	18	BovineHD1800015171	BovineHD1800019828	51817190	57603132	5785.94	1395	4.148	0.986	0
ROH1932	5	BovineHD0500017097	BovineHD0500018683	61061132	66847053	5785.92	1264	4.577	0.999	0.001
ROH1933	12	BovineHD1200007225	BovineHD1200008810	24098417	29882765	5784.35	1262	4.583	0.998	0.001
ROH1934	5	BovineHD0500000007	BovineHD0500001563	31485	5814809	5783.32	1312	4.408	0.998	0
ROH1935	6	BovineHD0600002043	BovineHD0600003893	8740751	14523652	5782.9	1613	3.585	0.999	0
ROH1936	8	BovineHD0800025303	BovineHD0800027047	85252573	91032550	5779.98	1284	4.502	1	0
ROH1937	8	BovineHD0800025303	BovineHD0800027047	85252573	91032550	5779.98	1284	4.502	1	0
ROH1938	5	BovineHD0500012229	BovineHD0500035943	42810659	48585608	5774.95	1519	3.802	0.999	0.001
ROH1939	26	BovineHD2600010590	BovineHD2600012437	38545358	44319476	5774.12	1667	3.464	0.998	0.001
ROH1940	22	BovineHD2200002206	BovineHD2200003872	7316551	13087294	5770.74	1541	3.745	0.999	0.001
ROH1941	5	BovineHD0500019635	BovineHD0500021653	70080666	75848829	5768.16	1549	3.724	1	0
ROH1942	6	BovineHD0600001430	Hapmap50219-BTA-112693	6644962	12412107	5767.15	1448	3.983	0.999	0
ROH1943	4	BovineHD0400027567	BovineHD0400029334	98438645	104204544	5765.9	1455	3.963	0.999	0
ROH1944	2	BovineHD0200030216	BovineHD4100001505	105015747	110780984	5765.24	1366	4.221	1	0
ROH1945	2	BovineHD0200005853	BovineHD0200007564	20420009	26180021	5760.01	1311	4.394	0.999	0.001
ROH1946	2	BovineHD0200013505	BovineHD0200014954	46630571	52381294	5750.72	1146	5.018	0.984	0.002
ROH1947	10	BovineHD1000017422	BovineHD1000018794	59339288	65089707	5750.42	1228	4.683	1	0
ROH1948	1	BovineHD0100023017	BovineHD0100024517	80015866	85764346	5748.48	1135	5.065	0.997	0.001
ROH1949	13	BovineHD1300011132	BovineHD1300012944	38621601	44366489	5744.89	1468	3.913	0.999	0.001
ROH1950	13	BovineHD1300011132	BovineHD1300012944	38621601	44366489	5744.89	1468	3.913	0.999	0.001
ROH1951	2	BovineHD0200000001	BovineHD0200001678	6889	5750018	5743.13	1437	3.997	0.999	0.001
ROH1952	13	BovineHD1300010572	BovineHD1300012273	36537847	42279119	5741.27	1371	4.188	0.999	0
ROH1953	17	BovineHD1700007436	BovineHD1700008946	26326930	32068195	5741.27	1323	4.34	0.998	0
ROH1954	17	BovineHD1700007436	BovineHD1700008946	26326930	32068195	5741.27	1323	4.34	0.998	0
ROH1955	20	BovineHD2000012761	BovineHD2000014024	44970222	50710427	5740.21	1134	5.062	0.999	0.001
ROH1956	3	BovineHD0300021283	BovineHD0300022689	72966507	78703532	5737.03	1062	5.402	0.991	0.001
ROH1957	13	BovineHD1300008545	BovineHD1300010186	29350818	35086161	5735.34	1220	4.701	0.975	0.001
ROH1958	16	BovineHD1600020198	BovineHD1600022229	71162391	76896714	5734.32	1765	3.249	0.998	0
ROH1959	16	BovineHD1600020198	BovineHD1600022229	71162391	76896714	5734.32	1765	3.249	0.985	0.001
ROH1960	1	BovineHD0100027891	BovineHD0100029490	97709765	103441639	5731.88	1277	4.489	0.999	0.001
ROH1961	1	BovineHD0100027891	BovineHD0100029490	97709765	103441639	5731.88	1277	4.489	0.998	0.002
ROH1962	6	BovineHD0600019696	BovineHD0600021259	70825726	76554397	5728.67	1200	4.774	0.996	0.001
ROH1963	11	BovineHD1100000002	BovineHD1100002087	20031	5745177	5725.15	1872	3.058	0.999	0
ROH1964	16	BovineHD1600012156	BovineHD1600013698	43563718	49286709	5722.99	1175	4.871	0.997	0.002
ROH1965	24	BovineHD2400005758	BovineHD2400007401	21333939	27056486	5722.55	1387	4.126	0.999	0
ROH1966	2	BovineHD0200026311	BovineHD0200028251	92488941	98208774	5719.83	1632	3.505	0.998	0.001
ROH1967	8	BovineHD0800033152	BovineHD0800006042	13832906	19551826	5718.92	1204	4.75	1	0
ROH1968	2	BTA-48371-no-rs	BovineHD0200027082	88698628	94415734	5717.11	1581	3.616	0.998	0.001
ROH1969	1	BovineHD0100006730	BovineHD0100008457	22815926	28532879	5716.95	1538	3.717	0.999	0
ROH1970	7	BovineHD0700011048	BovineHD0700012749	38271547	43986395	5714.85	1459	3.917	0.998	0.001
ROH1971	29	BovineHD2900006808	BovineHD2900008702	23772639	29487145	5714.51	1549	3.689	0.999	0.001
ROH1972	17	BovineHD1700001946	BovineHD1700003616	6761970	12474333	5712.36	1471	3.883	0.999	0.001
ROH1973	24	BovineHD2400008389	Hapmap49937-BTA-26281	30886621	36598297	5711.68	1319	4.33	0.998	0.001
ROH1974	4	BovineHD0400030859	ARS-BFGL-NGS-57936	108177949	113889320	5711.37	1714	3.332	0.999	0
ROH1975	21	BovineHD2100000922	BovineHD2100002675	5222010	10927242	5705.23	1456	3.918	0.997	0.001
ROH1976	8	BovineHD0800012367	BovineHD0800014147	41537184	47238525	5701.34	1123	5.077	0.999	0.001
ROH1977	7	BovineHD0700029303	BovineHD0700030951	100109568	105810516	5700.95	1368	4.167	0.999	0.001
ROH1978	11	BovineHD1100025717	BovineHD1100027633	89180383	94879992	5699.61	1644	3.467	0.982	0
ROH1979	24	BovineHD2400009203	BovineHD2400010661	33351273	39048490	5697.22	1133	5.028	0.99	0
ROH1980	5	BovineHD0500017344	BovineHD0500018874	61876581	67573530	5696.95	1189	4.791	0.998	0.001
ROH1981	29	BovineHD2900006806	BovineHD2900008696	23766583	29461352	5694.77	1544	3.688	0.999	0
ROH1982	17	BTA-16056-no-rs	BovineHD1700007034	19257539	24947530	5689.99	1354	4.202	0.999	0.001
ROH1983	6	BovineHD4100004497	BovineHD0600011733	37566666	43254403	5687.74	1325	4.293	0.999	0
ROH1984	14	BovineHD1400020698	BovineHD1400022321	73795306	79482889	5687.58	1261	4.51	0.999	0.001
ROH1985	6	BovineHD0600021994	BovineHD0600023454	79581823	85265961	5684.14	1231	4.617	0.995	0.002
ROH1986	25	BovineHD2500004606	BovineHD2500006099	16306789	21983245	5676.46	1396	4.066	0.999	0
ROH1987	2	BovineHD0200011529	Hapmap39028-BTA-49928	39270948	44944975	5674.03	1177	4.821	0.999	0
ROH1988	6	BovineHD0600016797	BovineHD0600018411	61093157	66766401	5673.24	1342	4.227	0.998	0.001
ROH1989	6	BovineHD0600009543	Hapmap26842-BTC-035606	34143997	39816133	5672.14	1251	4.534	0.999	0.001
ROH1990	5	BovineHD0500005433	BTA-105595-no-rs	18762192	24426434	5664.24	1461	3.877	0.999	0.001
ROH1991	1	BovineHD0100032746	BovineHD0100034364	115764714	121425628	5660.91	1285	4.405	0.999	0
ROH1992	6	BovineHD0600001430	BovineHD0600003048	6644962	12301836	5656.88	1409	4.015	0.995	0
ROH1993	11	BovineHD1100024589	BovineHD1100026489	85653905	91308733	5654.83	1662	3.402	0.998	0.001
ROH1994	8	BovineHD0800005742	BovineHD0800007181	18304426	23957668	5653.24	1110	5.093	0.999	0
ROH1995	16	BovineHD1600010158	BovineHD1600011581	35370852	41018160	5647.31	1236	4.569	0.998	0
ROH1996	6	BovineHD0600022067	BovineHD0600023513	79876077	85521579	5645.5	1213	4.654	1	0
ROH1997	6	BovineHD0600022067	BovineHD0600023513	79876077	85521579	5645.5	1213	4.654	0.998	0
ROH1998	6	BovineHD0600022067	BovineHD0600023513	79876077	85521579	5645.5	1213	4.654	1	0
ROH1999	6	BovineHD0600022067	BovineHD0600023513	79876077	85521579	5645.5	1213	4.654	1	0
[truncated: 114,954 more rows]

## Sheet: ROH.hom.indiv
FID	IID	PHE	NSEG	KB	KBAVG
1	Smmental_1	-9	80	88718.3	1108.98		0.689265
2	Smmental_2	-9	111	134210	1209.1
3	Smmental_3	-9	116	135104	1164.69
4	Smmental_4	-9	91	90660	996.264
5	Smmental_5	-9	115	106616	927.094
6	Smmental_6	-9	85	89963.2	1058.39
7	Smmental_7	-9	88	94416.5	1072.91
8	Smmental_8	-9	116	119850	1033.19
9	Smmental_9	-9	80	70137.8	876.722
10	Smmental_10	-9	41	34778.7	848.26
11	Smmental_11	-9	87	87100.9	1001.16
12	Smmental_12	-9	136	171529	1261.25
14	Smmental_13	-9	116	156638	1350.32
15	Smmental_14	-9	97	99693.9	1027.77
16	Smmental_15	-9	141	184154	1306.06
17	Smmental_16	-9	95	104187	1096.71
18	Smmental_17	-9	95	111450	1173.16
19	Smmental_18	-9	67	67988.9	1014.76
20	Smmental_19	-9	80	78411.1	980.139
21	Smmental_20	-9	105	116101	1105.72
22	Smmental_21	-9	95	94906.9	999.02
23	Smmental_22	-9	89	84554	950.045
24	Smmental_23	-9	112	112189	1001.69
25	Smmental_24	-9	119	133994	1126
26	Smmental_25	-9	71	65907	928.268
27	Smmental_26	-9	90	87569.2	972.992
28	Smmental_27	-9	104	111762	1074.63
29	Smmental_28	-9	95	92044.4	968.888
30	Smmental_29	-9	92	105663	1148.51
31	Smmental_30	-9	153	188270	1230.52
32	Smmental_31	-9	128	174308	1361.78
33	Smmental_32	-9	68	80816.9	1188.48
34	Smmental_33	-9	82	81667.6	995.947
35	Smmental_34	-9	153	161707	1056.91
36	Smmental_35	-9	165	176817	1071.62
37	Smmental_36	-9	55	87165	1584.82
38	Smmental_37	-9	152	213612	1405.34
39	Smmental_38	-9	124	154308	1244.42
40	Smmental_39	-9	171	185837	1086.77
41	Smmental_40	-9	121	140248	1159.07
42	Smmental_41	-9	120	135698	1130.82
43	Smmental_42	-9	110	106984	972.583
44	Smmental_43	-9	57	40736.8	714.681
45	Smmental_44	-9	81	72715.2	897.718
46	Smmental_45	-9	133	145840	1096.54
47	Smmental_46	-9	107	109727	1025.49
48	Smmental_47	-9	147	175068	1190.94
49	Smmental_48	-9	133	167146	1256.74
50	Smmental_49	-9	84	81296.3	967.813
51	Smmental_50	-9	162	224865	1388.05
52	Smmental_51	-9	115	196858	1711.8
53	Smmental_52	-9	121	120340	994.545
54	Smmental_53	-9	125	130987	1047.89
55	Smmental_54	-9	73	70023.7	959.229
56	Smmental_55	-9	117	108723	929.259
59	Smmental_56	-9	349	300442	860.864
61	Smmental_57	-9	481	442514	919.987
62	Smmental_58	-9	76	81265.2	1069.28
65	Smmental_59	-9	64	49307	770.422
66	Smmental_60	-9	101	98799.9	978.217
67	Smmental_61	-9	102	118488	1161.64
68	Smmental_62	-9	146	190312	1303.5
70	Smmental_63	-9	68	57754.5	849.331
71	Smmental_64	-9	149	159161	1068.2
72	Smmental_65	-9	103	109364	1061.79
73	Smmental_66	-9	93	138192	1485.94
74	Smmental_67	-9	136	152345	1120.18
75	Smmental_68	-9	76	89354.9	1175.72
76	Smmental_69	-9	89	107161	1204.06
77	Smmental_70	-9	95	95450.7	1004.74
78	Smmental_71	-9	94	112814	1200.15
79	Smmental_72	-9	100	103131	1031.31
80	Smmental_73	-9	106	109843	1036.26
81	Smmental_74	-9	81	68671.7	847.799
82	Smmental_75	-9	87	93816.9	1078.36
83	Smmental_76	-9	113	133280	1179.47
84	Smmental_77	-9	132	184069	1394.47
85	Smmental_78	-9	59	54845.3	929.581
86	Smmental_79	-9	134	143168	1068.42
87	Smmental_80	-9	85	91968	1081.98
88	Smmental_81	-9	79	91079	1152.9
89	Smmental_82	-9	133	156756	1178.62
90	Smmental_83	-9	94	107146	1139.85
91	Smmental_84	-9	119	130128	1093.51
92	Smmental_85	-9	130	299584	2304.49
93	Smmental_86	-9	101	133099	1317.81
94	Smmental_87	-9	149	165803	1112.77
95	Smmental_88	-9	94	94042	1000.45
96	Smmental_89	-9	109	140647	1290.34
97	Smmental_90	-9	143	174161	1217.91
98	Smmental_91	-9	87	93528.5	1075.04
99	Smmental_92	-9	99	136461	1378.4
100	Smmental_93	-9	106	107522	1014.36
101	Smmental_94	-9	68	59891.5	880.757
102	Smmental_95	-9	64	72760.5	1136.88
103	Smmental_96	-9	95	116531	1226.64
104	Smmental_97	-9	138	134581	975.223
106	Smmental_98	-9	101	117284	1161.23
107	Smmental_99	-9	86	72699.2	845.339
108	Smmental_100	-9	136	154823	1138.4
109	Smmental_101	-9	113	139698	1236.26
110	Smmental_102	-9	150	179677	1197.85
111	Smmental_103	-9	97	102355	1055.21
112	Smmental_104	-9	64	60144.4	939.756
113	Smmental_105	-9	46	54419.7	1183.04
114	Smmental_106	-9	134	157059	1172.08
115	Smmental_107	-9	147	197227	1341.68
116	Smmental_108	-9	90	90102.8	1001.14
117	Smmental_109	-9	58	40378.5	696.181
118	Smmental_110	-9	77	82719.4	1074.28
119	Smmental_111	-9	97	87005.4	896.963
120	Smmental_112	-9	140	143928	1028.06
121	Smmental_113	-9	86	85698.6	996.495
122	Smmental_114	-9	129	135997	1054.24
123	Smmental_115	-9	85	73080.7	859.773
124	Smmental_116	-9	62	121592	1961.16
125	Smmental_117	-9	144	171941	1194.04
126	Smmental_118	-9	111	134108	1208.18
127	Smmental_119	-9	99	106116	1071.88
128	Smmental_120	-9	59	67789.9	1148.98
129	Smmental_121	-9	56	50324.5	898.653
130	Smmental_122	-9	52	42444.9	816.249
131	Smmental_123	-9	167	212264	1271.04
132	Smmental_124	-9	101	107279	1062.17
133	Smmental_125	-9	110	148108	1346.44
134	Smmental_126	-9	141	198035	1404.5
135	Smmental_127	-9	117	147873	1263.87
136	Smmental_128	-9	47	35414.5	753.5
137	Smmental_129	-9	165	185920	1126.79
138	Smmental_130	-9	122	162193	1329.45
139	Smmental_131	-9	132	278393	2109.04
140	Smmental_132	-9	150	181750	1211.67
141	Smmental_133	-9	110	148090	1346.27
142	Smmental_134	-9	69	62554.9	906.592
143	Smmental_135	-9	66	63954.1	969.001
144	Smmental_136	-9	149	179542	1204.98
145	Smmental_137	-9	110	145329	1321.18
146	Smmental_138	-9	101	123348	1221.27
147	Smmental_139	-9	115	112806	980.922
148	Smmental_140	-9	93	95667.8	1028.69
150	Smmental_141	-9	132	166016	1257.7
151	Smmental_142	-9	72	67209.8	933.47
152	Smmental_143	-9	131	153257	1169.9
153	Smmental_144	-9	109	156849	1438.98
154	Smmental_145	-9	96	143007	1489.65
155	Smmental_146	-9	66	75580.4	1145.16
157	Smmental_147	-9	84	99542.7	1185.03
158	Smmental_148	-9	105	119751	1140.49
159	Smmental_149	-9	56	51329.5	916.598
160	Smmental_150	-9	107	96911	905.71
161	Smmental_151	-9	112	205295	1832.99
162	Smmental_152	-9	119	156673	1316.58
163	Smmental_153	-9	81	72609.6	896.415
164	Smmental_154	-9	130	299584	2304.49
165	Smmental_155	-9	133	131386	987.865
166	Smmental_156	-9	123	156578	1273
167	Smmental_157	-9	120	126149	1051.24
168	Smmental_158	-9	86	85646.1	995.885
170	Smmental_159	-9	27	19934.8	738.326
171	Smmental_160	-9	80	77771.8	972.148
173	Smmental_161	-9	80	79368.6	992.107
174	Smmental_162	-9	123	121407	987.05
177	Smmental_163	-9	131	162185	1238.05
178	Smmental_164	-9	106	160298	1512.24
179	Smmental_165	-9	43	32820.9	763.277
180	Smmental_166	-9	122	218408	1790.23
181	Smmental_167	-9	76	69435.8	913.629
182	Smmental_168	-9	178	210533	1182.77
183	Smmental_169	-9	177	204261	1154.02
184	Smmental_170	-9	175	212970	1216.97
185	Smmental_171	-9	77	65968.7	856.736
186	Smmental_172	-9	56	47575.8	849.567
187	Smmental_173	-9	72	79001.7	1097.25
190	Smmental_174	-9	69	57004.6	826.154
191	Smmental_175	-9	98	89930.7	917.66
192	Smmental_176	-9	92	112733	1225.36
193	Smmental_177	-9	60	54037.2	900.619
194	Smmental_178	-9	61	46762.5	766.599
195	Smmental_179	-9	78	97194.6	1246.08
196	Smmental_180	-9	108	124603	1153.73
197	Smmental_181	-9	77	79395.3	1031.11
198	Smmental_182	-9	97	94684.7	976.131
199	Smmental_183	-9	105	109353	1041.46
200	Smmental_184	-9	103	96212.9	934.105
201	Smmental_185	-9	83	89229.7	1075.06
202	Smmental_186	-9	149	157241	1055.31
203	Smmental_187	-9	122	143354	1175.03
204	Smmental_188	-9	110	120772	1097.93
206	Smmental_189	-9	117	116972	999.758
207	Smmental_190	-9	124	142348	1147.97
208	Smmental_191	-9	137	150852	1101.11
209	Smmental_192	-9	122	133417	1093.58
210	Smmental_193	-9	75	56142.8	748.571
211	Smmental_194	-9	57	54472.8	955.664
212	Smmental_195	-9	80	261206	3265.07
213	Smmental_196	-9	74	252946	3418.18
214	Smmental_197	-9	118	109119	924.738
215	Smmental_198	-9	107	242795	2269.12
216	Smmental_199	-9	79	79344.1	1004.36
217	Smmental_200	-9	89	85873.8	964.874
218	Smmental_201	-9	126	140577	1115.69
219	Smmental_202	-9	98	102136	1042.2
220	Smmental_203	-9	55	63982	1163.31
222	Smmental_204	-9	117	130560	1115.9
223	Smmental_205	-9	72	70226.3	975.365
224	Smmental_206	-9	94	95847.2	1019.65
225	Smmental_207	-9	102	102776	1007.61
226	Smmental_208	-9	173	226360	1308.44
227	Smmental_209	-9	185	208689	1128.05
228	Smmental_210	-9	187	248397	1328.33
233	Smmental_211	-9	86	84839.7	986.508
234	Smmental_212	-9	114	194354	1704.86
235	Smmental_213	-9	104	110104	1058.69
236	Smmental_214	-9	58	49031.8	845.376
237	Smmental_215	-9	64	102241	1597.52
238	Smmental_216	-9	127	145820	1148.19
239	Smmental_217	-9	86	87649.1	1019.18
240	Smmental_218	-9	76	79156.8	1041.54
241	Smmental_219	-9	114	142356	1248.74
242	Smmental_220	-9	86	104528	1215.45
243	Smmental_221	-9	56	54653.5	975.955
244	Smmental_222	-9	83	85042.2	1024.6
245	Smmental_223	-9	86	68513.5	796.669
246	Smmental_224	-9	114	116248	1019.72
247	Smmental_225	-9	59	47669.8	807.963
248	Smmental_226	-9	79	74530.3	943.421
249	Smmental_227	-9	86	100921	1173.5
250	Smmental_228	-9	95	120671	1270.22
251	Smmental_229	-9	91	91342.1	1003.76
252	Smmental_230	-9	98	86810.8	885.825
253	Smmental_231	-9	69	62372.1	903.943
254	Smmental_232	-9	88	103879	1180.44
255	Smmental_233	-9	62	61392.8	990.206
256	Smmental_234	-9	120	142366	1186.39
257	Smmental_235	-9	123	141512	1150.5
258	Smmental_236	-9	125	218333	1746.66
259	Smmental_237	-9	51	50023.4	980.851
260	Smmental_238	-9	41	33168.2	808.981
261	Smmental_239	-9	81	65175.1	804.631
262	Smmental_240	-9	126	135487	1075.29
263	Smmental_241	-9	145	468959	3234.2
264	Smmental_242	-9	101	101845	1008.36
265	Smmental_243	-9	104	110573	1063.2
266	Smmental_244	-9	127	127842	1006.63
267	Smmental_245	-9	157	183622	1169.57
268	Smmental_246	-9	184	257261	1398.16
269	Smmental_247	-9	125	119797	958.373
270	Smmental_248	-9	176	217830	1237.67
271	Smmental_249	-9	143	180906	1265.08
272	Smmental_250	-9	63	64341.1	1021.29
273	Smmental_251	-9	91	94139.2	1034.5
274	Smmental_252	-9	95	108770	1144.94
275	Smmental_253	-9	128	163443	1276.89
276	Smmental_254	-9	112	120871	1079.21
277	Smmental_255	-9	113	134212	1187.71
278	Smmental_256	-9	99	99472.7	1004.77
279	Smmental_257	-9	101	108158	1070.87
280	Smmental_258	-9	92	99706.1	1083.76
281	Smmental_259	-9	104	90787.5	872.956
282	Smmental_260	-9	69	67298.3	975.338
283	Smmental_261	-9	80	74514.7	931.434
284	Smmental_262	-9	101	91596.6	906.897
285	Smmental_263	-9	74	99400.3	1343.25
286	Smmental_264	-9	84	81484	970.047
287	Smmental_265	-9	78	72120.4	924.621
288	Smmental_266	-9	91	113923	1251.9
289	Smmental_267	-9	151	171592	1136.37
290	Smmental_268	-9	104	98035	942.644
291	Smmental_269	-9	131	153248	1169.83
292	Smmental_270	-9	112	151103	1349.14
293	Smmental_271	-9	140	168323	1202.3
294	Smmental_272	-9	131	153249	1169.84
295	Smmental_273	-9	79	80312.1	1016.61
296	Smmental_274	-9	77	67988	882.961
297	Smmental_275	-9	101	118680	1175.05
298	Smmental_276	-9	100	108009	1080.09
299	Smmental_277	-9	122	140432	1151.08
300	Smmental_278	-9	95	123209	1296.94
301	Smmental_279	-9	113	115426	1021.47
302	Smmental_280	-9	140	186794	1334.24
303	Smmental_281	-9	59	60243.6	1021.08
304	Smmental_282	-9	83	70937.4	854.667
305	Smmental_283	-9	76	73061.9	961.341
306	Smmental_284	-9	47	34177.6	727.182
307	Smmental_285	-9	93	98447.8	1058.58
308	Smmental_286	-9	130	147807	1136.98
309	Smmental_287	-9	54	51083.5	945.991
310	Smmental_288	-9	76	68982.2	907.661
311	Smmental_289	-9	98	92966.3	948.636
312	Smmental_290	-9	148	173607	1173.02
313	Smmental_291	-9	68	60854.5	894.919
314	Smmental_292	-9	57	82004.7	1438.68
315	Smmental_293	-9	119	137332	1154.05
316	Smmental_294	-9	48	37134	773.625
317	Smmental_295	-9	130	146406	1126.2
318	Smmental_296	-9	65	57646.1	886.864
319	Smmental_297	-9	55	52907.8	961.96
320	Smmental_298	-9	78	67899.1	870.501
321	Smmental_299	-9	59	41886.6	709.942
322	Smmental_300	-9	95	108343	1140.45
323	Smmental_301	-9	94	103883	1105.14
324	Smmental_302	-9	124	166486	1342.63
325	Smmental_303	-9	73	70141.5	960.842
326	Smmental_304	-9	88	90083.4	1023.67
327	Smmental_305	-9	90	84942	943.801
328	Smmental_306	-9	83	98953.4	1192.21
329	Smmental_307	-9	79	85807.8	1086.18
330	Smmental_308	-9	78	86514.1	1109.16
331	Smmental_309	-9	69	61899.2	897.091
332	Smmental_310	-9	118	133957	1135.23
333	Smmental_311	-9	112	123743	1104.85
334	Smmental_312	-9	94	90627.5	964.122
335	Smmental_313	-9	96	176507	1838.62
336	Smmental_314	-9	161	216177	1342.71
337	Smmental_315	-9	60	60907.1	1015.12
338	Smmental_316	-9	73	69507.4	952.156
339	Smmental_317	-9	86	94292.6	1096.43
340	Smmental_318	-9	122	139478	1143.26
341	Smmental_319	-9	91	94139.2	1034.5
342	Smmental_320	-9	127	138883	1093.56
343	Smmental_321	-9	81	93475.3	1154.02
344	Smmental_322	-9	77	74742.9	970.687
345	Smmental_323	-9	68	72866.8	1071.57
346	Smmental_324	-9	122	143099	1172.94
347	Smmental_325	-9	144	217078	1507.48
348	Smmental_326	-9	63	55714.4	884.356
351	Smmental_327	-9	124	128407	1035.54
352	Smmental_328	-9	96	96167.9	1001.75
353	Smmental_329	-9	110	316727	2879.34
354	Smmental_330	-9	109	149764	1373.98
355	Smmental_331	-9	90	121093	1345.47
356	Smmental_332	-9	81	94989.1	1172.7
357	Smmental_333	-9	102	174496	1710.75
358	Smmental_334	-9	103	102848	998.521
359	Smmental_335	-9	112	199058	1777.31
360	Smmental_336	-9	81	94169.5	1162.59
361	Smmental_337	-9	150	187546	1250.31
362	Smmental_338	-9	97	110257	1136.67
363	Smmental_339	-9	128	122662	958.296
364	Smmental_340	-9	163	186802	1146.03
365	Smmental_341	-9	99	95494.2	964.588
366	Smmental_342	-9	173	197742	1143.02
367	Smmental_343	-9	102	116404	1141.21
368	Smmental_344	-9	63	51159.5	812.056
369	Smmental_345	-9	72	118948	1652.05
370	Smmental_346	-9	124	140719	1134.83
371	Smmental_347	-9	147	175343	1192.81
372	Smmental_348	-9	115	135532	1178.54
373	Smmental_349	-9	115	128564	1117.95
374	Smmental_350	-9	111	133049	1198.64
375	Smmental_351	-9	116	126504	1090.55
376	Smmental_352	-9	84	89810	1069.17
377	Smmental_353	-9	138	170252	1233.71
378	Smmental_354	-9	123	146965	1194.84
379	Smmental_355	-9	78	57516.5	737.391
380	Smmental_356	-9	82	70729.5	862.555
381	Smmental_357	-9	64	57914.8	904.918
382	Smmental_358	-9	111	198464	1787.96
383	Smmental_359	-9	114	126073	1105.9
384	Smmental_360	-9	86	97478.9	1133.48
385	Smmental_361	-9	61	47832.2	784.135
386	Smmental_362	-9	92	92480.3	1005.22
387	Smmental_363	-9	103	227680	2210.48
388	Smmental_364	-9	142	167024	1176.22
389	Smmental_365	-9	123	128451	1044.32
390	Smmental_366	-9	65	52101	801.553
391	Smmental_367	-9	123	132342	1075.95
392	Smmental_368	-9	92	134634	1463.42
393	Smmental_369	-9	69	59413.9	861.071
394	Smmental_370	-9	77	91115.9	1183.32
395	Smmental_371	-9	102	114686	1124.37
396	Smmental_372	-9	59	46849.1	794.053
397	Smmental_373	-9	105	119944	1142.32
398	Smmental_374	-9	100	103686	1036.86
399	Smmental_375	-9	114	129921	1139.66
400	Smmental_376	-9	91	96953.7	1065.43
401	Smmental_377	-9	98	308902	3152.07
402	Smmental_378	-9	76	109610	1442.24
403	Smmental_379	-9	146	155191	1062.95
404	Smmental_380	-9	109	119814	1099.21
405	Smmental_381	-9	95	103378	1088.19
406	Smmental_382	-9	79	77723.8	983.846
407	Smmental_383	-9	153	157075	1026.64
408	Smmental_384	-9	63	72803	1155.6
409	Smmental_385	-9	122	140432	1151.08
410	Smmental_386	-9	107	157832	1475.06
411	Smmental_387	-9	108	122926	1138.2
412	Smmental_388	-9	89	75572.9	849.134
413	Smmental_389	-9	98	90362	922.061
414	Smmental_390	-9	89	81376.1	914.338
415	Smmental_391	-9	95	231391	2435.7
416	Smmental_392	-9	107	157832	1475.06
417	Smmental_393	-9	97	106353	1096.42
418	Smmental_394	-9	79	82742.8	1047.38
419	Smmental_395	-9	121	149110	1232.31
420	Smmental_396	-9	77	85071.6	1104.83
421	Smmental_397	-9	100	112379	1123.79
422	Smmental_398	-9	136	162815	1197.17
423	Smmental_399	-9	138	156342	1132.91
424	Smmental_400	-9	84	93056.3	1107.81
425	Smmental_401	-9	73	66838.2	915.591
426	Smmental_402	-9	70	65609.8	937.283
427	Smmental_403	-9	151	212353	1406.31
428	Smmental_404	-9	81	82102.8	1013.61
429	Smmental_405	-9	74	135789	1834.98
430	Smmental_406	-9	96	207757	2164.14
431	Smmental_407	-9	58	48229.7	831.547
432	Smmental_408	-9	82	70933.9	865.048
434	Smmental_409	-9	40	30818.9	770.472
436	Smmental_410	-9	131	153701	1173.29
437	Smmental_411	-9	89	252881	2841.35
438	Smmental_412	-9	101	107637	1065.71
439	Smmental_413	-9	136	158154	1162.9
440	Smmental_414	-9	95	90617.4	953.867
441	Smmental_415	-9	100	107469	1074.69
442	Smmental_416	-9	88	79975.4	908.811
443	Smmental_417	-9	109	97388.5	893.472
444	Smmental_418	-9	91	94139.1	1034.5
445	Smmental_419	-9	79	116536	1475.14
446	Smmental_420	-9	160	278159	1738.49
447	Smmental_421	-9	90	177391	1971.01
448	Smmental_422	-9	93	141880	1525.59
449	Smmental_423	-9	95	98716.6	1039.12
450	Smmental_424	-9	104	192534	1851.29
451	Smmental_425	-9	105	109961	1047.25
452	Smmental_426	-9	68	54225.1	797.428
453	Smmental_427	-9	126	140475	1114.88
454	Smmental_428	-9	125	147194	1177.55
455	Smmental_429	-9	69	68613.6	994.4
456	Smmental_430	-9	114	132362	1161.07
457	Smmental_431	-9	58	53264.7	918.357
458	Smmental_432	-9	141	192416	1364.66
459	Smmental_433	-9	125	139244	1113.95
461	Smmental_434	-9	69	60005.9	869.65
462	Smmental_435	-9	137	172146	1256.54
463	Smmental_436	-9	136	163382	1201.34
464	Smmental_437	-9	51	38793.4	760.655
465	Smmental_438	-9	103	106868	1037.56
466	Smmental_439	-9	43	32437.7	754.366
467	Smmental_440	-9	51	52572.1	1030.83
469	Smmental_441	-9	108	103720	960.368
470	Smmental_442	-9	56	45250.4	808.043
471	Smmental_443	-9	104	115879	1114.22
472	Smmental_444	-9	147	179615	1221.87
473	Smmental_445	-9	91	91237.3	1002.61
474	Smmental_446	-9	136	169411	1245.67
475	Smmental_447	-9	120	139105	1159.21
476	Smmental_448	-9	64	55775.1	871.486
477	Smmental_449	-9	144	160487	1114.49
478	Smmental_450	-9	102	110209	1080.48
479	Smmental_451	-9	78	83975.5	1076.61
480	Smmental_452	-9	113	120502	1066.39
481	Smmental_453	-9	101	96613.2	956.567
482	Smmental_454	-9	76	81955.4	1078.36
483	Smmental_455	-9	75	88831.1	1184.41
484	Smmental_456	-9	127	137961	1086.31
485	Smmental_457	-9	70	61991.9	885.598
486	Smmental_458	-9	124	135714	1094.47
487	Smmental_459	-9	118	139620	1183.22
488	Smmental_460	-9	94	84918.3	903.386
489	Smmental_461	-9	144	584809	4061.17
490	Smmental_462	-9	103	91474.7	888.104
491	Smmental_463	-9	62	53502.9	862.95
492	Smmental_464	-9	87	87090.3	1001.04
493	Smmental_465	-9	76	73643.2	968.99
494	Smmental_466	-9	130	163102	1254.63
495	Smmental_467	-9	88	106151	1206.26
496	Smmental_468	-9	147	628281	4274.02
497	Smmental_469	-9	79	64086.1	811.216
498	Smmental_470	-9	156	607390	3893.53
499	Smmental_471	-9	102	125288	1228.31
500	Smmental_472	-9	83	141666	1706.82
501	Smmental_473	-9	78	67227.6	861.893
502	Smmental_474	-9	113	122220	1081.59
503	Smmental_475	-9	49	36826.8	751.568
504	Smmental_476	-9	100	160126	1601.26
505	Smmental_477	-9	88	311159	3535.89
506	Smmental_478	-9	117	230799	1972.64
507	Smmental_479	-9	105	118703	1130.5
508	Smmental_480	-9	136	173763	1277.67
509	Smmental_481	-9	62	57345.1	924.921
510	Smmental_482	-9	105	142207	1354.36
511	Smmental_483	-9	133	155940	1172.48
512	Smmental_484	-9	92	101900	1107.61
513	Smmental_485	-9	116	147414	1270.81
514	Smmental_486	-9	84	70882.2	843.835
515	Smmental_487	-9	95	86510.1	910.633
516	Smmental_488	-9	69	65025.2	942.394
517	Smmental_489	-9	59	124521	2110.52
518	Smmental_490	-9	117	124956	1068
519	Smmental_491	-9	56	41093.5	733.813
520	Smmental_492	-9	69	67461.5	977.702
521	Smmental_493	-9	118	181415	1537.41
522	Smmental_494	-9	79	72363.9	915.998
523	Smmental_495	-9	142	153183	1078.76
524	Smmental_496	-9	143	173905	1216.12
525	Smmental_497	-9	138	148133	1073.43
526	Smmental_498	-9	65	63542.3	977.574
527	Smmental_499	-9	84	84769.4	1009.16
528	Smmental_500	-9	87	94753	1089.11
529	Smmental_501	-9	111	127608	1149.62
530	Smmental_502	-9	123	156930	1275.85
531	Smmental_503	-9	109	119748	1098.6
532	Smmental_504	-9	61	94091.4	1542.48
533	Smmental_505	-9	104	149847	1440.84
534	Smmental_506	-9	125	140930	1127.44
535	Smmental_507	-9	55	40013.1	727.51
536	Smmental_508	-9	110	206302	1875.47
537	Smmental_509	-9	127	148427	1168.71
539	Smmental_510	-9	73	63983.6	876.488
540	Smmental_511	-9	74	76863.2	1038.69
541	Smmental_512	-9	81	93873.3	1158.93
542	Smmental_513	-9	94	171674	1826.32
543	Smmental_514	-9	114	136871	1200.62
544	Smmental_515	-9	97	111970	1154.33
545	Smmental_516	-9	140	175823	1255.88
546	Smmental_517	-9	100	83815.3	838.153
547	Smmental_518	-9	121	160535	1326.74
548	Smmental_519	-9	159	198822	1250.45
549	Smmental_520	-9	116	139745	1204.7
550	Smmental_521	-9	95	86530.8	910.851
551	Smmental_522	-9	141	294890	2091.42
552	Smmental_523	-9	51	52572.1	1030.83
553	Smmental_524	-9	62	44956.8	725.11
554	Smmental_525	-9	90	103200	1146.67
555	Smmental_526	-9	96	93188.1	970.71
556	Smmental_527	-9	45	36032.4	800.72
557	Smmental_528	-9	70	52966.5	756.665
558	Smmental_529	-9	74	78081.5	1055.16
559	Smmental_530	-9	76	65184.7	857.694
560	Smmental_531	-9	67	61304.6	914.995
561	Smmental_532	-9	60	46607.8	776.797
562	Smmental_533	-9	98	96398.5	983.658
563	Smmental_534	-9	107	119616	1117.91
564	Smmental_535	-9	140	169086	1207.76
565	Smmental_536	-9	122	142445	1167.58
566	Smmental_537	-9	80	77808.4	972.605
567	Smmental_538	-9	112	115197	1028.55
568	Smmental_539	-9	97	110644	1140.65
569	Smmental_540	-9	62	47520.5	766.459
570	Smmental_541	-9	141	294890	2091.42
571	Smmental_542	-9	111	113444	1022.02
572	Smmental_543	-9	56	52868.1	944.073
573	Smmental_544	-9	96	108036	1125.38
574	Smmental_545	-9	96	94044.5	979.63
575	Smmental_546	-9	85	69157.7	813.62
576	Smmental_547	-9	110	136841	1244.01
577	Smmental_548	-9	91	94766.4	1041.39
578	Smmental_549	-9	78	200148	2566
579	Smmental_550	-9	83	88165	1062.23
580	Smmental_551	-9	66	97194.8	1472.65
581	Smmental_552	-9	103	113864	1105.47
582	Smmental_553	-9	92	94095.5	1022.78
583	Smmental_554	-9	129	166489	1290.61
584	Smmental_555	-9	80	64799.3	809.991
585	Smmental_556	-9	124	151646	1222.95
586	Smmental_557	-9	55	47253	859.146
587	Smmental_558	-9	113	135784	1201.63
588	Smmental_559	-9	129	139748	1083.32
589	Smmental_560	-9	140	178087	1272.05
590	Smmental_561	-9	133	164947	1240.2
591	Smmental_562	-9	60	51849.6	864.16
592	Smmental_563	-9	69	62632.1	907.711
593	Smmental_564	-9	70	65242.7	932.039
594	Smmental_565	-9	131	148444	1133.16
595	Smmental_566	-9	64	48857.6	763.399
596	Smmental_567	-9	131	144099	1099.99
597	Smmental_568	-9	57	47973.4	841.639
598	Smmental_569	-9	74	60385.8	816.024
599	Smmental_570	-9	110	119830	1089.37
600	Smmental_571	-9	96	106799	1112.49
601	Smmental_572	-9	102	103518	1014.88
602	Smmental_573	-9	125	136448	1091.59
603	Smmental_574	-9	78	75044.5	962.109
604	Smmental_575	-9	88	116844	1327.77
605	Smmental_576	-9	106	147378	1390.36
606	Smmental_577	-9	121	176056	1455.01
607	Smmental_578	-9	92	104283	1133.51
608	Smmental_579	-9	114	180379	1582.27
609	Smmental_580	-9	124	140950	1136.69
610	Smmental_581	-9	99	194567	1965.32
611	Smmental_582	-9	93	96625.7	1038.99
612	Smmental_583	-9	123	146953	1194.74
613	Smmental_584	-9	96	116899	1217.7
614	Smmental_585	-9	82	70753.5	862.847
615	Smmental_586	-9	103	116939	1135.33
616	Smmental_587	-9	84	75805.2	902.443
617	Smmental_588	-9	44	42842.3	973.689
618	Smmental_589	-9	110	120753	1097.75
619	Smmental_590	-9	97	102414	1055.82
620	Smmental_591	-9	64	194949	3046.07
621	Smmental_592	-9	113	116981	1035.23
622	Smmental_593	-9	72	146019	2028.04
624	Smmental_594	-9	152	176410	1160.59
625	Smmental_595	-9	135	148802	1102.24
626	Smmental_596	-9	59	42578.8	721.674
627	Smmental_597	-9	127	145435	1145.15
628	Smmental_598	-9	121	129703	1071.92
629	Smmental_599	-9	61	48981.3	802.972
630	Smmental_600	-9	81	81948.4	1011.71
631	Smmental_601	-9	131	141590	1080.84
632	Smmental_602	-9	93	92636.9	996.096
633	Smmental_603	-9	135	132941	984.75
634	Smmental_604	-9	101	105742	1046.95
635	Smmental_605	-9	114	142507	1250.06
636	Smmental_606	-9	99	97421.2	984.052
637	Smmental_607	-9	67	53738	802.059
638	Smmental_608	-9	54	37143.4	687.841
639	Smmental_609	-9	68	65213.1	959.016
640	Smmental_610	-9	61	53430.2	875.905
641	Smmental_611	-9	83	78740.3	948.678
642	Smmental_612	-9	99	126980	1282.63
643	Smmental_613	-9	58	44846.7	773.219
644	Smmental_614	-9	121	152076	1256.82
645	Smmental_615	-9	79	92550	1171.52
646	Smmental_616	-9	153	171867	1123.31
647	Smmental_617	-9	97	99065.1	1021.29
648	Smmental_618	-9	154	194718	1264.4
649	Smmental_619	-9	130	178066	1369.74
650	Smmental_620	-9	110	106921	972.005
651	Smmental_621	-9	97	117339	1209.68
652	Smmental_622	-9	75	70764	943.52
653	Smmental_623	-9	64	49474.6	773.041
654	Smmental_624	-9	106	100059	943.951
655	Smmental_625	-9	116	122618	1057.05
656	Smmental_626	-9	118	124239	1052.88
657	Smmental_627	-9	48	36574.9	761.978
658	Smmental_628	-9	45	36032.4	800.72
659	Smmental_629	-9	102	115258	1129.98
660	Smmental_630	-9	96	83882.9	873.78
661	Smmental_631	-9	131	159141	1214.82
662	Smmental_632	-9	146	165788	1135.53
663	Smmental_633	-9	75	67435.5	899.14
664	Smmental_634	-9	93	93848.8	1009.13
665	Smmental_635	-9	90	82116.1	912.401
666	Smmental_636	-9	82	81480	993.658
667	Smmental_637	-9	102	170851	1675.01
668	Smmental_638	-9	103	218241	2118.84
669	Smmental_639	-9	105	116956	1113.87
670	Smmental_640	-9	89	101843	1144.3
671	Smmental_641	-9	62	46905.1	756.534
672	Smmental_642	-9	156	186239	1193.84
673	Smmental_643	-9	80	102591	1282.39
674	Smmental_644	-9	120	151909	1265.9
675	Smmental_645	-9	79	66824.8	845.884
676	Smmental_646	-9	105	143944	1370.89
677	Smmental_647	-9	93	131139	1410.09
678	Smmental_648	-9	110	127954	1163.22
679	Smmental_649	-9	148	198368	1340.33
680	Smmental_650	-9	70	57906.7	827.239
681	Smmental_651	-9	117	139869	1195.46
682	Smmental_652	-9	113	115625	1023.23
683	Smmental_653	-9	140	221773	1584.09
684	Smmental_654	-9	58	66244.6	1142.15
685	Smmental_655	-9	72	101921	1415.56
686	Smmental_656	-9	90	87008.3	966.759
687	Smmental_657	-9	141	165619	1174.6
688	Smmental_658	-9	89	91164.5	1024.32
689	Smmental_659	-9	43	42652.7	991.923
690	Smmental_660	-9	120	144193	1201.61
691	Smmental_661	-9	70	52953.6	756.48
692	Smmental_662	-9	93	114492	1231.1
693	Smmental_663	-9	130	145610	1120.08
694	Smmental_664	-9	99	136916	1382.99
695	Smmental_665	-9	91	103663	1139.15
696	Smmental_666	-9	84	180922	2153.84
697	Smmental_667	-9	63	44300.2	703.177
698	Smmental_668	-9	77	60661.4	787.81
699	Smmental_669	-9	126	161302	1280.17
700	Smmental_670	-9	103	129482	1257.11
701	Smmental_671	-9	61	46981.2	770.184
702	Smmental_672	-9	75	66684.2	889.123
703	Smmental_673	-9	95	83385.5	877.742
704	Smmental_674	-9	76	72258.8	950.774
705	Smmental_675	-9	84	86143.2	1025.51
706	Smmental_676	-9	55	40343.6	733.519
707	Smmental_677	-9	84	72523.3	863.372
708	Smmental_678	-9	69	64305.7	931.966
709	Smmental_679	-9	117	130843	1118.31
710	Smmental_680	-9	182	217037	1192.51
711	Smmental_681	-9	145	178939	1234.07
712	Smmental_682	-9	131	139489	1064.8
713	Smmental_683	-9	79	68475.7	866.78
714	Smmental_684	-9	92	102765	1117.01
715	Smmental_685	-9	79	87680.3	1109.88
716	Smmental_686	-9	95	103512	1089.6
717	Smmental_687	-9	139	184883	1330.1
718	Smmental_688	-9	107	141763	1324.89
719	Smmental_689	-9	77	103790	1347.92
720	Smmental_690	-9	83	72250.4	870.486
721	Smmental_691	-9	96	93188.1	970.71
722	Smmental_692	-9	146	195026	1335.79
723	Smmental_693	-9	72	64155.4	891.047
724	Smmental_694	-9	94	109536	1165.27
725	Smmental_695	-9	108	100192	927.701
726	Smmental_696	-9	142	151559	1067.31
727	Smmental_697	-9	89	122582	1377.33
728	Smmental_698	-9	102	125025	1225.73
729	Smmental_699	-9	130	142883	1099.1
730	Smmental_700	-9	76	94066.6	1237.72
731	Smmental_701	-9	73	59938.5	821.076
732	Smmental_702	-9	71	70892.1	998.48
733	Smmental_703	-9	76	63128.7	830.641
734	Smmental_704	-9	65	65592.8	1009.12
735	Smmental_705	-9	89	89242.9	1002.73
736	Smmental_706	-9	96	105553	1099.51
737	Smmental_707	-9	109	117770	1080.46
738	Smmental_708	-9	157	194964	1241.81
739	Smmental_709	-9	144	166615	1157.05
740	Smmental_710	-9	127	131929	1038.81
741	Smmental_711	-9	82	72675.2	886.283
742	Smmental_712	-9	106	108964	1027.96
743	Smmental_713	-9	129	178038	1380.14
744	Smmental_714	-9	78	96279.3	1234.35
745	Smmental_715	-9	125	144702	1157.61
746	Smmental_716	-9	78	90135.9	1155.59
747	Smmental_717	-9	103	145632	1413.9
748	Smmental_718	-9	56	49798.3	889.255
749	Smmental_719	-9	120	143542	1196.18
750	Smmental_720	-9	146	163628	1120.74
751	Smmental_721	-9	72	66498.9	923.595
752	Smmental_722	-9	91	101382	1114.09
753	Smmental_723	-9	74	164866	2227.92
754	Smmental_724	-9	82	79009.7	963.533
755	Smmental_725	-9	79	85596.8	1083.5
756	Smmental_726	-9	123	471220	3831.06
757	Smmental_727	-9	61	53395.2	875.332
758	Smmental_728	-9	99	107554	1086.41
759	Smmental_729	-9	116	128882	1111.05
760	Smmental_730	-9	101	100630	996.336
761	Smmental_731	-9	89	92469.9	1038.99
762	Smmental_732	-9	86	94465.1	1098.43
763	Smmental_733	-9	76	79223.3	1042.41
764	Smmental_734	-9	68	64283	945.338
765	Smmental_735	-9	118	151402	1283.07
766	Smmental_736	-9	100	134358	1343.58
767	Smmental_737	-9	96	104297	1086.43
768	Smmental_738	-9	94	85666.6	911.346
769	Smmental_739	-9	69	55744.6	807.893
770	Smmental_740	-9	132	156400	1184.85
771	Smmental_741	-9	77	63109.7	819.606
772	Smmental_742	-9	77	72012.8	935.231
773	Smmental_743	-9	98	115150	1175
775	Smmental_744	-9	155	779474	5028.86
776	Smmental_745	-9	67	74676.5	1114.58
778	Smmental_746	-9	103	109582	1063.91
779	Smmental_747	-9	129	140864	1091.97
780	Smmental_748	-9	137	151375	1104.93
781	Smmental_749	-9	106	127415	1202.02
782	Smmental_750	-9	89	103526	1163.21
783	Smmental_751	-9	130	143326	1102.51
784	Smmental_752	-9	87	73901.9	849.447
785	Smmental_753	-9	122	138263	1133.3
786	Smmental_754	-9	92	101071	1098.59
787	Smmental_755	-9	116	141037	1215.83
788	Smmental_756	-9	72	88294.7	1226.32
789	Smmental_757	-9	83	65533.9	789.565
790	Smmental_758	-9	60	52191.1	869.851
791	Smmental_759	-9	132	157984	1196.85
792	Smmental_760	-9	91	82827.7	910.195
793	Smmental_761	-9	100	118943	1189.43
794	Smmental_762	-9	113	148467	1313.87
795	Smmental_763	-9	103	134492	1305.75
796	Smmental_764	-9	116	185641	1600.36
797	Smmental_765	-9	59	42458.3	719.632
798	Smmental_766	-9	128	155646	1215.98
799	Smmental_767	-9	80	81972.4	1024.66
800	Smmental_768	-9	105	144246	1373.77
802	Smmental_769	-9	128	160182	1251.42
803	Smmental_770	-9	101	82161.8	813.483
804	Smmental_771	-9	142	173109	1219.08
805	Smmental_772	-9	102	119560	1172.16
806	Smmental_773	-9	72	64118.2	890.531
807	Smmental_774	-9	103	112571	1092.92
808	Smmental_775	-9	119	141052	1185.31
809	Smmental_776	-9	90	92859.9	1031.78
810	Smmental_777	-9	95	107038	1126.72
812	Smmental_778	-9	99	111407	1125.32
813	Smmental_779	-9	76	66882.5	880.033
814	Smmental_780	-9	70	74511	1064.44
815	Smmental_781	-9	58	44247.5	762.888
816	Smmental_782	-9	65	56406.5	867.793
817	Smmental_783	-9	114	617647	5417.96
818	Smmental_784	-9	100	120643	1206.43
819	Smmental_785	-9	62	44956.8	725.11
820	Smmental_786	-9	90	103198	1146.64
821	Smmental_787	-9	101	99718.7	987.314
822	Smmental_788	-9	156	231897	1486.52
823	Smmental_789	-9	124	137231	1106.7
824	Smmental_790	-9	109	108513	995.529
825	Smmental_791	-9	128	152515	1191.52
826	Smmental_792	-9	73	92029.1	1260.67
827	Smmental_793	-9	76	80537.5	1059.7
828	Smmental_794	-9	114	139716	1225.58
829	Smmental_795	-9	117	148102	1265.83
830	Smmental_796	-9	113	167157	1479.27
831	Smmental_797	-9	128	153970	1202.89
832	Smmental_798	-9	112	137373	1226.54
833	Smmental_799	-9	65	57684.3	887.451
834	Smmental_800	-9	103	119643	1161.58
835	Smmental_801	-9	58	47228.1	814.278
836	Smmental_802	-9	81	73884.2	912.151
837	Smmental_803	-9	99	114293	1154.48
838	Smmental_804	-9	133	157679	1185.56
839	Smmental_805	-9	102	118768	1164.39
840	Smmental_806	-9	99	104951	1060.11
841	Smmental_807	-9	93	88038.9	946.655
842	Smmental_808	-9	106	118832	1121.06
843	Smmental_809	-9	98	93374.1	952.797
844	Smmental_810	-9	92	93429.8	1015.54
845	Smmental_811	-9	88	75766.2	860.98
846	Smmental_812	-9	121	123137	1017.66
847	Smmental_813	-9	90	153773	1708.58
848	Smmental_814	-9	55	49158	893.781
849	Smmental_815	-9	61	48892.4	801.514
850	Smmental_816	-9	86	88207.8	1025.67
851	Smmental_817	-9	81	80538.1	994.297
852	Smmental_818	-9	68	64367.4	946.579
853	Smmental_819	-9	83	80399.1	968.664
854	Smmental_820	-9	103	97593.2	947.507
855	Smmental_821	-9	55	58511.9	1063.85
856	Smmental_822	-9	88	88218.1	1002.48
857	Smmental_823	-9	82	88524.6	1079.57
858	Smmental_824	-9	95	86601.8	911.598
859	Smmental_825	-9	115	108720	945.389
860	Smmental_826	-9	71	71468.8	1006.6
861	Smmental_827	-9	54	62591.4	1159.1
862	Smmental_828	-9	52	44404.5	853.933
863	Smmental_829	-9	95	97320.5	1024.43
864	Smmental_830	-9	75	64071.4	854.286
865	Smmental_831	-9	93	86923.9	934.665
866	Smmental_832	-9	92	99950.8	1086.42
867	Smmental_833	-9	132	130639	989.69
868	Smmental_834	-9	110	116850	1062.27
869	Smmental_835	-9	101	105372	1043.28
870	Smmental_836	-9	79	151300	1915.19
871	Smmental_837	-9	111	111991	1008.93
872	Smmental_838	-9	78	69926.2	896.49
873	Smmental_839	-9	106	135561	1278.88
874	Smmental_840	-9	57	57420.7	1007.38
875	Smmental_841	-9	103	118654	1151.98
876	Smmental_842	-9	90	112638	1251.53
877	Smmental_843	-9	119	132436	1112.9
878	Smmental_844	-9	97	561094	5784.47
879	Smmental_845	-9	85	87216.8	1026.08
880	Smmental_846	-9	112	98581.7	880.193
881	Smmental_847	-9	103	146485	1422.18
882	Smmental_848	-9	82	79592	970.634
883	Smmental_849	-9	103	96192.5	933.908
884	Smmental_850	-9	100	110554	1105.54
885	Smmental_851	-9	68	61075.2	898.165
886	Smmental_852	-9	86	82701.4	961.644
887	Smmental_853	-9	128	140666	1098.95
888	Smmental_854	-9	115	125368	1090.15
889	Smmental_855	-9	86	130304	1515.16
890	Smmental_856	-9	86	87139.5	1013.25
891	Smmental_857	-9	160	162141	1013.38
892	Smmental_858	-9	139	129362	930.663
893	Smmental_859	-9	106	116312	1097.28
894	Smmental_860	-9	68	51711.3	760.46
895	Smmental_861	-9	84	78648.6	936.293
896	Smmental_862	-9	83	82544.9	994.517
898	Smmental_863	-9	86	91130	1059.65
899	Smmental_864	-9	78	133695	1714.04
900	Smmental_865	-9	80	131934	1649.18
901	Smmental_866	-9	102	132664	1300.63
902	Smmental_867	-9	71	52399.5	738.021
903	Smmental_868	-9	61	45020.7	738.045
904	Smmental_869	-9	63	51294	814.191
905	Smmental_870	-9	144	155028	1076.58
910	Smmental_871	-9	86	81367.9	946.139
911	Smmental_872	-9	103	124165	1205.48
912	Smmental_873	-9	114	117167	1027.78
913	Smmental_874	-9	100	116092	1160.92
914	Smmental_875	-9	80	72118.8	901.485
918	Smmental_876	-9	84	84336.5	1004.01
919	Smmental_877	-9	64	57040.8	891.263
920	Smmental_878	-9	71	64041.8	901.997
921	Smmental_879	-9	90	103322	1148.02
922	Smmental_880	-9	72	75443.7	1047.83
923	Smmental_881	-9	78	71279.6	913.841
924	Smmental_882	-9	62	72211.6	1164.7
925	Smmental_883	-9	74	67870.5	917.169
926	Smmental_884	-9	120	127920	1066
931	Smmental_885	-9	135	174990	1296.22
932	Smmental_886	-9	109	248990	2284.31
933	Smmental_887	-9	143	189504	1325.2
934	Smmental_888	-9	93	102348	1100.52
935	Smmental_889	-9	94	115991	1233.94
936	Smmental_890	-9	110	117987	1072.61
937	Smmental_891	-9	95	96726.1	1018.17
938	Smmental_892	-9	82	90539	1104.13
939	Smmental_893	-9	115	120493	1047.76
940	Smmental_894	-9	114	155090	1360.44
942	Smmental_895	-9	67	68718.2	1025.65
943	Smmental_896	-9	72	84501.7	1173.63
944	Smmental_897	-9	68	74268.9	1092.19
945	Smmental_898	-9	85	72215.4	849.593
946	Smmental_899	-9	55	47519.7	863.994
947	Smmental_900	-9	92	79723.3	866.557
948	Smmental_901	-9	95	108268	1139.66
949	Smmental_902	-9	139	202694	1458.23
950	Smmental_903	-9	75	83784.7	1117.13
951	Smmental_904	-9	118	162281	1375.26
952	Smmental_905	-9	80	92575.4	1157.19
953	Smmental_906	-9	95	115936	1220.38
954	Smmental_907	-9	83	92550.7	1115.07
955	Smmental_908	-9	66	69226.9	1048.89
956	Smmental_909	-9	84	128114	1525.17
957	Smmental_910	-9	142	149139	1050.27
958	Smmental_911	-9	59	79795.7	1352.47
960	Smmental_912	-9	73	166573	2281.83
961	Smmental_913	-9	65	70994.5	1092.22
962	Smmental_914	-9	62	64670.2	1043.07
963	Smmental_915	-9	81	82105	1013.64
964	Smmental_916	-9	61	50760.7	832.142
965	Smmental_917	-9	117	154009	1316.32
966	Smmental_918	-9	155	286481	1848.26
967	Smmental_919	-9	126	149606	1187.35
968	Smmental_920	-9	130	133898	1029.99
969	Smmental_921	-9	123	116990	951.138
970	Smmental_922	-9	72	96761.2	1343.91
971	Smmental_923	-9	86	196332	2282.93
972	Smmental_924	-9	114	121126	1062.51
973	Smmental_925	-9	141	199607	1415.65
974	Smmental_926	-9	76	67772.3	891.741
975	Smmental_927	-9	97	134987	1391.62
976	Smmental_928	-9	109	120003	1100.95
977	Smmental_929	-9	69	62174.2	901.076
978	Smmental_930	-9	82	72094.5	879.202
979	Smmental_931	-9	82	76118.3	928.272
980	Smmental_932	-9	97	85209.2	878.445
981	Smmental_933	-9	66	65091.2	986.231
982	Smmental_934	-9	88	99953.2	1135.83
983	Smmental_935	-9	61	43619.2	715.069
984	Smmental_936	-9	101	91799	908.901
985	Smmental_937	-9	60	42608.1	710.136
986	Smmental_938	-9	104	102742	987.902
987	Smmental_939	-9	59	47836.9	810.795
988	Smmental_940	-9	44	30713.3	698.029
989	Smmental_941	-9	61	47875.1	784.838
990	Smmental_942	-9	88	91102.3	1035.25
991	Smmental_943	-9	72	73061.9	1014.75
992	Smmental_944	-9	88	95516.1	1085.41
993	Smmental_945	-9	87	88780	1020.46
994	Smmental_946	-9	63	72362.4	1148.61
995	Smmental_947	-9	95	99660.3	1049.06
996	Smmental_948	-9	81	74329.5	917.648
997	Smmental_949	-9	64	53928.8	842.638
998	Smmental_950	-9	144	228765	1588.65
999	Smmental_951	-9	114	94050.2	825.002
1000	Smmental_952	-9	65	70944.5	1091.45
1001	Smmental_953	-9	122	118004	967.244
1002	Smmental_954	-9	143	165544	1157.65
1003	Smmental_955	-9	66	52405.7	794.026
1004	Smmental_956	-9	116	133069	1147.15
1005	Smmental_957	-9	81	108517	1339.71
1006	Smmental_958	-9	113	123689	1094.6
1007	Smmental_959	-9	78	78661.1	1008.48
1008	Smmental_960	-9	134	139483	1040.92
1009	Smmental_961	-9	71	59963.9	844.562
1010	Smmental_962	-9	88	85799.9	974.999
1011	Smmental_963	-9	57	51175	897.807
1012	Smmental_964	-9	82	102443	1249.3
1013	Smmental_965	-9	76	60588.6	797.218
1014	Smmental_966	-9	64	71327.3	1114.49
1015	Smmental_967	-9	103	101735	987.719
1016	Smmental_968	-9	173	225997	1306.34
1017	Smmental_969	-9	134	160152	1195.16
1018	Smmental_970	-9	150	143300	955.334
1019	Smmental_971	-9	140	147088	1050.63
1020	Smmental_972	-9	138	140756	1019.97
1021	Smmental_973	-9	129	129803	1006.23
1022	Smmental_974	-9	124	132463	1068.25
1023	Smmental_975	-9	92	90658.8	985.422
1024	Smmental_976	-9	79	71600.5	906.336
1025	Smmental_977	-9	92	80709.6	877.278
1026	Smmental_978	-9	78	74692	957.59
1027	Smmental_979	-9	67	72065.8	1075.61
1028	Smmental_980	-9	78	72616.8	930.985
1029	Smmental_981	-9	93	89568.2	963.099
1030	Smmental_982	-9	103	133633	1297.41
1031	Smmental_983	-9	82	72760.9	887.328
1032	Smmental_984	-9	77	72320.5	939.227
1033	Smmental_985	-9	78	77958.9	999.473
1034	Smmental_986	-9	78	70011.2	897.579
1035	Smmental_987	-9	104	111719	1074.22
1036	Smmental_988	-9	94	112561	1197.46
1037	Smmental_989	-9	86	88586.1	1030.07
1038	Smmental_990	-9	166	238850	1438.85
1040	Smmental_991	-9	187	271727	1453.09
1041	Smmental_992	-9	159	211599	1330.81
1042	Smmental_993	-9	145	199254	1374.17
1043	Smmental_994	-9	88	78854.8	896.077
1044	Smmental_995	-9	150	211489	1409.93
1045	Smmental_996	-9	145	160107	1104.19
1046	Smmental_997	-9	97	97886.8	1009.14
1047	Smmental_998	-9	66	59168.2	896.487
1048	Smmental_999	-9	81	91439.6	1128.88
1049	Smmental_1000	-9	72	78873.4	1095.46
1050	Smmental_1001	-9	75	92072.8	1227.64
1051	Smmental_1002	-9	137	168355	1228.87
1052	Smmental_1003	-9	89	101867	1144.57
1053	Smmental_1004	-9	95	124232	1307.71
1054	Smmental_1005	-9	92	99937.5	1086.28
1055	Smmental_1006	-9	97	102420	1055.87
1056	Smmental_1007	-9	110	119204	1083.68
1057	Smmental_1008	-9	104	92522.6	889.641
1058	Smmental_1009	-9	107	115591	1080.29
1059	Smmental_1010	-9	83	73053.4	880.161
1060	Smmental_1011	-9	67	52559	784.463
1061	Smmental_1012	-9	112	160019	1428.74
1062	Smmental_1013	-9	96	81334.5	847.234
1063	Smmental_1014	-9	75	77485.3	1033.14
1064	Smmental_1015	-9	94	151730	1614.15
1065	Smmental_1016	-9	56	44602.9	796.48
1066	Smmental_1017	-9	91	82946.3	911.498
1067	Smmental_1018	-9	100	91143.9	911.439
1069	Smmental_1019	-9	52	40652.8	781.785
1070	Smmental_1020	-9	98	91975.2	938.522
1071	Smmental_1021	-9	109	172607	1583.55
1072	Smmental_1022	-9	122	156369	1281.71
1073	Smmental_1023	-9	102	107522	1054.13
1074	Smmental_1024	-9	89	160679	1805.38
1075	Smmental_1025	-9	70	79525.4	1136.08
1076	Smmental_1026	-9	98	91738.3	936.105
1077	Smmental_1027	-9	76	71323	938.46
1078	Smmental_1028	-9	77	68067.4	883.992
1079	Smmental_1029	-9	97	87744.4	904.581
1080	Smmental_1030	-9	94	131327	1397.1
1081	Smmental_1031	-9	97	131052	1351.05
1082	Smmental_1032	-9	77	94664	1229.4
1083	Smmental_1033	-9	79	60415.4	764.752
1084	Smmental_1034	-9	128	131470	1027.11
1086	Smmental_1035	-9	147	145450	989.454
1087	Smmental_1036	-9	174	312352	1795.12
1088	Smmental_1037	-9	155	207689	1339.93
1089	Smmental_1038	-9	60	68017.2	1133.62
1090	Smmental_1039	-9	53	49694.5	937.632
1091	Smmental_1040	-9	146	176152	1206.52
1092	Smmental_1041	-9	100	130029	1300.29
1093	Smmental_1042	-9	69	62251.2	902.191
1094	Smmental_1043	-9	64	53904.1	842.252
1095	Smmental_1044	-9	51	47639.9	934.116
1096	Smmental_1045	-9	58	54405.2	938.02
1097	Smmental_1046	-9	106	119858	1130.74
1098	Smmental_1047	-9	50	39860.5	797.209
1099	Smmental_1048	-9	75	77714.8	1036.2
1100	Smmental_1049	-9	68	90172.5	1326.07
1101	Smmental_1050	-9	103	114571	1112.34
1102	Smmental_1051	-9	120	108366	903.052
1103	Smmental_1052	-9	160	177357	1108.48
1104	Smmental_1053	-9	108	125639	1163.33
1105	Smmental_1054	-9	88	105247	1195.99
1106	Smmental_1055	-9	89	79852.9	897.224
1107	Smmental_1056	-9	73	165239	2263.55
1108	Smmental_1057	-9	121	148054	1223.59
1109	Smmental_1058	-9	136	147728	1086.23
1110	Smmental_1059	-9	40	42325.9	1058.15
1111	Smmental_1060	-9	111	179453	1616.69
1112	Smmental_1061	-9	63	61416.3	974.861
1113	Smmental_1062	-9	73	60174.4	824.307
1114	Smmental_1063	-9	102	102718	1007.04
1115	Smmental_1064	-9	115	102440	890.782
1116	Smmental_1065	-9	132	184241	1395.77
1118	Smmental_1066	-9	115	138774	1206.73
1119	Smmental_1067	-9	116	112556	970.307
1120	Smmental_1068	-9	93	104061	1118.93
1121	Smmental_1069	-9	57	65747.9	1153.47
1122	Smmental_1070	-9	87	89589.7	1029.77
1123	Smmental_1071	-9	175	800130	4572.17
1126	Smmental_1072	-9	66	64741.3	980.929
1127	Smmental_1073	-9	93	180345	1939.19
1128	Smmental_1074	-9	71	81792.3	1152
1129	Smmental_1075	-9	127	138721	1092.29
1130	Smmental_1076	-9	122	141223	1157.57
1131	Smmental_1077	-9	84	122168	1454.38
1132	Smmental_1078	-9	153	230924	1509.31
1133	Smmental_1079	-9	110	129528	1177.52
1135	Smmental_1080	-9	155	181792	1172.85
1136	Smmental_1081	-9	64	52685.8	823.215
1137	Smmental_1082	-9	95	140239	1476.21
1138	Smmental_1083	-9	115	130343	1133.42
1139	Smmental_1084	-9	67	61500.9	917.923
1140	Smmental_1085	-9	63	57280.3	909.212
1142	Smmental_1086	-9	110	128525	1168.41
1143	Smmental_1087	-9	63	57274.8	909.123
1144	Smmental_1088	-9	55	46944.3	853.532
1145	Smmental_1089	-9	93	108645	1168.22
1146	Smmental_1090	-9	106	110153	1039.18
1147	Smmental_1091	-9	91	159462	1752.33
1149	Smmental_1092	-9	193	247470	1282.23
1150	Smmental_1093	-9	167	236326	1415.12
1151	Smmental_1094	-9	184	270595	1470.62
1152	Smmental_1095	-9	167	276219	1654.01
1153	Smmental_1096	-9	105	230548	2195.69
1154	Smmental_1097	-9	87	84916.3	976.049
1155	Smmental_1098	-9	75	81608.3	1088.11
1156	Smmental_1099	-9	91	95695.6	1051.6
1157	Smmental_1100	-9	136	164261	1207.8
1158	Smmental_1101	-9	74	70435.7	951.834
1159	Smmental_1102	-9	97	89321.2	920.837
1160	Smmental_1103	-9	65	56590.1	870.618
1161	Smmental_1104	-9	116	163976	1413.58
1162	Smmental_1105	-9	115	111395	968.656
1163	Smmental_1106	-9	112	120465	1075.58
1164	Smmental_1107	-9	129	151142	1171.64
1165	Smmental_1108	-9	82	86164.4	1050.79
1166	Smmental_1109	-9	115	119868	1042.33
1167	Smmental_1110	-9	78	63801.8	817.971
1168	Smmental_1111	-9	131	155149	1184.34
1169	Smmental_1112	-9	99	106152	1072.24
1170	Smmental_1113	-9	87	84427.8	970.435
1172	Smmental_1114	-9	107	118932	1111.52
1173	Smmental_1115	-9	69	60628.8	878.679
1175	Smmental_1116	-9	113	105713	935.516
1176	Smmental_1117	-9	75	73746.4	983.285
1177	Smmental_1118	-9	101	110116	1090.26
1178	Smmental_1119	-9	109	132476	1215.38
1179	Smmental_1120	-9	73	72924	998.959
1180	Smmental_1121	-9	135	173248	1283.32
1181	Smmental_1122	-9	93	123167	1324.38
1182	Smmental_1123	-9	115	111372	968.453
1183	Smmental_1124	-9	108	120753	1118.08
1184	Smmental_1125	-9	80	73802.6	922.532
1185	Smmental_1126	-9	114	146828	1287.97
1186	Smmental_1127	-9	141	161095	1142.52
1187	Smmental_1128	-9	109	132485	1215.45
1188	Smmental_1129	-9	96	109273	1138.26
1189	Smmental_1130	-9	120	140706	1172.55
1190	Smmental_1131	-9	89	75671	850.236
1191	Smmental_1132	-9	96	126236	1314.96
1192	Smmental_1133	-9	121	121869	1007.18
1193	Smmental_1134	-9	80	76471.9	955.899
1195	Smmental_1135	-9	101	109389	1083.06
1196	Smmental_1136	-9	38	30762.8	809.546
1197	Smmental_1137	-9	118	129813	1100.11
1198	Smmental_1138	-9	122	153167	1255.46
1199	Smmental_1139	-9	89	86016.3	966.475
1200	Smmental_1140	-9	78	92611.7	1187.33
1202	Smmental_1141	-9	91	109645	1204.89
1203	Smmental_1142	-9	99	106945	1080.25
1204	Smmental_1143	-9	75	84172.6	1122.3
1205	Smmental_1144	-9	94	110754	1178.24
1206	Smmental_1145	-9	114	138395	1213.99
1207	Smmental_1146	-9	88	262701	2985.24
1208	Smmental_1147	-9	83	89557.7	1079.01
1209	Smmental_1148	-9	107	98983.7	925.081
1210	Smmental_1149	-9	107	144336	1348.93
1211	Smmental_1150	-9	117	129371	1105.74
1212	Smmental_1151	-9	82	79586	970.56
1213	Smmental_1152	-9	65	63067.5	970.269
1214	Smmental_1153	-9	80	149266	1865.83
1215	Smmental_1154	-9	72	70336.1	976.89
1216	Smmental_1155	-9	101	103251	1022.29
1217	Smmental_1156	-9	73	90022.7	1233.19
1218	Smmental_1157	-9	48	40297.6	839.533
1219	Smmental_1158	-9	164	191294	1166.43
1220	Smmental_1159	-9	97	96425.8	994.081
1221	Smmental_1160	-9	100	107649	1076.49
1222	Smmental_1161	-9	123	124620	1013.17
1223	Smmental_1162	-9	133	158995	1195.45
1224	Smmental_1163	-9	48	35320.8	735.849
1225	Smmental_1164	-9	116	136353	1175.45
1226	Smmental_1165	-9	106	118991	1122.56
1227	Smmental_1166	-9	51	41079.1	805.473
1228	Smmental_1167	-9	81	101071	1247.79
1229	Smmental_1168	-9	122	133934	1097.82
1230	Smmental_1169	-9	115	132223	1149.76
1231	Smmental_1170	-9	85	75339.4	886.346
1232	Smmental_1171	-9	115	120170	1044.95
1233	Smmental_1172	-9	89	101028	1135.14
1234	Smmental_1173	-9	85	75339.4	886.346
1235	Smmental_1174	-9	77	87582.2	1137.43
1236	Smmental_1175	-9	55	46134.5	838.81
1237	Smmental_1176	-9	43	37221.1	865.607
1238	Smmental_1177	-9	76	87561.7	1152.13
1239	Smmental_1178	-9	60	59589.9	993.165
1240	Smmental_1179	-9	78	70465.6	903.406
1241	Smmental_1180	-9	146	195609	1339.79
1242	Smmental_1181	-9	75	67233.1	896.442

## Sheet: Sheet1
							2473	116953	0.0211452
							81398	116953	0.695989
