# Supplementary material for: Runs of homozygosity analysis reveals consensus homozygous regions affecting production traits in Chinese Simmental beef cattle
Source: BMC Genomics. 2021 Sep 21;22:678. doi: 10.1186/s12864-021-07992-6 (PMC8454143; doi:10.1186/s12864-021-07992-6)
Supplement: Supplementary file 2 — Additional file 2: [file 12864_2021_7992_MOESM2_ESM.xlsx]

## Sheet: CON
POOL	FID	IID	PHE	CHR	SNP1	SNP2	BP1	BP2	KB	NSNP
S1	CON	495	0.34375	6	BovineHD0600019943	BovineHD0600019967	71623645	71773032	149.388	8
S2	CON	412	0.286111	6	BovineHD4100005132	BovineHD4100005132	71959106	71959106	0.001	1
S3	CON	403	0.279861	6	BovineHD0600019996	BovineHD0600020003	71971026	72002727	31.702	4
S4	CON	402	0.279167	6	BovineHD0600020045	BovineHD4100005145	72141036	72220373	79.338	17
S5	CON	401	0.278472	6	BovineHD0600020059	ARS-BFGL-NGS-7423	72228246	72338329	110.084	29
S6	CON	397	0.275694	7	BovineHD0700015108	BovineHD0700015154	52192840	52432314	239.475	15
S7	CON	390	0.270833	7	BovineHD0700014971	BovineHD0700014979	51544961	51579684	34.724	11
S8	CON	372	0.258333	6	BovineHD0600010657	BovineHD0600010661	38541611	38556860	15.25	5
S9	CON	372	0.258333	6	BovineHD0600010696	ARS-BFGL-NGS-2946	38644041	39069719	425.679	84
S10	CON	368	0.255556	6	BovineHD0600010787	BovineHD4100004595	39119600	39201155	81.556	13
S11	CON	359	0.249306	6	BovineHD0600020112	BovineHD0600020114	72461408	72467911	6.504	3
S12	CON	357	0.247917	6	BovineHD0600020115	BovineHD0600020123	72469094	72477389	8.296	9
S13	CON	353	0.245139	7	BovineHD0700015183	BovineHD0700015183	52596769	52596769	0.001	1
S14	CON	329	0.228472	6	BovineHD0600019743	BovineHD0600019761	70936394	70983750	47.357	10
S15	CON	304	0.211111	7	BovineHD0700015243	BovineHD0700015249	52884078	52909680	25.603	7
S16	CON	302	0.209722	6	BovineHD0600019711	BovineHD0600019740	70878875	70925214	46.34	26
S17	CON	302	0.209722	7	BovineHD0700015221	BovineHD0700015221	52771997	52771997	0.001	1
S18	CON	299	0.207639	7	BovineHD0700015236	BovineHD0700015237	52841676	52843037	1.362	2
S19	CON	298	0.206944	6	BovineHD0600019706	BovineHD0600019709	70862916	70873118	10.203	3
S20	CON	297	0.20625	6	BovineHD0600019696	BovineHD0600019703	70825726	70846375	20.65	7
S21	CON	296	0.205556	11	BovineHD1100016595	BovineHD1100016615	57247636	57420631	172.996	19
S22	CON	293	0.203472	11	BovineHD1100016518	BovineHD1100016549	56893853	57033353	139.501	31
S23	CON	293	0.203472	11	BovineHD1100016592	BovineHD1100016592	57225773	57225773	0.001	1
S24	CON	293	0.203472	23	BovineHD2300000157	BovineHD2300000160	990344	1017051	26.708	4
S25	CON	284	0.197222	7	BovineHD0700015185	BovineHD0700015206	52602998	52695042	92.045	5
S26	CON	280	0.194444	11	BovineHD1100016625	BovineHD1100016627	57486273	57498948	12.676	3
S27	CON	278	0.193056	16	BovineHD1600012438	BovineHD1600012466	44781089	44918478	137.39	8
S28	CON	265	0.184028	16	BovineHD1600012425	BovineHD1600012426	44714620	44722836	8.217	2
S29	CON	254	0.176389	6	Hapmap39683-BTA-76699	BovineHD0600019585	70509911	70522767	12.857	3
S30	CON	247	0.171528	6	BovineHD0600019630	BovineHD0600019633	70687816	70695608	7.793	3
S31	CON	247	0.171528	16	BovineHD1600012391	BovineHD1600012391	44543649	44543649	0.001	1
S32	CON	246	0.170833	16	BovineHD1600012402	BovineHD1600012405	44608458	44626680	18.223	2
S33	CON	245	0.170139	11	BovineHD1100016442	BovineHD1100016442	56452372	56452372	0.001	1
S34	CON	244	0.169444	6	BovineHD0600019507	BovineHD0600019507	70342903	70342903	0.001	1
S35	CON	244	0.169444	6	BovineHD0600019512	BovineHD0600019512	70356653	70356653	0.001	1
S36	CON	244	0.169444	16	BovineHD1600012414	BovineHD1600012414	44664782	44664782	0.001	1
S37	CON	242	0.168056	6	BovineHD0600019486	BovineHD0600019493	70305685	70311754	6.07	7
S38	CON	242	0.168056	6	BovineHD0600019655	BovineHD0600019662	70763535	70776256	12.722	7
S39	CON	241	0.167361	6	BovineHD0600019462	BovineHD0600019472	70273960	70287019	13.06	9
S40	CON	241	0.167361	7	BovineHD0700012514	BTB-01207822	43125707	43132401	6.695	4
S41	CON	239	0.165972	7	BovineHD0700012456	BovineHD0700012472	42829437	42892053	62.617	17
S42	CON	238	0.165278	6	BovineHD0600019406	BovineHD0600019413	70142390	70164351	21.962	7
S43	CON	236	0.163889	6	BovineHD0600021413	BovineHD0600021417	77274836	77297956	23.121	4
S44	CON	236	0.163889	7	BovineHD0700012566	BovineHD0700012574	43327411	43367992	40.582	10
S45	CON	233	0.161806	23	BovineHD2300000244	BovineHD2300000246	1508943	1533659	24.717	2
S46	CON	232	0.161111	6	BovineHD0600021451	BovineHD0600021532	77437548	77607362	169.815	78
S47	CON	232	0.161111	6	BovineHD0600021546	BovineHD0600021616	77643059	77905935	262.877	56
S48	CON	231	0.160417	16	BovineHD1600012380	BovineHD1600012386	44484969	44508716	23.748	7
S49	CON	230	0.159722	6	BovineHD0600021638	BovineHD0600021639	78046600	78048701	2.102	2
S50	CON	227	0.157639	7	BovineHD0700012644	BovineHD0700012651	43664837	43697716	32.88	5
S51	CON	227	0.157639	7	BovineHD0700015257	BovineHD0700015257	52940853	52940853	0.001	1
S52	CON	227	0.157639	16	BovineHD4100012514	BovineHD1600012330	44002361	44259537	257.177	83
S53	CON	226	0.156944	7	BovineHD0700015288	BovineHD0700015293	53100975	53112437	11.463	4
S54	CON	225	0.15625	7	BovineHD0700015282	BovineHD0700015283	53077720	53081367	3.648	2
S55	CON	219	0.152083	16	BovineHD1600012219	BovineHD1600012219	43900509	43900509	0.001	1
S56	CON	212	0.147222	6	BTB-01326697	BovineHD0600010846	39461621	39463805	2.185	2
S57	CON	209	0.145139	6	ARS-BFGL-NGS-96402	BovineHD0600019373	70025545	70038752	13.208	3
S58	CON	209	0.145139	7	BovineHD0700015340	BovineHD0700015355	53351679	53430505	78.827	10
S59	CON	204	0.141667	6	BovineHD0600019277	BovineHD0600019277	69733086	69733086	0.001	1
S60	CON	204	0.141667	22	BovineHD2200009163	BovineHD2200009166	32068325	32077625	9.301	4
S61	CON	203	0.140972	22	Hapmap40441-BTA-54131	BovineHD2200009110	31841994	31941250	99.257	19
S62	CON	203	0.140972	22	BovineHD2200009246	BovineHD2200009273	32310596	32441031	130.436	28
S63	CON	202	0.140278	7	BovineHD0700015307	BovineHD0700015311	53182576	53188661	6.086	4
S64	CON	201	0.139583	9	BovineHD0900000130	BovineHD0900000205	680639	1023288	342.65	62
S65	CON	201	0.139583	22	BovineHD2200009342	BovineHD2200009348	32765993	32771645	5.653	7
S66	CON	199	0.138194	6	BovineHD0600021346	BovineHD0600021347	76939233	76943208	3.976	2
S67	CON	198	0.1375	6	BovineHD0600021667	BovineHD0600021670	78185999	78199260	13.262	3
S68	CON	197	0.136806	6	BovineHD0600019245	BovineHD0600019263	69636951	69664210	27.26	19
S69	CON	195	0.135417	16	BovineHD1600012204	BovineHD1600012204	43814264	43814264	0.001	1
S70	CON	193	0.134028	11	Hapmap51531-BTA-98947	BovineHD1100016668	57522675	57657409	134.735	28
S71	CON	193	0.134028	12	BovineHD1200011922	BovineHD1200011925	42315054	42343219	28.166	3
S72	CON	192	0.133333	12	BovineHD1200011921	Hapmap40149-BTA-93384	42308274	42314088	5.815	2
S73	CON	189	0.13125	7	BovineHD0700012704	BovineHD0700012704	43819077	43819077	0.001	1
S74	CON	186	0.129167	7	BovineHD0700012433	BovineHD0700012435	42719801	42723090	3.29	3
S75	CON	185	0.128472	7	BovineHD0700013041	BovineHD0700013041	45370081	45370081	0.001	1
S76	CON	184	0.127778	22	BovineHD2200009359	BovineHD2200009359	32807125	32807125	0.001	1
S77	CON	183	0.127083	7	BovineHD0700012706	BovineHD0700012714	43823809	43861920	38.112	8
S78	CON	182	0.126389	7	BovineHD0700012944	BovineHD0700012983	44905421	45086427	181.007	13
S79	CON	181	0.125694	7	BovineHD4100006057	BovineHD0700015404	53488375	53540911	52.537	31
S80	CON	181	0.125694	7	BovineHD0700015474	BovineHD0700015491	53686775	53757384	70.61	10
S81	CON	181	0.125694	12	BovineHD1200012021	BovineHD1200012034	42964295	42995767	31.473	13
S82	CON	180	0.125	12	BovineHD1200012007	BovineHD1200012015	42865230	42921603	56.374	10
S83	CON	180	0.125	16	BovineHD1600012583	BovineHD1600024013	45437637	45622587	184.951	32
S84	CON	179	0.124306	7	BovineHD0700013091	BovineHD0700013091	45550229	45550229	0.001	1
S85	CON	179	0.124306	16	BovineHD1600012534	BovineHD1600012542	45231608	45246951	15.344	9
S86	CON	178	0.123611	6	BovineHD0600010605	BovineHD0600010606	38284780	38286020	1.241	2
S87	CON	176	0.122222	12	BovineHD1200012060	BovineHD1200012060	43128484	43128484	0.001	1
S88	CON	176	0.122222	16	BovineHD1600012497	BovineHD1600012497	45074854	45074854	0.001	1
S89	CON	176	0.122222	16	BovineHD1600012572	BovineHD1600012573	45384318	45388147	3.83	2
S90	CON	175	0.121528	12	BovineHD1200011835	BovineHD1200011835	41970238	41970238	0.001	1
S91	CON	175	0.121528	16	BovineHD1600012489	BovineHD1600012491	45042418	45047687	5.27	3
S92	CON	172	0.119444	6	BovineHD0600019049	BovineHD0600019054	69005818	69011163	5.346	6
S93	CON	172	0.119444	12	Hapmap38798-BTA-100325	BovineHD4100009562	42005184	42008263	3.08	2
S94	CON	171	0.11875	6	Hapmap24292-BTC-070983	BovineHD0600010867	39556588	39587025	30.438	7
S95	CON	171	0.11875	12	BovineHD1200011987	BovineHD1200011987	42747956	42747956	0.001	1
S96	CON	170	0.118056	12	BovineHD1200011986	BovineHD1200011986	42742472	42742472	0.001	1
S97	CON	169	0.117361	6	BovineHD0600010869	BovineHD4100004667	39598767	39705542	106.776	41
S98	CON	169	0.117361	12	BovineHD1200011870	BovineHD1200011890	42101698	42137657	35.96	18
S99	CON	169	0.117361	12	BovineHD1200011999	BovineHD1200012005	42819472	42845630	26.159	6
S100	CON	168	0.116667	12	BovineHD4100009565	BovineHD4100009565	42229797	42229797	0.001	1
S101	CON	167	0.115972	6	BovineHD0600010969	BovineHD0600010969	40052771	40052771	0.001	1
S102	CON	167	0.115972	11	BovineHD1100016686	BovineHD1100016686	57765720	57765720	0.001	1
S103	CON	167	0.115972	12	ARS-BFGL-NGS-109720	ARS-BFGL-NGS-109720	42709211	42709211	0.001	1
S104	CON	166	0.115278	12	BovineHD1200011902	BTA-93372-no-rs	42187811	42221127	33.317	4
S105	CON	166	0.115278	12	BovineHD1200011947	BovineHD1200011947	42475203	42475203	0.001	1
S106	CON	163	0.113194	7	BovineHD0700015612	BovineHD0700015614	54032262	54034771	2.51	3
S107	CON	163	0.113194	12	BovineHD1200011953	BovineHD1200011953	42520923	42520923	0.001	1
S108	CON	162	0.1125	6	BovineHD0600010932	BovineHD0600010933	39909187	39910404	1.218	2
S109	CON	161	0.111806	12	BovineHD1200011948	BovineHD1200011948	42480734	42480734	0.001	1
S110	CON	161	0.111806	16	BovineHD1600012476	BovineHD1600012476	44969818	44969818	0.001	1
S111	CON	158	0.109722	12	Hapmap50181-BTA-100747	Hapmap50181-BTA-100747	42645523	42645523	0.001	1
S112	CON	158	0.109722	22	BovineHD2200009422	BovineHD2200009428	32921204	32942283	21.08	8
S113	CON	157	0.109028	6	BovineHD0600010938	BovineHD0600010938	39935697	39935697	0.001	1
S114	CON	157	0.109028	6	BovineHD0600010952	BovineHD0600010961	39990876	40007899	17.024	9
S115	CON	156	0.108333	16	BovineHD1600012484	BovineHD1600012484	45009631	45009631	0.001	1
S116	CON	155	0.107639	6	BovineHD0600020315	BovineHD0600020338	73065709	73141946	76.238	19
S117	CON	155	0.107639	16	BovineHD1600012483	BovineHD1600012483	45005938	45005938	0.001	1
S118	CON	154	0.106944	7	BovineHD0700015615	BovineHD0700015615	54037315	54037315	0.001	1
S119	CON	152	0.105556	6	BovineHD4100004537	BovineHD0600010585	38161594	38188436	26.843	5
S120	CON	152	0.105556	16	ARS-BFGL-NGS-64018	ARS-BFGL-NGS-64018	44991382	44991382	0.001	1
S121	CON	150	0.104167	6	BovineHD0600020224	BovineHD0600020245	72821387	72865722	44.336	19
S122	CON	148	0.102778	5	BovineHD0500022647	Hapmap50921-BTA-24204	79941263	79954124	12.862	5
S123	CON	148	0.102778	6	BTB-00262834	BovineHD0600020306	73008129	73030981	22.853	7
S124	CON	147	0.102083	5	BovineHD0500022518	BovineHD0500022525	79436965	79487407	50.443	6
S125	CON	147	0.102083	6	BovineHD0600021331	BovineHD0600021331	76888588	76888588	0.001	1
S126	CON	147	0.102083	6	BovineHD0600021337	BovineHD0600021339	76895499	76899862	4.364	3
S127	CON	147	0.102083	7	BovineHD0700033336	BovineHD0700012728	43919494	43922392	2.899	2
S128	CON	145	0.100694	6	BovineHD0600034277	BovineHD0600010566	38044520	38070470	25.951	6
S129	CON	145	0.100694	6	BovineHD0600010567	BovineHD0600010567	38075530	38075530	0.001	1
S130	CON	145	0.100694	6	BovineHD0600010944	BovineHD0600010948	39959944	39977345	17.402	5
S131	CON	144	0.1	5	BovineHD0500022470	BTA-15927-no-rs	79163617	79165498	1.882	2
S132	CON	144	0.1	7	BovineHD0700012339	BovineHD0700012350	42331165	42410186	79.022	5
S133	CON	143	0.0993056	1	BovineHD0100029633	BTB-01579839	103931503	104344681	413.179	95
S134	CON	143	0.0993056	1	BovineHD0100029744	BovineHD0100029760	104385457	104447778	62.322	15
S135	CON	143	0.0993056	12	BovineHD1200007839	BovineHD1200007958	26018581	26641005	622.425	61
S136	CON	141	0.0979167	5	BovineHD0500022475	BovineHD0500022475	79225281	79225281	0.001	1
S137	CON	141	0.0979167	6	BovineHD0600010576	Hapmap27072-BTC-033816	38120968	38133743	12.776	2
S138	CON	140	0.0972222	7	ARS-BFGL-NGS-94413	BovineHD0700012742	43941988	43962012	20.025	11
S139	CON	140	0.0972222	7	BovineHD0700012843	BovineHD0700012850	44554385	44567229	12.845	7
S140	CON	140	0.0972222	22	BovineHD4100015602	BovineHD4100015602	31482951	31482951	0.001	1
S141	CON	139	0.0965278	5	BovineHD0500021900	BovineHD0500021925	77086622	77169230	82.609	25
S142	CON	139	0.0965278	21	BovineHD2100000260	BovineHD2100000315	2130526	2446729	316.204	33
S143	CON	138	0.0958333	6	BovineHD4100004708	BovineHD0600011025	40337587	40350769	13.183	2
S144	CON	138	0.0958333	6	Hapmap33079-BTA-163567	BovineHD0600011073	40629318	40637471	8.154	4
S145	CON	137	0.0951389	12	BovineHD4100009465	BovineHD4100009465	25936898	25936898	0.001	1
S146	CON	137	0.0951389	21	ARS-BFGL-NGS-108925	BovineHD2100000324	2461217	2475068	13.852	7
S147	CON	136	0.0944444	6	BovineHD0600011081	BovineHD0600011084	40676355	40699014	22.66	4
S148	CON	136	0.0944444	16	BovineHD1600012685	BovineHD1600012686	45997558	46008112	10.555	2
S149	CON	135	0.09375	7	BovineHD0700012826	BovineHD0700012829	44489127	44493138	4.012	4
S150	CON	135	0.09375	7	BovineHD0700015617	BovineHD0700015617	54042805	54042805	0.001	1
S151	CON	134	0.0930556	5	BovineHD0500021852	BovineHD0500021882	76674819	76983825	309.007	37
S152	CON	133	0.0923611	7	BovineHD0700012899	BovineHD4100005998	44711338	44732974	21.637	7
S153	CON	133	0.0923611	7	BovineHD0700012912	BovineHD0700012925	44765333	44822798	57.466	5
S154	CON	132	0.0916667	6	BovineHD0600010483	BovineHD0600010552	37875764	38009956	134.193	65
S155	CON	132	0.0916667	15	BovineHD1500000250	BovineHD1500024997	1026545	1044595	18.051	4
S156	CON	131	0.0909722	7	BovineHD0700012869	BovineHD0700012880	44607355	44625508	18.154	10
S157	CON	131	0.0909722	7	BovineHD0700012886	Hapmap46695-BTA-26440	44649425	44658442	9.018	3
S158	CON	131	0.0909722	9	BovineHD0900000269	BovineHD0900000269	1369670	1369670	0.001	1
S159	CON	130	0.0902778	5	BovineHD0500021836	BovineHD0500021844	76490212	76569741	79.53	9
S160	CON	130	0.0902778	5	BTB-01947877	BovineHD0500021851	76599679	76653989	54.311	5
S161	CON	130	0.0902778	6	ARS-BFGL-NGS-36479	BovineHD0600011179	41062876	41190295	127.42	22
S162	CON	129	0.0895833	6	BovineHD0600010988	BovineHD0600011001	40184613	40248407	63.795	12
S163	CON	128	0.0888889	5	BovineHD0500017727	BovineHD0500017737	63416527	63458534	42.008	6
S164	CON	128	0.0888889	6	BovineHD0600011007	BovineHD0600011008	40271130	40272128	0.999	2
S165	CON	127	0.0881944	5	ARS-BFGL-NGS-99269	BovineHD0500017600	62832681	62847352	14.672	3
S166	CON	126	0.0875	5	BovineHD0500022731	BovineHD0500022741	80217045	80254307	37.263	7
S167	CON	125	0.0868056	6	BovineHD0600009873	BovineHD0600009926	35465233	35614360	149.128	56
S168	CON	125	0.0868056	22	BovineHD2200009449	BovineHD2200009472	33018788	33095923	77.136	21
S169	CON	124	0.0861111	6	BovineHD0600021720	BovineHD0600021728	78318830	78336312	17.483	9
S170	CON	124	0.0861111	12	Hapmap24209-BTA-157354	BovineHD1200010887	37506351	37531029	24.679	9
S171	CON	123	0.0854167	6	BovineHD0600010983	BovineHD0600010983	40138016	40138016	0.001	1
S172	CON	123	0.0854167	6	BovineHD0600021735	BovineHD0600021735	78367676	78367676	0.001	1
S173	CON	123	0.0854167	12	BovineHD1200010869	BovineHD1200010876	37476539	37499586	23.048	8
S174	CON	122	0.0847222	6	BovineHD0600022301	BovineHD0600022307	80940164	80974617	34.454	4
S175	CON	122	0.0847222	9	BovineHD0900000266	BovineHD0900000266	1359110	1359110	0.001	1
S176	CON	121	0.0840278	7	BovineHD0700012135	BovineHD0700012135	41698072	41698072	0.001	1
S177	CON	120	0.0833333	5	BovineHD0500022454	BovineHD0500022460	79074601	79103313	28.713	3
S178	CON	120	0.0833333	6	BovineHD0600022202	BovineHD0600022258	80611486	80755942	144.457	55
S179	CON	119	0.0826389	4	BovineHD0400012485	BTA-11650-rs29017408	45683478	45710677	27.2	7
S180	CON	119	0.0826389	5	BovineHD0500022445	BovineHD0500022446	79049157	79051819	2.663	2
S181	CON	119	0.0826389	6	BovineHD0600010384	BovineHD0600010384	37373745	37373745	0.001	1
S182	CON	119	0.0826389	6	BovineHD0600010387	BovineHD4100004477	37384449	37433921	49.473	14
S183	CON	119	0.0826389	6	BovineHD0600022274	BovineHD0600022287	80839528	80874822	35.295	11
S184	CON	118	0.0819444	5	BovineHD0500022750	BovineHD0500022766	80307801	80376788	68.988	5
S185	CON	118	0.0819444	6	BovineHD0600010365	BovineHD4100004470	37236550	37291001	54.452	19
S186	CON	118	0.0819444	7	BovineHD0700012230	BovineHD0700012233	41951160	41962706	11.547	5
S187	CON	118	0.0819444	12	BovineHD1200010935	BovineHD1200010937	37706970	37712647	5.678	3
S188	CON	117	0.08125	5	BovineHD0500022319	BovineHD0500022329	78655929	78679521	23.593	10
S189	CON	117	0.08125	7	BovineHD0700011986	BovineHD0700011987	41399479	41401992	2.514	2
S190	CON	117	0.08125	7	BovineHD0700011990	BovineHD0700011991	41419397	41420265	0.869	2
S191	CON	117	0.08125	7	BovineHD0700012170	BovineHD0700012170	41786530	41786530	0.001	1
S192	CON	116	0.0805556	5	BovineHD0500016202	BovineHD0500016202	57289205	57289205	0.001	1
S193	CON	116	0.0805556	5	BovineHD0500022345	BovineHD0500022388	78784598	78913678	129.081	38
S194	CON	116	0.0805556	12	BovineHD1200007804	Hapmap42159-BTA-26305	25845412	25857983	12.572	3
S195	CON	116	0.0805556	12	BovineHD4100009548	BovineHD1200010975	37853726	37904189	50.464	3
S196	CON	116	0.0805556	12	BovineHD1200010978	BovineHD1200010984	37920122	37966212	46.091	4
S197	CON	115	0.0798611	4	BovineHD0400012387	BovineHD0400012425	45182984	45406690	223.707	21
S198	CON	115	0.0798611	5	BovineHD0500017557	BovineHD0500017580	62651677	62748597	96.921	16
S199	CON	115	0.0798611	5	BovineHD4100003749	BovineHD4100003749	62754205	62754205	0.001	1
S200	CON	115	0.0798611	5	BovineHD0500017945	BovineHD0500017945	64108719	64108719	0.001	1
S201	CON	115	0.0798611	5	BovineHD0500022435	BovineHD0500022436	79008733	79010386	1.654	2
S202	CON	115	0.0798611	6	Hapmap55502-rs29014080	Hapmap55502-rs29014080	73212743	73212743	0.001	1
S203	CON	115	0.0798611	6	BovineHD0600020365	BovineHD0600020401	73216451	73291644	75.194	33
S204	CON	115	0.0798611	16	BovineHD1600012158	BovineHD1600012158	43574435	43574435	0.001	1
S205	CON	114	0.0791667	1	BovineHD0100024162	Hapmap51899-BTA-38469	84340913	84372588	31.676	7
S206	CON	114	0.0791667	1	BovineHD0100029550	BovineHD0100029554	103636944	103644294	7.351	5
S207	CON	114	0.0791667	3	BovineHD0300027491	BovineHD0300027491	95683136	95683136	0.001	1
S208	CON	114	0.0791667	4	BovineHD0400012620	BovineHD0400012626	46125353	46156359	31.007	5
S209	CON	114	0.0791667	5	BovineHD0500022093	BovineHD0500022102	77739187	77779868	40.682	6
S210	CON	114	0.0791667	5	BovineHD0500022104	BovineHD0500022107	77793608	77811691	18.084	3
S211	CON	114	0.0791667	12	BovineHD1200010916	BovineHD1200010920	37639170	37650757	11.588	5
S212	CON	114	0.0791667	12	BovineHD1200010994	BovineHD1200011007	38026394	38090038	63.645	7
S213	CON	114	0.0791667	14	Hapmap38592-BTA-35127	Hapmap38592-BTA-35127	58012581	58012581	0.001	1
S214	CON	114	0.0791667	16	BovineHD1600012157	BovineHD1600012157	43566848	43566848	0.001	1
S215	CON	113	0.0784722	4	BovineHD0400013718	BovineHD0400013719	49734524	49735801	1.278	2
S216	CON	113	0.0784722	4	BovineHD0400013864	BovineHD0400013903	50241754	50398232	156.479	23
S217	CON	113	0.0784722	5	ARS-BFGL-NGS-60284	ARS-BFGL-NGS-60284	64125159	64125159	0.001	1
S218	CON	113	0.0784722	12	BovineHD1200010782	BovineHD1200010791	37080786	37139055	58.27	10
S219	CON	112	0.0777778	3	BovineHD0300027529	BovineHD0300027529	95874612	95874612	0.001	1
S220	CON	112	0.0777778	5	BovineHD0500017878	BovineHD0500017896	63892262	63929924	37.663	20
S221	CON	112	0.0777778	7	BovineHD0700012171	BovineHD0700012176	41787092	41795430	8.339	5
S222	CON	112	0.0777778	22	Hapmap43051-BTA-79151	BovineHD2200009508	33098772	33153347	54.576	36
S223	CON	111	0.0770833	4	BovineHD0400012595	BovineHD0400012605	46045857	46087681	41.825	10
S224	CON	111	0.0770833	4	BovineHD0400012606	BovineHD0400012616	46088929	46112197	23.269	9
S225	CON	111	0.0770833	5	BovineHD0500015969	BovineHD0500015982	56167641	56218592	50.952	3
S226	CON	111	0.0770833	5	BovineHD4100003758	BovineHD0500017902	63949144	63954641	5.498	4
S227	CON	111	0.0770833	7	BovineHD0700015744	BovineHD0700015748	54445974	54457984	12.011	6
S228	CON	111	0.0770833	12	BovineHD1200010897	BovineHD1200010898	37574650	37576774	2.125	2
S229	CON	111	0.0770833	12	BovineHD1200010910	BovineHD1200010910	37616238	37616238	0.001	1
S230	CON	111	0.0770833	15	BovineHD1500000273	BovineHD1500000274	1150775	1155142	4.368	2
S231	CON	110	0.0763889	5	ARS-BFGL-NGS-4763	ARS-BFGL-NGS-4763	56585423	56585423	0.001	1
S232	CON	110	0.0763889	6	BovineHD0600022372	BovineHD0600022417	81197366	81372501	175.136	41
S233	CON	110	0.0763889	12	BovineHD1200010777	BovineHD1200010777	37054071	37054071	0.001	1
S234	CON	109	0.0756944	5	BovineHD0500022811	BovineHD0500022811	80480668	80480668	0.001	1
S235	CON	109	0.0756944	6	BovineHD0600022087	BovineHD0600022087	80028074	80028074	0.001	1
S236	CON	109	0.0756944	12	BovineHD1200010642	BovineHD1200010645	36486300	36501101	14.802	4
S237	CON	108	0.075	1	BovineHD0100024194	BovineHD0100024212	84459779	84513559	53.781	16
S238	CON	107	0.0743056	5	BovineHD0500016037	BovineHD0500016056	56462859	56554290	91.432	8
S239	CON	107	0.0743056	5	BovineHD0500016748	BovineHD0500016768	59767596	59829703	62.108	17
S240	CON	107	0.0743056	5	BovineHD0500022144	BovineHD0500022166	77986336	78064357	78.022	17
S241	CON	107	0.0743056	6	BovineHD0600022072	BovineHD0600022073	79908335	79921630	13.296	2
S242	CON	107	0.0743056	14	BovineHD1400016111	BovineHD1400016116	57839915	57858223	18.309	6
S243	CON	107	0.0743056	16	ARS-BFGL-NGS-5291	BovineHD1600012188	43742398	43747405	5.008	3
S244	CON	106	0.0736111	5	BovineHD0500016703	BovineHD0500016745	59685344	59745615	60.272	38
S245	CON	106	0.0736111	5	BovineHD0500022887	BovineHD0500022889	80830042	80836822	6.781	3
S246	CON	106	0.0736111	6	BovineHD0600009811	Hapmap42314-BTA-75757	35236479	35241752	5.274	2
S247	CON	106	0.0736111	12	BovineHD1200010689	BovineHD1200010693	36622911	36634499	11.589	3
S248	CON	106	0.0736111	16	BovineHD1600012111	BovineHD1600012118	43321176	43355964	34.789	2
S249	CON	105	0.0729167	1	BovineHD0100039821	BovineHD0100039960	139484566	139908590	424.025	117
S250	CON	105	0.0729167	5	Hapmap24838-BTA-143176	BovineHD0500017516	62493151	62498518	5.368	5
S251	CON	105	0.0729167	5	BovineHD0500022115	BovineHD0500022116	77857632	77860843	3.212	2
S252	CON	105	0.0729167	5	BovineHD0500022823	BovineHD0500022839	80531002	80579154	48.153	11
S253	CON	105	0.0729167	6	BovineHD0600022610	BovineHD0600022654	81751611	81864863	113.253	43
S254	CON	105	0.0729167	12	BovineHD1200010623	BovineHD1200010632	36368566	36421205	52.64	4
S255	CON	104	0.0722222	1	Hapmap52416-rs29016842	BovineHD0100024092	84175752	84190643	14.892	3
S256	CON	104	0.0722222	4	BovineHD0400014001	BovineHD0400014004	50689955	50708415	18.461	4
S257	CON	104	0.0722222	4	BovineHD0400014061	BovineHD0400014064	50831078	50835716	4.639	3
S258	CON	104	0.0722222	6	BovineHD0600023012	BovineHD0600023075	83763766	83957376	193.611	51
S259	CON	104	0.0722222	9	BovineHD0900000309	BovineHD0900000309	1613384	1613384	0.001	1
S260	CON	104	0.0722222	12	BovineHD1200008095	Hapmap41772-BTA-120909	27119764	27133552	13.789	6
S261	CON	104	0.0722222	12	BovineHD1200010744	BovineHD1200010744	36879566	36879566	0.001	1
S262	CON	104	0.0722222	12	BovineHD1200010755	BovineHD1200010755	36942492	36942492	0.001	1
S263	CON	104	0.0722222	12	BovineHD1200010757	BovineHD1200010768	36952847	37002775	49.929	6
S264	CON	104	0.0722222	12	BovineHD1200010771	ARS-BFGL-NGS-45806	37015188	37025686	10.499	4
S265	CON	104	0.0722222	14	BovineHD1400016297	BovineHD1400016301	58678287	58690376	12.09	4
S266	CON	103	0.0715278	1	BovineHD0100039754	BovineHD0100039782	139251277	139318409	67.133	26
S267	CON	103	0.0715278	4	BovineHD0400014007	BovineHD0400014007	50723040	50723040	0.001	1
S268	CON	103	0.0715278	5	BovineHD0500016636	BovineHD0500016654	59239580	59326143	86.564	6
S269	CON	103	0.0715278	5	BovineHD0500017987	BovineHD0500017987	64284632	64284632	0.001	1
S270	CON	103	0.0715278	6	BovineHD0600022984	ARS-BFGL-NGS-37778	83624006	83681344	57.339	7
S271	CON	103	0.0715278	9	BovineHD0900000306	BovineHD0900000307	1593868	1601963	8.096	2
S272	CON	103	0.0715278	14	BovineHD1400016092	BovineHD1400016093	57785773	57789020	3.248	2
S273	CON	102	0.0708333	2	BovineHD0200023859	BovineHD0200023859	83455819	83455819	0.001	1
S274	CON	102	0.0708333	2	BovineHD0200023937	BovineHD0200023937	83789481	83789481	0.001	1
S275	CON	102	0.0708333	2	BovineHD0200023939	BovineHD0200023948	83799478	83857670	58.193	9
S276	CON	102	0.0708333	5	BovineHD0500022894	BovineHD0500022897	80862378	80870703	8.326	3
S277	CON	102	0.0708333	6	BovineHD0600018946	BovineHD0600018992	68636493	68787720	151.228	37
S278	CON	102	0.0708333	6	BovineHD0600021327	BovineHD0600021327	76881184	76881184	0.001	1
S279	CON	102	0.0708333	6	BovineHD0600021328	BovineHD0600021328	76883785	76883785	0.001	1
S280	CON	102	0.0708333	29	ARS-BFGL-NGS-97760	BovineHD2900011773	38845455	38950723	105.269	5
S281	CON	101	0.0701389	1	BovineHD0100024003	BovineHD0100024034	83862517	83972435	109.919	20
S282	CON	101	0.0701389	2	BovineHD0200023908	BovineHD0200023909	83643271	83656962	13.692	2
S283	CON	101	0.0701389	6	BovineHD0600018243	BovineHD0600018243	66105486	66105486	0.001	1
S284	CON	101	0.0701389	6	BovineHD0600022069	ARS-BFGL-NGS-108577	79882350	79901183	18.834	2
S285	CON	101	0.0701389	12	BovineHD1200011078	BovineHD1200011078	38734865	38734865	0.001	1
S286	CON	101	0.0701389	14	BovineHD1400016320	BovineHD1400016327	58752243	58781799	29.557	3
S287	CON	101	0.0701389	22	BovineHD2200009538	BovineHD2200009541	33233017	33237416	4.4	4
S288	CON	101	0.0701389	29	BovineHD2900011696	BovineHD2900011707	38654986	38701435	46.45	4
S289	CON	101	0.0701389	29	BovineHD2900011737	BovineHD2900011743	38772305	38797907	25.603	3
S290	CON	100	0.0694444	2	BovineHD0200023876	BovineHD0200023876	83529834	83529834	0.001	1
S291	CON	100	0.0694444	2	BovineHD0200023899	BovineHD0200023901	83594133	83599882	5.75	3
S292	CON	100	0.0694444	6	BovineHD0600009679	BovineHD0600009679	34722430	34722430	0.001	1
S293	CON	100	0.0694444	6	BovineHD0600018244	BTB-01362396	66109820	66572393	462.574	113
S294	CON	100	0.0694444	11	BovineHD1100017507	BovineHD1100017507	61703410	61703410	0.001	1
S295	CON	100	0.0694444	12	BovineHD1200008113	BovineHD1200008114	27187537	27188469	0.933	2
S296	CON	100	0.0694444	16	ARS-BFGL-NGS-16978	ARS-BFGL-NGS-16978	46240877	46240877	0.001	1
S297	CON	99	0.06875	6	BovineHD0600018372	BovineHD0600018386	66583623	66649729	66.107	11
S298	CON	99	0.06875	11	BovineHD1100017484	BovineHD1100017500	61455226	61648083	192.858	9
S299	CON	99	0.06875	11	BovineHD1100027376	BovineHD1100027379	93922796	93947833	25.038	3
S300	CON	99	0.06875	15	BovineHD1500004255	BovineHD1500004257	16636582	16643823	7.242	2
S301	CON	99	0.06875	16	BovineHD1600012184	BovineHD1600012184	43726385	43726385	0.001	1
S302	CON	98	0.0680556	1	BovineHD0100024070	BovineHD0100024076	84119728	84135578	15.851	5
S303	CON	98	0.0680556	5	BovineHD0500017487	BovineHD0500017507	62404273	62467698	63.426	15
S304	CON	98	0.0680556	8	BovineHD0800011568	BovineHD0800011568	38849473	38849473	0.001	1
S305	CON	97	0.0673611	5	BovineHD0500016560	BovineHD0500016560	58786134	58786134	0.001	1
S306	CON	97	0.0673611	5	BovineHD0500017468	BovineHD0500017468	62345270	62345270	0.001	1
S307	CON	97	0.0673611	6	BovineHD0600018942	BovineHD0600034334	68619686	68632392	12.707	4
S308	CON	97	0.0673611	21	BovineHD2100000927	BovineHD2100000935	5244289	5260947	16.659	9
S309	CON	97	0.0673611	21	BovineHD2100000971	BovineHD2100000977	5421568	5440289	18.722	7
S310	CON	97	0.0673611	22	BovineHD2200014398	ARS-BFGL-NGS-28703	50460699	50562087	101.389	26
S311	CON	96	0.0666667	7	BovineHD0700013315	BovineHD0700013315	46421728	46421728	0.001	1
S312	CON	96	0.0666667	11	BovineHD1100017519	BovineHD1100017519	61772774	61772774	0.001	1
S313	CON	96	0.0666667	11	BovineHD1100017552	BovineHD1100017556	61938322	61954637	16.316	4
S314	CON	96	0.0666667	11	BovineHD1100027435	BovineHD1100027492	94198643	94464740	266.098	48
S315	CON	96	0.0666667	15	BovineHD1500004309	BovineHD1500004406	16944601	17399750	455.15	84
S316	CON	96	0.0666667	15	BovineHD1500004411	Hapmap39467-BTA-120135	17420282	17457200	36.919	15
S317	CON	96	0.0666667	21	BovineHD2100001010	BovineHD2100001028	5548607	5616580	67.974	16
S318	CON	96	0.0666667	21	BovineHD2100001091	BovineHD2100020929	5723503	5815891	92.389	19
S319	CON	96	0.0666667	22	BovineHD2200008158	BovineHD2200008164	28170336	28194483	24.148	4
S320	CON	95	0.0659722	5	BovineHD0500017998	BovineHD0500018012	64362703	64434758	72.056	15
S321	CON	95	0.0659722	6	BovineHD0600009569	BovineHD0600009585	34262267	34332299	70.033	9
S322	CON	95	0.0659722	16	BovineHD1600011923	BovineHD1600011989	42694212	42840188	145.977	63
S323	CON	95	0.0659722	22	BovineHD2200014288	BovineHD2200014365	50000365	50335365	335.001	74
S324	CON	94	0.0652778	8	BovineHD0800011655	BovineHD0800011669	39226419	39337582	111.164	10
S325	CON	94	0.0652778	22	BovineHD2200008110	BovineHD2200008113	28059474	28063110	3.637	4
S326	CON	94	0.0652778	22	BovineHD2200008474	BovineHD2200008475	29174821	29175751	0.931	2
S327	CON	94	0.0652778	22	BovineHD2200014367	BovineHD2200014383	50342673	50412279	69.607	15
S328	CON	94	0.0652778	26	BovineHD2600012124	BovineHD2600012219	43600829	43843547	242.719	84
S329	CON	93	0.0645833	6	BovineHD0600009686	BovineHD0600009686	34752557	34752557	0.001	1
S330	CON	93	0.0645833	6	BovineHD0600018461	BovineHD0600018462	66894490	66897385	2.896	2
S331	CON	93	0.0645833	6	BovineHD0600018463	BovineHD0600018481	66900340	66986720	86.381	9
S332	CON	93	0.0645833	6	BovineHD0600022954	BovineHD0600022954	83443997	83443997	0.001	1
S333	CON	93	0.0645833	8	BovineHD0800011482	BovineHD0800011482	38541408	38541408	0.001	1
S334	CON	93	0.0645833	9	BovineHD0900012794	BovineHD0900012794	46244140	46244140	0.001	1
S335	CON	93	0.0645833	11	BovineHD1100017592	BovineHD1100017602	62036730	62057011	20.282	9
S336	CON	93	0.0645833	11	BovineHD1100027573	BovineHD4100009161	94668296	94775243	106.948	35
S337	CON	93	0.0645833	11	BovineHD1100027616	BovineHD1100027627	94807252	94849392	42.141	10
S338	CON	93	0.0645833	11	BovineHD1100027750	BovineHD1100027758	95413008	95435695	22.688	5
S339	CON	93	0.0645833	12	BovineHD1200027901	BovineHD1200012234	43988858	44008050	19.193	3
S340	CON	93	0.0645833	14	BovineHD1400016044	BovineHD1400016058	57575033	57659779	84.747	21
S341	CON	93	0.0645833	26	BovineHD2600012292	BovineHD2600012366	44022173	44170805	148.633	75
S342	CON	92	0.0638889	5	BovineHD0500015879	BovineHD0500015885	55715964	55732745	16.782	4
S343	CON	92	0.0638889	5	BovineHD0500016534	BovineHD0500016534	58688815	58688815	0.001	1
S344	CON	92	0.0638889	5	BovineHD0500016818	BovineHD0500016829	60114211	60182482	68.272	7
S345	CON	92	0.0638889	6	BovineHD0600018559	BovineHD0600018585	67192462	67290024	97.563	30
S346	CON	92	0.0638889	9	BovineHD0900012735	BovineHD0900012784	45987129	46197806	210.678	36
S347	CON	92	0.0638889	11	BovineHD1100027701	BovineHD1100027748	95226852	95397673	170.822	30
S348	CON	92	0.0638889	11	BovineHD1100027821	BovineHD1100027904	95675693	96011405	335.713	66
S349	CON	92	0.0638889	16	BovineHD1600001923	BovineHD1600001923	6659517	6659517	0.001	1
S350	CON	92	0.0638889	16	BovineHD1600012179	BovineHD1600012179	43687687	43687687	0.001	1
S351	CON	91	0.0631944	4	BovineHD0400014109	BovineHD0400014117	51027801	51056727	28.927	7
S352	CON	91	0.0631944	5	BovineHD0500015891	BovineHD0500015896	55756243	55779053	22.811	4
S353	CON	91	0.0631944	5	BovineHD0500017289	BovineHD0500017304	61715160	61762856	47.697	15
S354	CON	91	0.0631944	6	BovineHD0600009688	BovineHD0600009688	34760607	34760607	0.001	1
S355	CON	91	0.0631944	6	BovineHD0600021285	BovineHD0600021299	76698225	76760486	62.262	14
S356	CON	91	0.0631944	16	BovineHD1600012183	BovineHD1600012183	43721030	43721030	0.001	1
S357	CON	91	0.0631944	22	BovineHD4100015617	BovineHD4100015617	33256619	33256619	0.001	1
S358	CON	91	0.0631944	26	BovineHD2600012424	BovineHD2600012437	44283321	44319476	36.156	11
S359	CON	90	0.0625	5	BovineHD0500017174	BovineHD0500017269	61300816	61600119	299.304	61
S360	CON	90	0.0625	6	BovineHD0600010341	BovineHD0600010341	37087266	37087266	0.001	1
S361	CON	90	0.0625	11	BovineHD1100027675	BovineHD1100027679	95138216	95162731	24.516	3
S362	CON	90	0.0625	16	BovineHD1600001947	BovineHD1600002244	6774140	7865589	1091.45	20
S363	CON	90	0.0625	16	ARS-BFGL-NGS-111432	ARS-BFGL-NGS-111432	43697344	43697344	0.001	1
S364	CON	90	0.0625	16	BovineHD1600012761	BovineHD1600012763	46370762	46379498	8.737	2
S365	CON	90	0.0625	22	BovineHD2200008086	BovineHD2200008091	27945251	27964524	19.274	3
S366	CON	90	0.0625	22	BovineHD2200008328	BovineHD2200008360	28600419	28707867	107.449	27
S367	CON	89	0.0618056	6	BovineHD0600009696	BovineHD0600034270	34792128	34795122	2.995	2
S368	CON	89	0.0618056	6	BovineHD0600022904	BovineHD0600022906	83225076	83238377	13.302	3
S369	CON	89	0.0618056	9	BovineHD0900012714	BovineHD0900012729	45882242	45956179	73.938	11
S370	CON	89	0.0618056	11	BovineHD1100027669	BovineHD1100027669	95104984	95104984	0.001	1
S371	CON	89	0.0618056	15	BovineHD1500004089	BovineHD1500004149	16157184	16295179	137.996	47
S372	CON	89	0.0618056	15	BovineHD1500004243	BovineHD1500004249	16556662	16588873	32.212	6
S373	CON	89	0.0618056	20	BovineHD2000003145	BovineHD2000003227	9921971	10185481	263.511	63
S374	CON	89	0.0618056	21	BovineHD2100009212	BovineHD2100009281	31944151	32285046	340.896	37
S375	CON	89	0.0618056	22	BovineHD2200008182	BovineHD2200008255	28276968	28413687	136.72	49
S376	CON	89	0.0618056	22	BovineHD2200009551	BovineHD2200009565	33266070	33280338	14.269	13
S377	CON	89	0.0618056	24	BovineHD2400010179	BovineHD2400010240	37238718	37502207	263.49	57
S378	CON	88	0.0611111	4	BovineHD0400011064	BovineHD0400011084	39794336	39940427	146.092	14
S379	CON	88	0.0611111	4	BovineHD0400011147	BovineHD0400011156	40185130	40221628	36.499	9
S380	CON	88	0.0611111	4	ARS-BFGL-NGS-102463	BovineHD0400012993	47358350	47394703	36.354	11
S381	CON	88	0.0611111	5	BovineHD0500016241	BovineHD0500016249	57467062	57496561	29.5	6
S382	CON	88	0.0611111	6	BovineHD4100004781	BovineHD4100004781	41663903	41663903	0.001	1
S383	CON	88	0.0611111	6	BovineHD0600021028	BovineHD0600021035	75583989	75615442	31.454	5
S384	CON	88	0.0611111	6	BovineHD0600021187	BovineHD0600021248	76284943	76508150	223.208	42
S385	CON	88	0.0611111	6	BovineHD0600021266	BovineHD0600021268	76575942	76588721	12.78	3
S386	CON	88	0.0611111	6	BovineHD0600022899	BovineHD0600022900	83200207	83203318	3.112	2
S387	CON	88	0.0611111	7	BovineHD0700013730	BovineHD0700013730	47322240	47322240	0.001	1
S388	CON	88	0.0611111	11	BovineHD1100017448	BovineHD1100017459	61235608	61313298	77.691	11
S389	CON	88	0.0611111	11	BovineHD1100017706	BovineHD1100017721	62512417	62552918	40.502	16
S390	CON	88	0.0611111	11	BovineHD1100027632	BovineHD1100027634	94878227	94885513	7.287	3
S391	CON	88	0.0611111	13	BovineHD1300006846	BovineHD1300006850	23709580	23725685	16.106	4
S392	CON	88	0.0611111	16	BovineHD1600012787	BovineHD1600012790	46486226	46497312	11.087	4
S393	CON	88	0.0611111	16	BovineHD1600012967	BovineHD1600012976	46992913	47030472	37.56	9
S394	CON	88	0.0611111	16	BovineHD1600012982	BovineHD1600012997	47048129	47083447	35.319	10
S395	CON	88	0.0611111	21	BovineHD2100000376	BovineHD2100000376	2761660	2761660	0.001	1
S396	CON	88	0.0611111	21	BovineHD2100000458	ARS-BFGL-NGS-102425	3076893	3089789	12.897	9
S397	CON	88	0.0611111	21	Hapmap39215-BTA-105710	BovineHD2100000860	4706119	4974100	267.982	52
S398	CON	88	0.0611111	22	BovineHD2200007982	BovineHD2200007982	27688723	27688723	0.001	1
S399	CON	88	0.0611111	24	BovineHD2400010161	BovineHD2400010177	37187317	37229863	42.547	12
S400	CON	87	0.0604167	1	BovineHD0100009234	BovineHD0100009245	31769445	31839071	69.627	11
S401	CON	87	0.0604167	1	BovineHD0100009268	Hapmap43017-BTA-69173	31939438	32036293	96.856	16
S402	CON	87	0.0604167	4	ARS-BFGL-NGS-115775	BovineHD0400010984	39210733	39312902	102.17	20
S403	CON	87	0.0604167	4	BovineHD0400012968	BovineHD0400012969	47292932	47297131	4.2	2
S404	CON	87	0.0604167	5	BovineHD0500018183	BovineHD0500018184	65004698	65005978	1.281	2
S405	CON	87	0.0604167	5	BovineHD0500018825	BovineHD0500018874	67353155	67573530	220.376	26
S406	CON	87	0.0604167	5	BovineHD0500019013	BovineHD0500019029	67940054	68014563	74.51	8
S407	CON	87	0.0604167	6	BovineHD0600010304	BovineHD0600010312	36943139	36968601	25.463	7
S408	CON	87	0.0604167	6	BovineHD0600010316	BovineHD0600010316	36982099	36982099	0.001	1
S409	CON	87	0.0604167	6	BovineHD0600011235	BTB-00252870	41494179	41530548	36.37	8
S410	CON	87	0.0604167	6	BovineHD0600021061	BovineHD0600021068	75660900	75690198	29.299	3
S411	CON	87	0.0604167	6	BovineHD0600021271	BovineHD0600021274	76604773	76616298	11.526	4
S412	CON	87	0.0604167	6	BovineHD0600034792	BovineHD4100005215	82019236	82034325	15.09	4
S413	CON	87	0.0604167	6	ARS-BFGL-NGS-114989	BovineHD0600022702	82128469	82141897	13.429	3
S414	CON	87	0.0604167	6	BovineHD0600022703	BovineHD0600022703	82148240	82148240	0.001	1
S415	CON	87	0.0604167	6	BovineHD0600022914	BovineHD0600022915	83282592	83283318	0.727	2
S416	CON	87	0.0604167	13	ARS-BFGL-NGS-24994	BovineHD1300015405	54230207	54276907	46.701	4
S417	CON	87	0.0604167	16	BovineHD1600002292	BovineHD1600002292	8043204	8043204	0.001	1
S418	CON	87	0.0604167	16	BovineHD1600011875	BovineHD1600011876	42573335	42577567	4.233	2
S419	CON	87	0.0604167	16	BovineHD1600011880	BovineHD1600011894	42586876	42605966	19.091	15
S420	CON	87	0.0604167	16	BovineHD1600012172	BovineHD1600012173	43650904	43654167	3.264	2
S421	CON	87	0.0604167	16	BovineHD1600012852	BovineHD1600012869	46682876	46732339	49.464	11
S422	CON	87	0.0604167	20	BovineHD2000003068	BovineHD2000003119	9702854	9859649	156.796	44
S423	CON	87	0.0604167	22	BovineHD2200008272	BovineHD2200008310	28474599	28570873	96.275	37
S424	CON	86	0.0597222	4	BovineHD0400009862	BovineHD0400009899	34893622	35040093	146.472	28
S425	CON	86	0.0597222	5	BovineHD0500009224	BovineHD0500009228	31717047	31738330	21.284	4
S426	CON	86	0.0597222	5	BovineHD0500009242	BovineHD0500009320	31782592	32060623	278.032	51
S427	CON	86	0.0597222	5	BovineHD0500016267	BovineHD0500016267	57590681	57590681	0.001	1
S428	CON	86	0.0597222	5	BovineHD0500017097	ARS-BFGL-NGS-104182	61061132	61286713	225.582	73
S429	CON	86	0.0597222	11	BovineHD1100027369	BovineHD1100027370	93886190	93896609	10.42	2
S430	CON	86	0.0597222	11	BovineHD1100028049	BovineHD1100028081	96522453	96710068	187.616	19
S431	CON	86	0.0597222	12	BovineHD1200010517	BovineHD1200010526	35927061	35964612	37.552	7
S432	CON	86	0.0597222	13	BovineHD1300015455	BovineHD1300015575	54469487	54854062	384.576	69
S433	CON	86	0.0597222	16	BovineHD1600011862	BovineHD1600011865	42521756	42529635	7.88	4
S434	CON	86	0.0597222	18	BovineHD1800019844	BovineHD1800017073	58617691	58651390	33.7	25
S435	CON	86	0.0597222	18	BovineHD1800017207	BovineHD1800017222	59190507	59269858	79.352	8
S436	CON	86	0.0597222	20	ARS-BFGL-NGS-114315	BovineHD4100014521	9627990	9647074	19.085	5
S437	CON	86	0.0597222	21	BovineHD2100000469	BovineHD2100000481	3097871	3169729	71.859	11
S438	CON	85	0.0590278	4	BovineHD0400010897	BovineHD0400010916	38933569	39017241	83.673	14
S439	CON	85	0.0590278	4	BovineHD0400012683	BovineHD0400012683	46282258	46282258	0.001	1
S440	CON	85	0.0590278	4	BovineHD0400013034	BovineHD0400013043	47509252	47521432	12.181	10
S441	CON	85	0.0590278	5	BovineHD0500016908	BovineHD0500016908	60449168	60449168	0.001	1
S442	CON	85	0.0590278	5	BovineHD0500018468	BovineHD0500018522	65905826	66107473	201.648	53
S443	CON	85	0.0590278	6	BovineHD0600010318	BovineHD0600010321	36985154	37003828	18.675	7
S444	CON	85	0.0590278	6	BovineHD0600021252	BovineHD0600021259	76528517	76554397	25.881	8
S445	CON	85	0.0590278	16	BovineHD1600011377	BovineHD1600011388	40016041	40056654	40.614	8
S446	CON	85	0.0590278	16	ARS-BFGL-NGS-40365	ARS-BFGL-NGS-40365	40059619	40059619	0.001	1
S447	CON	84	0.0583333	1	BovineHD0100009199	BovineHD0100009210	31548386	31641787	93.402	10
S448	CON	84	0.0583333	1	BovineHD0100023955	BTB-01764839	83648277	83672872	24.596	2
S449	CON	84	0.0583333	1	BovineHD0100029805	BovineHD0100029805	104729770	104729770	0.001	1
S450	CON	84	0.0583333	4	BovineHD0400012789	BovineHD0400012820	46685863	46842050	156.188	16
S451	CON	84	0.0583333	4	BovineHD0400012823	BovineHD0400012891	46865086	47075831	210.746	53
S452	CON	84	0.0583333	5	BovineHD0500016921	BovineHD0500016921	60502243	60502243	0.001	1
S453	CON	84	0.0583333	5	BovineHD0500016935	BovineHD0500016982	60557446	60620821	63.376	50
S454	CON	84	0.0583333	5	BovineHD0500018411	ARS-BFGL-NGS-20849	65695812	65743920	48.109	13
S455	CON	84	0.0583333	6	BovineHD0600009638	BovineHD0600009640	34586235	34594802	8.568	3
S456	CON	84	0.0583333	6	BovineHD0600020976	BovineHD0600020981	75340412	75362813	22.402	3
S457	CON	84	0.0583333	6	BovineHD0600020989	BovineHD0600021014	75397749	75511796	114.048	23
S458	CON	84	0.0583333	6	BovineHD0600021086	BovineHD0600021087	75767404	75768332	0.929	2
S459	CON	84	0.0583333	6	BovineHD0600022691	BovineHD0600022696	82103638	82114076	10.439	8
S460	CON	84	0.0583333	13	BovineHD4100010010	BovineHD1300006895	23863464	23914857	51.394	9
S461	CON	84	0.0583333	21	ARS-BFGL-NGS-110123	ARS-BFGL-NGS-110123	3061993	3061993	0.001	1
S462	CON	84	0.0583333	26	BovineHD2600012099	BovineHD2600012112	43488202	43530499	42.298	14
S463	CON	83	0.0576389	4	BovineHD0400009841	BovineHD0400009843	34810316	34821122	10.807	3
S464	CON	83	0.0576389	4	BovineHD0400013500	BovineHD0400013504	49128578	49142677	14.1	5
S465	CON	83	0.0576389	4	BovineHD0400013506	BovineHD0400013506	49155469	49155469	0.001	1
S466	CON	83	0.0576389	4	BovineHD0400013517	BovineHD0400013517	49198814	49198814	0.001	1
S467	CON	83	0.0576389	5	BovineHD0500017347	BovineHD0500017353	61886077	61909127	23.051	6
S468	CON	83	0.0576389	6	BovineHD0600020405	BovineHD0600020405	73301029	73301029	0.001	1
S469	CON	83	0.0576389	6	BovineHD0600020428	BovineHD0600020467	73391584	73547830	156.247	16
S470	CON	83	0.0576389	6	BovineHD0600034354	BovineHD0600022670	81921352	81929326	7.975	3
S471	CON	83	0.0576389	11	BovineHD1100027330	BovineHD1100027351	93737899	93811029	73.131	13
S472	CON	83	0.0576389	13	BovineHD1300006711	BovineHD4100010007	22954004	23442756	488.753	38
S473	CON	83	0.0576389	13	BovineHD1300006819	BTA-11196-rs29016959	23587135	23590320	3.186	3
S474	CON	83	0.0576389	18	BovineHD1800007670	Hapmap58351-rs29010900	24864945	24897738	32.794	17
S475	CON	82	0.0569444	1	BovineHD0100029807	BovineHD0100029808	104740688	104744617	3.93	2
S476	CON	82	0.0569444	4	BovineHD0400014408	BovineHD0400014418	52180465	52212700	32.236	11
S477	CON	82	0.0569444	5	BovineHD0500017048	BovineHD0500017052	60830066	60840627	10.562	4
S478	CON	82	0.0569444	6	BovineHD0600023279	ARS-BFGL-NGS-59841	84654061	84666227	12.167	3
S479	CON	82	0.0569444	11	BovineHD1100016745	BovineHD1100016746	58142752	58149253	6.502	2
S480	CON	82	0.0569444	11	BovineHD1100017373	BovineHD1100017377	61004727	61029633	24.907	4
S481	CON	82	0.0569444	11	BovineHD1100017725	BovineHD1100017744	62557783	62578748	20.966	21
S482	CON	82	0.0569444	11	BovineHD1100027270	BovineHD1100027275	93605831	93616240	10.41	7
S483	CON	82	0.0569444	16	BovineHD1600012938	BovineHD1600012942	46907132	46919250	12.119	4
S484	CON	81	0.05625	4	BovineHD0400013046	BovineHD0400013052	47531838	47538535	6.698	6
S485	CON	81	0.05625	4	BovineHD0400013055	BovineHD4100002844	47542956	47544419	1.464	2
S486	CON	81	0.05625	4	BovineHD0400014435	BovineHD0400014435	52307397	52307397	0.001	1
S487	CON	81	0.05625	5	BovineHD0500009177	BovineHD0500009178	31558255	31559216	0.962	2
S488	CON	81	0.05625	6	BovineHD0600020903	BovineHD0600020930	75095537	75133605	38.069	23
S489	CON	81	0.05625	6	BovineHD0600020945	BovineHD0600020947	75178721	75182779	4.059	3
S490	CON	81	0.05625	11	BovineHD1100027795	BovineHD1100027804	95531018	95571424	40.407	14
S491	CON	81	0.05625	11	BovineHD1100027806	BovineHD1100027806	95590653	95590653	0.001	1
S492	CON	81	0.05625	13	BovineHD1300015662	ARS-BFGL-NGS-25461	55178868	55183375	4.508	2
S493	CON	81	0.05625	17	BovineHD1700016457	BovineHD1700016563	58173672	58420401	246.73	101
S494	CON	81	0.05625	22	BovineHD2200007976	BovineHD2200007979	27678264	27683471	5.208	4
S495	CON	80	0.0555556	2	BovineHD0200023842	BovineHD0200023849	83385317	83407432	22.116	8
S496	CON	80	0.0555556	4	BovineHD0400009826	BovineHD0400009828	34745985	34759095	13.111	2
S497	CON	80	0.0555556	4	BovineHD0400012956	BovineHD0400012959	47258707	47267588	8.882	3
S498	CON	80	0.0555556	5	BovineHD0500016495	BovineHD0500016502	58528335	58537795	9.461	8
S499	CON	80	0.0555556	6	BovineHD0600020473	BovineHD4100005176	73565406	73601110	35.705	17
S500	CON	80	0.0555556	11	BovineHD1100027188	BovineHD1100027215	93306002	93449489	143.488	13
S501	CON	80	0.0555556	11	BovineHD1100028133	BovineHD1100028187	96867692	97018954	151.263	57
S502	CON	80	0.0555556	13	BovineHD1300014375	BovineHD1300014375	49635478	49635478	0.001	1
S503	CON	80	0.0555556	13	BovineHD1300014521	BovineHD1300014528	50472428	50513680	41.253	5
S504	CON	80	0.0555556	17	BovineHD1700016365	BovineHD1700016373	57699368	57780630	81.263	9
S505	CON	80	0.0555556	20	BovineHD2000003016	BovineHD4100014519	9502361	9504992	2.632	2
S506	CON	80	0.0555556	20	BovineHD2000003031	BovineHD2000003034	9538433	9550776	12.344	6
S507	CON	79	0.0548611	4	Hapmap49715-BTA-70437	Hapmap49715-BTA-70437	44967890	44967890	0.001	1
S508	CON	79	0.0548611	5	BovineHD0500020041	BovineHD0500020048	71405943	71436891	30.949	4
S509	CON	79	0.0548611	6	BovineHD0600011301	BovineHD0600011314	41795130	41812543	17.414	15
S510	CON	79	0.0548611	6	BovineHD0600021116	BovineHD0600021136	75950436	76037410	86.975	14
S511	CON	79	0.0548611	6	BovineHD0600022033	BovineHD0600022048	79738220	79809859	71.64	11
S512	CON	79	0.0548611	11	BovineHD1100016786	BovineHD1100016788	58320175	58329189	9.015	3
S513	CON	79	0.0548611	15	BovineHD1500004437	BovineHD1500004439	17505757	17511686	5.93	3
S514	CON	79	0.0548611	15	BovineHD1500004483	BovineHD1500004488	17664802	17675453	10.652	5
S515	CON	79	0.0548611	16	BovineHD1600013002	BovineHD1600013006	47091309	47097904	6.596	6
S516	CON	79	0.0548611	19	BovineHD1900000173	BovineHD1900000201	1061486	1133179	71.694	22
S517	CON	79	0.0548611	24	BovineHD2400010453	BovineHD2400010463	38121746	38156301	34.556	9
S518	CON	78	0.0541667	4	BovineHD0400014438	BovineHD0400014451	52319144	52351557	32.414	13
S519	CON	78	0.0541667	4	BovineHD0400014472	BovineHD0400014475	52473275	52476536	3.262	4
S520	CON	78	0.0541667	5	BovineHD0500015222	BovineHD0500015223	53183228	53186843	3.616	2
S521	CON	78	0.0541667	5	BovineHD0500016487	BovineHD0500016491	58511624	58516607	4.984	5
S522	CON	78	0.0541667	5	BovineHD0500019112	Hapmap49622-BTA-46973	68293520	68294607	1.088	2
S523	CON	78	0.0541667	6	Hapmap27595-BTA-144182	BovineHD0600021109	75830633	75910801	80.169	12
S524	CON	78	0.0541667	7	BovineHD0700013325	ARS-BFGL-NGS-69121	46469991	46477516	7.526	2
S525	CON	78	0.0541667	8	BovineHD0800021794	BovineHD0800021804	72509256	72546108	36.853	11
S526	CON	78	0.0541667	11	BovineHD1100015676	BovineHD1100015676	53779892	53779892	0.001	1
S527	CON	78	0.0541667	11	BovineHD1100016797	BovineHD1100016798	58408430	58411958	3.529	2
S528	CON	78	0.0541667	11	ARS-BFGL-BAC-11747	ARS-BFGL-BAC-11747	58419387	58419387	0.001	1
S529	CON	78	0.0541667	13	BovineHD1300014435	BovineHD1300014444	49964589	49997550	32.962	7
S530	CON	78	0.0541667	15	BovineHD1500000495	Hapmap39475-BTA-20743	2164772	2411630	246.859	48
S531	CON	78	0.0541667	16	BovineHD1600001896	BovineHD1600001899	6561425	6566338	4.914	2
S532	CON	78	0.0541667	21	BovineHD2100000516	BovineHD2100000516	3406560	3406560	0.001	1
S533	CON	78	0.0541667	22	BovineHD2200009701	BovineHD2200009710	33764197	33789514	25.318	11
S534	CON	78	0.0541667	24	BovineHD2400010401	BovineHD2400010414	37915197	37933679	18.483	10
S535	CON	78	0.0541667	24	BovineHD4100016612	Hapmap27476-BTA-58137	37996136	38039321	43.186	12
S536	CON	77	0.0534722	3	BovineHD0300021240	BovineHD0300036218	72696681	72994049	297.369	25
S537	CON	77	0.0534722	3	BovineHD0300027688	BovineHD0300027705	96534038	96571435	37.398	16
S538	CON	77	0.0534722	4	BovineHD0400013315	BovineHD0400013346	48434144	48581701	147.558	26
S539	CON	77	0.0534722	4	BovineHD0400013423	BovineHD0400013434	48896800	48928969	32.17	10
S540	CON	77	0.0534722	4	BTB-00181232	BovineHD0400013439	48945677	48948628	2.952	3
S541	CON	77	0.0534722	5	BovineHD0500009169	BovineHD0500009172	31520865	31529435	8.571	4
S542	CON	77	0.0534722	5	BovineHD0500009173	BovineHD0500009173	31535834	31535834	0.001	1
S543	CON	77	0.0534722	5	BovineHD0500019114	BovineHD0500019123	68300473	68319529	19.057	7
S544	CON	77	0.0534722	5	BovineHD0500019931	BovineHD0500019957	71102964	71140247	37.284	23
S545	CON	77	0.0534722	6	BovineHD4100004446	BovineHD4100004452	36706843	36738110	31.268	15
S546	CON	77	0.0534722	6	BovineHD0600021745	BovineHD0600021748	78407011	78421672	14.662	2
S547	CON	77	0.0534722	7	BovineHD0700011886	BovineHD0700011927	41037882	41147845	109.964	36
S548	CON	77	0.0534722	7	BovineHD0700013425	BovineHD0700013431	46633368	46639574	6.207	5
S549	CON	77	0.0534722	11	BovineHD1100015686	BovineHD1100015708	53819610	53929859	110.25	20
S550	CON	77	0.0534722	11	BovineHD1100016792	BovineHD1100016794	58374188	58381157	6.97	3
S551	CON	77	0.0534722	11	BovineHD1100027103	BovineHD1100027118	93107024	93128541	21.518	13
S552	CON	77	0.0534722	11	BovineHD1100028691	BovineHD1100028692	98687410	98696944	9.535	2
S553	CON	77	0.0534722	16	BovineHD1600012782	BovineHD1600012786	46463855	46484788	20.934	5
S554	CON	77	0.0534722	24	BTB-00887858	BovineHD2400010419	37958693	37963304	4.612	2
S555	CON	77	0.0534722	26	BovineHD2600012095	BovineHD2600012096	43480539	43482481	1.943	2
S556	CON	77	0.0534722	26	ARS-BFGL-NGS-73559	BovineHD2600012594	44728135	44752258	24.124	3
S557	CON	77	0.0534722	26	BovineHD2600012600	Hapmap39232-BTA-61724	44791737	44810685	18.949	6
S558	CON	76	0.0527778	4	BovineHD0400014467	BovineHD0400014467	52445997	52445997	0.001	1
S559	CON	76	0.0527778	5	BovineHD0500018586	BovineHD0500018586	66405069	66405069	0.001	1
S560	CON	76	0.0527778	5	BovineHD0500019092	ARS-BFGL-NGS-71447	68243115	68265188	22.074	8
S561	CON	76	0.0527778	6	BovineHD0600017378	ARS-BFGL-NGS-109055	62887713	62933010	45.298	11
S562	CON	76	0.0527778	6	ARS-BFGL-NGS-79939	BovineHD0600018198	65833751	65900483	66.733	14
S563	CON	76	0.0527778	7	BovineHD0700013434	BovineHD0700013434	46643486	46643486	0.001	1
S564	CON	76	0.0527778	7	BovineHD0700013829	BovineHD0700013907	47840259	48100358	260.1	74
S565	CON	76	0.0527778	7	BovineHD0700013910	BovineHD0700013946	48113553	48247757	134.205	34
S566	CON	76	0.0527778	8	BovineHD0800032287	BovineHD0800032470	107693629	108146550	452.922	92
S567	CON	76	0.0527778	11	Hapmap60204-rs29026371	BovineHD1100016987	59186199	59224670	38.472	8
S568	CON	76	0.0527778	13	Hapmap55576-rs29016973	BovineHD1300006966	24121469	24146728	25.26	3
S569	CON	76	0.0527778	13	BovineHD1300015664	BovineHD1300015666	55184680	55189802	5.123	2
S570	CON	76	0.0527778	13	BovineHD4100010244	BovineHD4100010244	55214155	55214155	0.001	1
S571	CON	76	0.0527778	15	BovineHD1500000446	BovineHD1500000461	1798796	1881132	82.337	7
S572	CON	76	0.0527778	16	ARS-BFGL-NGS-104029	ARS-BFGL-NGS-104029	47618914	47618914	0.001	1
S573	CON	75	0.0520833	1	BovineHD0100024343	BovineHD0100024343	85034001	85034001	0.001	1
S574	CON	75	0.0520833	1	BovineHD0100028458	BovineHD0100028461	99702095	99713500	11.406	3
S575	CON	75	0.0520833	1	BovineHD0100038164	BovineHD0100038183	134142471	134250688	108.218	17
S576	CON	75	0.0520833	4	BovineHD0400012288	ARS-BFGL-NGS-33573	44846171	44884299	38.129	12
S577	CON	75	0.0520833	5	BovineHD0500018533	BovineHD0500018541	66164570	66206332	41.763	7
S578	CON	75	0.0520833	5	BovineHD0500019718	BovineHD0500019796	70352634	70715699	363.066	55
S579	CON	75	0.0520833	5	BovineHD0500022987	BovineHD0500022989	81183782	81187419	3.638	3
S580	CON	75	0.0520833	5	BovineHD0500023013	BovineHD0500023025	81282897	81359259	76.363	12
S581	CON	75	0.0520833	5	BovineHD0500023049	BovineHD0500023066	81475210	81532246	57.037	13
S582	CON	75	0.0520833	5	BovineHD0500023076	BovineHD0500023095	81564784	81644042	79.259	15
S583	CON	75	0.0520833	6	BovineHD0600009330	BovineHD0600009527	33399846	34020981	621.136	180
S584	CON	75	0.0520833	6	BovineHD0600011452	BovineHD0600011458	42207881	42224229	16.349	8
S585	CON	75	0.0520833	6	BovineHD0600017831	BovineHD0600017832	64529368	64530621	1.254	2
S586	CON	75	0.0520833	6	BovineHD0600020571	BovineHD0600020580	73895043	73939168	44.126	8
S587	CON	75	0.0520833	6	BovineHD0600020599	BovineHD0600020625	73998870	74087750	88.881	22
S588	CON	75	0.0520833	6	BovineHD0600022718	BovineHD4100005224	82239788	82247962	8.175	2
S589	CON	75	0.0520833	7	BovineHD0700013411	ARS-BFGL-NGS-106936	46619195	46626888	7.694	8
S590	CON	75	0.0520833	7	BovineHD0700013435	BovineHD0700013436	46647898	46652245	4.348	2
S591	CON	75	0.0520833	7	BovineHD0700013439	BovineHD0700013439	46655725	46655725	0.001	1
S592	CON	75	0.0520833	11	BovineHD1100016952	BovineHD1100016959	59073013	59090219	17.207	8
S593	CON	75	0.0520833	11	BovineHD1100017012	BovineHD1100017024	59404692	59502261	97.57	10
S594	CON	75	0.0520833	12	BovineHD1200008364	BovineHD1200008365	28094958	28096185	1.228	2
S595	CON	75	0.0520833	13	BovineHD1300006657	BovineHD1300006661	22742589	22760797	18.209	4
S596	CON	75	0.0520833	13	BovineHD1300006667	BovineHD1300006667	22790274	22790274	0.001	1
S597	CON	75	0.0520833	13	BovineHD1300006697	BTA-112161-no-rs	22880505	22904772	24.268	3
S598	CON	75	0.0520833	14	BovineHD1400015989	Hapmap23721-BTC-014248	57404027	57438757	34.731	9
S599	CON	75	0.0520833	15	BovineHD1500023523	BovineHD1500023526	80879074	80892780	13.707	2
S600	CON	75	0.0520833	15	BovineHD1500023617	BovineHD1500023630	81114955	81143534	28.58	8
S601	CON	75	0.0520833	16	BovineHD1600013256	BovineHD1600013257	47970249	47974232	3.984	2
S602	CON	75	0.0520833	21	BovineHD2100000520	BovineHD2100000536	3434699	3502990	68.292	14
S603	CON	75	0.0520833	22	BovineHD2200009737	BovineHD2200009775	33961324	34159189	197.866	37
S604	CON	75	0.0520833	24	BovineHD2400010337	BovineHD2400010386	37741031	37848974	107.944	31
S605	CON	75	0.0520833	26	BovineHD4100018004	BovineHD4100018004	43468630	43468630	0.001	1
S606	CON	74	0.0513889	2	BovineHD0200007133	BovineHD0200007143	24810569	24847938	37.37	5
S607	CON	74	0.0513889	2	BovineHD0200007267	BovineHD0200007280	25274498	25330050	55.553	10
S608	CON	74	0.0513889	3	BovineHD0300021300	BovineHD0300021300	73093220	73093220	0.001	1
S609	CON	74	0.0513889	3	BovineHD0300021311	BovineHD0300021325	73143698	73225798	82.101	10
S610	CON	74	0.0513889	4	BovineHD0400013141	BTB-01651634	47778015	47821591	43.577	17
S611	CON	74	0.0513889	4	BovineHD0400013541	BovineHD0400013542	49267893	49268844	0.952	2
S612	CON	74	0.0513889	5	BovineHD0500014658	BovineHD0500014661	51021696	51026070	4.375	4
S613	CON	74	0.0513889	5	BovineHD0500014867	BovineHD0500014905	51724573	51824672	100.1	41
S614	CON	74	0.0513889	5	BovineHD0500016293	BovineHD0500016328	57679838	57875453	195.616	21
S615	CON	74	0.0513889	5	BovineHD0500016369	BovineHD0500016373	57999102	58021130	22.029	4
S616	CON	74	0.0513889	5	BovineHD0500018667	BovineHD0500018669	66779219	66783543	4.325	3
S617	CON	74	0.0513889	5	Hapmap28985-BTA-73836	BovineHD0500019717	70338965	70347140	8.176	2
S618	CON	74	0.0513889	5	BovineHD0500019799	BovineHD0500019801	70724885	70730686	5.802	3
S619	CON	74	0.0513889	6	BovineHD0600018094	BovineHD0600018107	65387065	65476121	89.057	4
S620	CON	74	0.0513889	6	BovineHD0600018123	BovineHD0600034329	65569576	65575218	5.643	2
S621	CON	74	0.0513889	8	BovineHD0800021737	BovineHD0800021780	72329153	72463654	134.502	33
S622	CON	74	0.0513889	8	BovineHD0800032243	BovineHD0800032271	107590435	107653590	63.156	14
S623	CON	74	0.0513889	9	Hapmap39950-BTA-83616	Hapmap39950-BTA-83616	45303296	45303296	0.001	1
S624	CON	74	0.0513889	11	BovineHD1100015632	BovineHD1100015639	53597486	53627774	30.289	8
S625	CON	74	0.0513889	12	BovineHD1200008357	BovineHD1200008358	28076029	28077583	1.555	2
S626	CON	74	0.0513889	13	BovineHD1300007048	BovineHD1300007064	24425264	24470087	44.824	16
S627	CON	74	0.0513889	13	BovineHD1300007068	BovineHD1300007118	24479478	24598495	119.018	37
S628	CON	74	0.0513889	15	BovineHD1500000408	BovineHD1500000408	1612707	1612707	0.001	1
S629	CON	74	0.0513889	16	BovineHD1600002360	BovineHD1600002363	8290271	8304329	14.059	3
S630	CON	74	0.0513889	16	BTB-01397819	BTB-01397819	8317477	8317477	0.001	1
S631	CON	74	0.0513889	18	BovineHD1800008055	BovineHD1800008070	26201417	26221820	20.404	15
S632	CON	74	0.0513889	21	BovineHD2100013472	BovineHD2100013482	47109978	47172219	62.242	12
S633	CON	74	0.0513889	22	BovineHD2200007864	BovineHD2200007873	27380309	27390520	10.212	9
S634	CON	74	0.0513889	22	BovineHD2200007893	BovineHD2200007933	27448905	27554263	105.359	37
S635	CON	74	0.0513889	22	BovineHD2200009821	BovineHD2200009835	34397315	34429773	32.459	16
S636	CON	73	0.0506944	2	BovineHD0200007168	BovineHD0200007230	24923786	25126194	202.409	35
S637	CON	73	0.0506944	4	BovineHD0400013673	BovineHD0400013681	49669073	49679996	10.924	9
S638	CON	73	0.0506944	5	BovineHD0500015286	BovineHD0500015288	53545980	53554507	8.528	2
S639	CON	73	0.0506944	5	BovineHD0500016404	BovineHD0500016407	58140204	58154111	13.908	3
S640	CON	73	0.0506944	5	BovineHD0500016909	BovineHD0500016917	60450040	60485582	35.543	4
S641	CON	73	0.0506944	6	BovineHD0600011372	BovineHD0600011373	41972899	41978318	5.42	2
S642	CON	73	0.0506944	6	BovineHD0600017801	BovineHD0600017802	64444894	64447048	2.155	2
S643	CON	73	0.0506944	6	BovineHD0600017969	BovineHD0600018042	64840363	65139413	299.051	57
S644	CON	73	0.0506944	6	BovineHD0600018153	BovineHD0600018155	65680777	65689998	9.222	2
S645	CON	73	0.0506944	6	BovineHD0600018588	ARS-BFGL-NGS-6760	67313253	67316480	3.228	2
S646	CON	73	0.0506944	6	BovineHD0600020835	BovineHD0600020838	74904635	74910779	6.145	4
S647	CON	73	0.0506944	7	BTB-01651778	BovineHD0700011880	40986230	41006351	20.122	4
S648	CON	73	0.0506944	9	BTB-00378287	BovineHD0900000312	1621704	1623138	1.435	2
S649	CON	73	0.0506944	11	BovineHD1100016839	BovineHD1100016849	58581585	58616205	34.621	9
S650	CON	73	0.0506944	13	BovineHD1300014328	BovineHD1300014349	49401657	49503637	101.981	11
S651	CON	73	0.0506944	15	BovineHD1500000350	BovineHD1500000350	1394611	1394611	0.001	1
S652	CON	73	0.0506944	17	BovineHD1700016314	BovineHD1700016325	57451604	57578242	126.639	7
S653	CON	73	0.0506944	18	BovineHD1800010732	BovineHD1800010732	35555015	35555015	0.001	1
S654	CON	73	0.0506944	18	BTB-00701726	BovineHD1800010804	35829905	35859533	29.629	8
S655	CON	73	0.0506944	21	BovineHD2100013485	BovineHD2100013512	47189690	47333240	143.551	21
S656	CON	73	0.0506944	22	BovineHD2200008994	BovineHD2200008996	31422491	31433248	10.758	2
S657	CON	72	0.05	1	BovineHD0100036140	BovineHD0100036156	128011379	128069988	58.61	7
S658	CON	72	0.05	2	BovineHD0200007359	BovineHD0200007360	25636572	25637245	0.674	2
S659	CON	72	0.05	2	BovineHD0200007379	BovineHD0200007388	25689813	25705379	15.567	7
S660	CON	72	0.05	2	BovineHD0200007390	BovineHD0200007419	25707687	25786422	78.736	27
S661	CON	72	0.05	2	BovineHD0200025924	BovineHD0200025962	91102149	91234592	132.444	34
S662	CON	72	0.05	3	BovineHD0300023837	BovineHD4100002266	83278423	83287945	9.523	6
S663	CON	72	0.05	4	BovineHD0400010887	BovineHD0400010888	38883976	38888887	4.912	2
S664	CON	72	0.05	4	BovineHD0400013553	BovineHD0400013592	49296204	49386463	90.26	35
S665	CON	72	0.05	4	BovineHD0400013637	BovineHD0400013652	49522887	49569862	46.976	13
S666	CON	72	0.05	5	BovineHD0500014970	BovineHD0500014975	52057317	52092182	34.866	3
S667	CON	72	0.05	5	BovineHD0500018604	BovineHD0500018619	66511675	66566541	54.867	15
S668	CON	72	0.05	6	BovineHD0600011495	BTA-75961-no-rs	42277712	42294971	17.26	7
S669	CON	72	0.05	6	BovineHD0600018626	BovineHD0600018678	67454805	67663704	208.9	36
S670	CON	72	0.05	7	BovineHD0700013700	BovineHD0700013700	47216412	47216412	0.001	1
S671	CON	72	0.05	8	BovineHD0800021728	BovineHD0800021733	72298833	72314001	15.169	4
S672	CON	72	0.05	11	BovineHD1100028632	BovineHD1100028635	98420115	98425670	5.556	4
S673	CON	72	0.05	13	BovineHD1300006983	BovineHD1300006999	24218141	24258951	40.811	17
S674	CON	72	0.05	13	BovineHD1300014361	BovineHD1300014361	49562526	49562526	0.001	1
S675	CON	72	0.05	13	BovineHD1300015708	BovineHD1300015709	55318669	55321781	3.113	2
S676	CON	72	0.05	20	BovineHD2000007840	BovineHD2000007842	26218364	26235134	16.771	2
S677	CON	72	0.05	29	BovineHD2900011559	BovineHD2900011563	38246660	38274429	27.77	4
S678	CON	71	0.0493056	2	BovineHD0200016151	BovineHD0200016165	56896156	56923234	27.079	9
S679	CON	71	0.0493056	3	BovineHD0300016560	BovineHD0300016592	54679948	54813929	133.982	9
S680	CON	71	0.0493056	3	BovineHD0300024037	BovineHD0300024049	84105430	84179906	74.477	12
S681	CON	71	0.0493056	4	BovineHD0400013599	BovineHD0400013599	49399067	49399067	0.001	1
S682	CON	71	0.0493056	5	BovineHD0500014696	BovineHD4100003678	51097460	51114906	17.447	7
S683	CON	71	0.0493056	6	BovineHD0600011343	BovineHD0600011358	41904492	41929434	24.943	15
S684	CON	71	0.0493056	6	BovineHD0600011531	BovineHD0600011542	42382171	42416402	34.232	11
S685	CON	71	0.0493056	6	BovineHD0600011566	BovineHD0600011612	42517616	42646385	128.77	42
S686	CON	71	0.0493056	6	BovineHD0600011614	BovineHD0600011622	42648451	42693174	44.724	5
S687	CON	71	0.0493056	6	BTB-00259424	BovineHD0600017323	62687106	62700857	13.752	6
S688	CON	71	0.0493056	6	Hapmap50621-BTA-21320	BovineHD0600017797	64425164	64428159	2.996	2
S689	CON	71	0.0493056	8	BovineHD0800011464	BovineHD0800011464	38467345	38467345	0.001	1
S690	CON	71	0.0493056	11	BovineHD1100027059	BovineHD1100027073	92970612	93034168	63.557	17
S691	CON	71	0.0493056	11	BovineHD4100009206	BovineHD1100028647	98478741	98484726	5.986	3
S692	CON	71	0.0493056	11	BovineHD4100009208	BovineHD1100028663	98552048	98555143	3.096	2
S693	CON	71	0.0493056	16	BovineHD1600002385	BovineHD1600002386	8457522	8468342	10.821	2
S694	CON	71	0.0493056	18	BovineHD1800007779	BovineHD1800007802	25225791	25364056	138.266	19
S695	CON	71	0.0493056	19	BovineHD1900000212	BovineHD1900000221	1172806	1198623	25.818	8
S696	CON	71	0.0493056	19	BovineHD1900000227	BovineHD1900000228	1225541	1226055	0.515	2
S697	CON	71	0.0493056	20	BovineHD2000007852	BovineHD2000007852	26301285	26301285	0.001	1
S698	CON	71	0.0493056	23	BovineHD4100015941	BovineHD2300002379	9530295	9661692	131.398	19
S699	CON	70	0.0486111	1	BovineHD0100024351	BovineHD0100024358	85092435	85130808	38.374	6
S700	CON	70	0.0486111	1	BovineHD0100028130	BovineHD0100028140	98541890	98572002	30.113	11
S701	CON	70	0.0486111	1	BovineHD0100036007	BovineHD0100036101	127398917	127828370	429.454	67
S702	CON	70	0.0486111	1	BovineHD0100036117	BovineHD0100036123	127879405	127905071	25.667	3
S703	CON	70	0.0486111	2	BovineHD0200003984	BovineHD0200004094	14176386	14527739	351.354	84
S704	CON	70	0.0486111	5	BovineHD0500018622	BovineHD0500018638	66584504	66641524	57.021	13
S705	CON	70	0.0486111	5	BovineHD0500019612	BovineHD0500019627	70023659	70057795	34.137	14
S706	CON	70	0.0486111	6	BovineHD4100004406	BovineHD4100004406	33244963	33244963	0.001	1
S707	CON	70	0.0486111	6	BovineHD4100004408	BovineHD4100004410	33257947	33283509	25.563	7
S708	CON	70	0.0486111	6	BovineHD0600024537	BovineHD0600024542	89424998	89440731	15.734	6
S709	CON	70	0.0486111	7	BovineHD0700002447	BovineHD0700002483	9395729	9574967	179.239	8
S710	CON	70	0.0486111	11	BovineHD1100028705	BovineHD1100028721	98730284	98795571	65.288	19
S711	CON	70	0.0486111	11	BovineHD1100028770	BovineHD1100028776	99025555	99059919	34.365	6
S712	CON	70	0.0486111	12	Hapmap41790-BTA-18584	BovineHD1200008146	27276153	27280667	4.515	2
S713	CON	70	0.0486111	12	BovineHD1200008286	BovineHD1200008322	27847636	27972937	125.302	32
S714	CON	70	0.0486111	17	BovineHD1700017343	BovineHD1700017346	60824720	60835932	11.213	3
S715	CON	70	0.0486111	18	BovineHD1800008260	BovineHD1800008263	26642089	26645991	3.903	4
S716	CON	70	0.0486111	18	BovineHD1800008284	BovineHD1800008300	26705992	26756701	50.71	13
S717	CON	70	0.0486111	18	BovineHD1800010808	BovineHD1800010808	35867335	35867335	0.001	1
S718	CON	70	0.0486111	20	BovineHD2000007853	BovineHD2000007853	26307280	26307280	0.001	1
S719	CON	70	0.0486111	21	BovineHD4100015126	BovineHD2100008356	28940084	28952026	11.943	4
S720	CON	70	0.0486111	21	BovineHD2100008385	BovineHD2100008388	29098832	29192172	93.341	3
S721	CON	70	0.0486111	21	BovineHD2100013560	BovineHD2100013599	47548116	47691295	143.18	34
S722	CON	70	0.0486111	22	ARS-BFGL-BAC-33160	BovineHD2200009579	33290034	33295092	5.059	6
S723	CON	70	0.0486111	22	BovineHD2200009580	BovineHD2200009580	33295902	33295902	0.001	1
S724	CON	70	0.0486111	23	BovineHD2300002570	BovineHD2300002587	10551295	10600142	48.848	15
S725	CON	70	0.0486111	24	BovineHD2400011966	BovineHD2400012087	43180568	43758229	577.662	81
S726	CON	69	0.0479167	1	BovineHD0100003746	BovineHD0100003752	12022443	12044642	22.2	5
S727	CON	69	0.0479167	1	BovineHD0100003756	BovineHD0100003759	12060012	12075048	15.037	4
S728	CON	69	0.0479167	1	BovineHD0100009163	BovineHD0100009174	31328265	31366298	38.034	9
S729	CON	69	0.0479167	1	BovineHD0100028144	BovineHD0100028217	98592300	98812661	220.362	65
S730	CON	69	0.0479167	1	ARS-BFGL-BAC-33742	BovineHD0100047123	99552129	99593379	41.251	8
S731	CON	69	0.0479167	1	BovineHD0100040060	BovineHD0100040065	140186993	140193230	6.238	4
S732	CON	69	0.0479167	2	BovineHD0200007548	BovineHD0200007550	26122177	26125030	2.854	2
S733	CON	69	0.0479167	2	BovineHD0200021718	BovineHD0200021720	75742943	75746374	3.432	3
S734	CON	69	0.0479167	2	BovineHD0200021745	BovineHD0200021826	75795882	76077650	281.769	62
S735	CON	69	0.0479167	4	BovineHD0400014190	BovineHD0400014191	51264280	51271203	6.924	2
S736	CON	69	0.0479167	5	BovineHD0500014005	BovineHD0500014006	48521028	48525316	4.289	2
S737	CON	69	0.0479167	5	BovineHD0500015368	BovineHD0500015397	53941403	54038160	96.758	24
S738	CON	69	0.0479167	5	BovineHD4100003717	BovineHD0500016880	60290857	60348135	57.279	10
S739	CON	69	0.0479167	5	BovineHD4100003809	BovineHD0500020295	72052065	72080016	27.952	12
S740	CON	69	0.0479167	6	BovineHD0600010248	BovineHD0600010249	36773328	36785406	12.079	4
S741	CON	69	0.0479167	6	BovineHD0600017273	BovineHD0600017298	62525716	62614827	89.112	23
S742	CON	69	0.0479167	6	BovineHD0600020767	BovineHD0600020768	74641547	74645781	4.235	2
S743	CON	69	0.0479167	6	BovineHD0600022809	BovineHD0600022810	82798924	82805933	7.01	2
S744	CON	69	0.0479167	11	BovineHD1100027029	BovineHD1100027043	92918581	92940998	22.418	12
S745	CON	69	0.0479167	13	BovineHD1300014364	BovineHD1300014367	49576039	49602476	26.438	4
S746	CON	69	0.0479167	15	BovineHD1500000355	BovineHD1500000358	1399526	1403386	3.861	3
S747	CON	69	0.0479167	15	BovineHD1500004938	ARS-BFGL-NGS-72688	19355889	20062054	706.166	127
S748	CON	69	0.0479167	15	BovineHD1500015058	BovineHD1500015128	52182474	52372505	190.032	46
S749	CON	69	0.0479167	16	BovineHD1600011548	BovineHD1600011568	40852422	40969593	117.172	20
S750	CON	69	0.0479167	16	BovineHD1600012174	BovineHD1600012174	43665488	43665488	0.001	1
S751	CON	69	0.0479167	19	BovineHD1900000232	BovineHD1900000232	1248837	1248837	0.001	1
S752	CON	69	0.0479167	20	BovineHD2000007897	BovineHD2000007897	26475548	26475548	0.001	1
S753	CON	69	0.0479167	20	BovineHD2000007898	BovineHD2000007910	26477514	26522895	45.382	9
S754	CON	69	0.0479167	20	BovineHD2000007926	BovineHD2000007970	26605885	26808929	203.045	41
S755	CON	69	0.0479167	20	BovineHD2000007972	BovineHD4100014622	26826003	27255456	429.454	98
S756	CON	69	0.0479167	21	BovineHD2100013515	BovineHD2100013528	47354832	47402842	48.011	14
S757	CON	69	0.0479167	22	BovineHD2200008985	BovineHD2200008987	31386653	31388865	2.213	2
S758	CON	68	0.0472222	2	BovineHD0200004101	BovineHD0200004108	14538421	14554407	15.987	7
S759	CON	68	0.0472222	2	BovineHD0200021611	BovineHD0200021688	75341817	75628355	286.539	48
S760	CON	68	0.0472222	2	BTA-96614-no-rs	BovineHD0200021838	76112733	76159763	47.031	8
S761	CON	68	0.0472222	3	BovineHD0300016321	BovineHD0300016417	54077673	54249231	171.559	92
S762	CON	68	0.0472222	3	BovineHD0300016426	BovineHD0300016430	54256514	54264867	8.354	4
S763	CON	68	0.0472222	3	BovineHD0300016438	BovineHD0300016458	54294169	54323911	29.743	21
S764	CON	68	0.0472222	4	BovineHD0400020918	BovineHD0400020926	75561946	75586203	24.258	7
S765	CON	68	0.0472222	5	BovineHD0500013914	BovineHD4100003660	48167401	48274707	107.307	16
S766	CON	68	0.0472222	5	BovineHD4100003688	BovineHD0500015322	53681598	53698670	17.073	4
S767	CON	68	0.0472222	5	BovineHD0500020174	BovineHD0500020260	71717782	71937659	219.878	54
S768	CON	68	0.0472222	6	BovineHD0600018783	BovineHD0600018805	67996648	68051592	54.945	19
S769	CON	68	0.0472222	6	BovineHD0600020796	BovineHD0600020805	74758281	74776337	18.057	10
S770	CON	68	0.0472222	6	BovineHD4100005234	BovineHD0600022726	82331305	82342113	10.809	4
S771	CON	68	0.0472222	7	BovineHD0700002399	BovineHD0700002435	9236577	9320216	83.64	27
S772	CON	68	0.0472222	7	BovineHD0700002491	BovineHD0700002497	9611313	9629922	18.61	4
S773	CON	68	0.0472222	7	BTB-00309643	BTB-00309643	47213804	47213804	0.001	1
S774	CON	68	0.0472222	8	BovineHD0800027557	BovineHD0800027578	92805669	92892582	86.914	13
S775	CON	68	0.0472222	11	BovineHD1100026844	BovineHD1100026846	92335795	92341540	5.746	3
S776	CON	68	0.0472222	11	BovineHD4100009204	BovineHD1100028626	98315938	98398182	82.245	25
S777	CON	68	0.0472222	12	BovineHD1200007701	BovineHD1200007718	25490082	25555331	65.25	17
S778	CON	68	0.0472222	12	BovineHD1200007731	BovineHD1200007745	25614018	25658768	44.751	14
S779	CON	68	0.0472222	12	BovineHD1200008282	BovineHD1200008282	27830927	27830927	0.001	1
S780	CON	68	0.0472222	14	BovineHD4100011536	ARS-BFGL-BAC-23314	53164885	53532230	367.346	98
S781	CON	68	0.0472222	17	BovineHD1700017275	BovineHD1700017279	60571359	60588554	17.196	5
S782	CON	68	0.0472222	18	BovineHD1800007913	BovineHD1800007913	25747869	25747869	0.001	1
S783	CON	68	0.0472222	18	BovineHD1800007973	BovineHD1800019279	25881447	25902292	20.846	7
S784	CON	68	0.0472222	18	BovineHD1800008332	BovineHD1800008349	26868515	26917691	49.177	16
S785	CON	68	0.0472222	20	BovineHD2000007856	BovineHD2000007896	26327097	26471427	144.331	41
S786	CON	68	0.0472222	21	BovineHD2100000718	BovineHD2100000718	4329801	4329801	0.001	1
S787	CON	68	0.0472222	22	BovineHD2200014199	BovineHD2200014199	49643331	49643331	0.001	1
S788	CON	68	0.0472222	23	BovineHD2300002346	ARS-BFGL-NGS-3541	9473927	9479267	5.341	5
S789	CON	68	0.0472222	24	BovineHD2400012090	BovineHD2400012090	43764962	43764962	0.001	1
S790	CON	68	0.0472222	24	BovineHD2400012094	BovineHD2400012114	43780872	43864837	83.966	18
S791	CON	68	0.0472222	28	BovineHD2800002064	BovineHD2800002072	6928961	6949239	20.279	7
S792	CON	67	0.0465278	1	BovineHD0100003769	BovineHD0100003808	12121266	12296309	175.044	30
S793	CON	67	0.0465278	1	BovineHD0100028389	BovineHD0100028405	99451382	99514553	63.172	14
S794	CON	67	0.0465278	1	BovineHD0100035971	BovineHD0100035974	127222587	127227062	4.476	4
S795	CON	67	0.0465278	2	BovineHD0200004253	BovineHD0200004277	15053737	15141857	88.121	17
S796	CON	67	0.0465278	2	BovineHD0200007449	BovineHD0200007475	25880543	25938189	57.647	22
S797	CON	67	0.0465278	2	BovineHD0200007561	BovineHD0200007564	26164102	26180021	15.92	2
S798	CON	67	0.0465278	2	BovineHD0200007567	BTB-00088008	26183118	26191728	8.611	2
S799	CON	67	0.0465278	2	Hapmap33033-BTA-149123	BovineHD0200026040	91520420	91545624	25.205	4
S800	CON	67	0.0465278	4	BovineHD0400010019	BovineHD0400010023	35697534	35712664	15.131	6
S801	CON	67	0.0465278	4	BovineHD0400011219	BovineHD0400011220	40467276	40470483	3.208	2
S802	CON	67	0.0465278	4	BovineHD0400011232	BovineHD0400011248	40532188	40618164	85.977	12
S803	CON	67	0.0465278	4	BovineHD0400013159	BovineHD0400013215	47840795	48050539	209.745	52
S804	CON	67	0.0465278	4	BovineHD0400013217	BovineHD0400013229	48053609	48084499	30.891	13
S805	CON	67	0.0465278	4	Hapmap55648-rs29025355	BovineHD0400014208	51370504	51374840	4.337	3
S806	CON	67	0.0465278	4	BovineHD0400014221	BovineHD0400014242	51425348	51482003	56.656	22
S807	CON	67	0.0465278	4	ARS-BFGL-NGS-21411	BovineHD0400020888	75293134	75486062	192.929	46
S808	CON	67	0.0465278	5	BovineHD0500013945	BovineHD4100003661	48306738	48325295	18.558	9
S809	CON	67	0.0465278	5	BovineHD0500014017	BovineHD0500035943	48568300	48585608	17.309	2
S810	CON	67	0.0465278	5	ARS-BFGL-NGS-92176	BovineHD0500023571	83013004	83234444	221.441	51
S811	CON	67	0.0465278	5	BovineHD0500023599	BovineHD0500023607	83348125	83389165	41.041	5
S812	CON	67	0.0465278	7	BovineHD0700002925	BovineHD0700002948	11147955	11216500	68.546	8
S813	CON	67	0.0465278	7	BovineHD0700015903	BovineHD0700015903	55058411	55058411	0.001	1
S814	CON	67	0.0465278	10	BovineHD1000020797	BovineHD1000020813	72890403	72999985	109.583	8
S815	CON	67	0.0465278	11	BovineHD1100015742	Hapmap23883-BTA-150314	54057248	54218975	161.728	18
S816	CON	67	0.0465278	11	BovineHD1100015789	BovineHD1100015804	54311663	54397590	85.928	14
S817	CON	67	0.0465278	11	BovineHD1100015811	ARS-BFGL-BAC-13031	54458999	54490686	31.688	9
S818	CON	67	0.0465278	11	BovineHD1100026871	BovineHD1100026903	92438122	92532494	94.373	28
S819	CON	67	0.0465278	11	BovineHD1100026990	BovineHD1100027009	92763762	92815396	51.635	16
S820	CON	67	0.0465278	12	BovineHD1200005937	BovineHD1200005941	19719382	19736721	17.34	5
S821	CON	67	0.0465278	12	BovineHD4100009437	BovineHD1200005956	19748215	19784519	36.305	12
S822	CON	67	0.0465278	12	BovineHD1200008161	BovineHD1200008161	27338621	27338621	0.001	1
S823	CON	67	0.0465278	14	BTA-87274-no-rs	BovineHD1400015104	53654349	53680407	26.059	3
S824	CON	67	0.0465278	15	BovineHD1500007668	BovineHD4100011905	28613043	28661709	48.667	10
S825	CON	67	0.0465278	15	BovineHD1500007814	BovineHD1500007814	29031914	29031914	0.001	1
S826	CON	67	0.0465278	16	ARS-BFGL-NGS-107812	ARS-BFGL-NGS-107812	48048566	48048566	0.001	1
S827	CON	67	0.0465278	17	BovineHD1700021677	ARS-BFGL-NGS-22436	74103298	74393620	290.323	47
S828	CON	67	0.0465278	18	BovineHD1800007617	BovineHD1800007622	24709622	24732866	23.245	6
S829	CON	67	0.0465278	18	ARS-BFGL-NGS-118340	BovineHD1800008326	26844474	26856033	11.56	3
S830	CON	67	0.0465278	19	BovineHD1900000233	BovineHD1900000234	1256178	1256920	0.743	2
S831	CON	67	0.0465278	23	BovineHD2300002433	BovineHD2300002458	9904740	10039819	135.08	27
S832	CON	67	0.0465278	23	BovineHD2300002564	BovineHD2300002565	10508897	10519332	10.436	2
S833	CON	66	0.0458333	1	BovineHD0100003739	BovineHD0100003739	11983577	11983577	0.001	1
S834	CON	66	0.0458333	3	BovineHD0300021358	BovineHD0300021364	73404055	73429171	25.117	5
S835	CON	66	0.0458333	5	BovineHD0500018683	BovineHD0500018683	66847053	66847053	0.001	1
S836	CON	66	0.0458333	5	BovineHD0500020339	BovineHD0500020343	72178038	72183480	5.443	5
S837	CON	66	0.0458333	6	BovineHD0600014765	BovineHD0600014787	53868067	53900422	32.356	19
S838	CON	66	0.0458333	6	ARS-BFGL-NGS-119362	BovineHD0600018809	68059441	68067543	8.103	3
S839	CON	66	0.0458333	6	BovineHD0600020721	Hapmap50462-BTA-76734	74462284	74513088	50.805	5
S840	CON	66	0.0458333	6	BovineHD0600022807	BovineHD0600022807	82790426	82790426	0.001	1
S841	CON	66	0.0458333	7	BovineHD0700002550	BovineHD0700002614	9776185	9968052	191.868	2
S842	CON	66	0.0458333	7	BovineHD0700002698	BovineHD0700002714	10216191	10254576	38.386	8
S843	CON	66	0.0458333	7	BovineHD0700013952	BovineHD0700013955	48259698	48267114	7.417	5
S844	CON	66	0.0458333	7	BovineHD0700016404	BovineHD0700016410	57254925	57286302	31.378	6
S845	CON	66	0.0458333	9	BovineHD0900000781	BovineHD0900000797	4032939	4116517	83.579	6
S846	CON	66	0.0458333	11	BovineHD1100017080	BovineHD1100017081	59781812	59783296	1.485	2
S847	CON	66	0.0458333	14	BovineHD1400009464	BovineHD1400009489	32994738	33080148	85.411	16
S848	CON	66	0.0458333	15	BovineHD4100011823	BovineHD4100011824	19043228	19045859	2.632	3
S849	CON	66	0.0458333	15	BovineHD1500023422	BovineHD1500023422	80395781	80395781	0.001	1
S850	CON	66	0.0458333	16	BovineHD1600011546	BovineHD1600011547	40844390	40845512	1.123	2
S851	CON	66	0.0458333	17	BovineHD1700016281	BovineHD1700016283	57323212	57326898	3.687	3
S852	CON	66	0.0458333	17	BovineHD1700017235	BovineHD1700017235	60414346	60414346	0.001	1
S853	CON	66	0.0458333	17	BovineHD1700017269	ARS-BFGL-NGS-3759	60548464	60561601	13.138	5
S854	CON	66	0.0458333	19	BovineHD1900000235	BovineHD1900000236	1259109	1274440	15.332	2
S855	CON	66	0.0458333	21	BovineHD2100000572	BovineHD2100000574	3736567	3747079	10.513	3
S856	CON	66	0.0458333	21	BovineHD2100000653	ARS-BFGL-NGS-19115	4104644	4107948	3.305	2
S857	CON	66	0.0458333	23	BovineHD2300002474	BovineHD2300002490	10105192	10191386	86.195	16
S858	CON	65	0.0451389	1	BovineHD4100000605	BovineHD0100029816	104804260	104808380	4.121	3
S859	CON	65	0.0451389	2	BovineHD0200006640	BovineHD0200006641	23351634	23352932	1.299	2
S860	CON	65	0.0451389	2	BovineHD0200021574	BovineHD0200021585	75186762	75230972	44.211	9
S861	CON	65	0.0451389	2	BovineHD0200040220	BovineHD0200023705	82887471	82896345	8.875	4
S862	CON	65	0.0451389	2	BovineHD0200023714	BovineHD0200023714	82944586	82944586	0.001	1
S863	CON	65	0.0451389	3	BovineHD0300024052	BovineHD0300024060	84189027	84210351	21.325	7
S864	CON	65	0.0451389	5	BovineHD0500014631	BovineHD0500014637	50953756	50958205	4.45	6
S865	CON	65	0.0451389	5	BovineHD4100004105	BTA-75110-no-rs	112243976	112328104	84.129	22
S866	CON	65	0.0451389	6	BovineHD0600017536	BovineHD0600017552	63390062	63436884	46.823	15
S867	CON	65	0.0451389	6	BovineHD0600020525	BovineHD0600020537	73675668	73722035	46.368	9
S868	CON	65	0.0451389	6	BovineHD0600024568	BTB-01946648	89542654	89572513	29.86	8
S869	CON	65	0.0451389	7	BovineHD0700002995	BTA-28930-no-rs	11301892	11486814	184.923	9
S870	CON	65	0.0451389	7	BovineHD0700011866	BovineHD0700011874	40923204	40960713	37.51	7
S871	CON	65	0.0451389	7	BovineHD0700013696	BovineHD0700013696	47210095	47210095	0.001	1
S872	CON	65	0.0451389	9	BovineHD0900000593	BovineHD0900000604	3104486	3172876	68.391	10
S873	CON	65	0.0451389	9	BovineHD0900000800	BovineHD0900000816	4124162	4188687	64.526	19
S874	CON	65	0.0451389	9	BovineHD0900000897	BovineHD0900000913	4576608	4616425	39.818	16
S875	CON	65	0.0451389	11	BovineHD4100008875	BovineHD1100016948	59062727	59064539	1.813	2
S876	CON	65	0.0451389	11	BovineHD1100017137	BovineHD1100017150	60170316	60222591	52.276	13
S877	CON	65	0.0451389	12	BovineHD1200008253	BovineHD1200008256	27701834	27719153	17.32	4
S878	CON	65	0.0451389	15	BovineHD1500004853	BovineHD1500004859	19089741	19095390	5.65	6
S879	CON	65	0.0451389	16	BovineHD1600011545	BovineHD1600011545	40838497	40838497	0.001	1
S880	CON	65	0.0451389	17	BovineHD1700016955	BovineHD1700016964	59776107	59789802	13.696	10
S881	CON	65	0.0451389	17	BovineHD1700017006	BovineHD1700017133	59889746	60134036	244.291	109
S882	CON	65	0.0451389	18	BovineHD1800007773	BovineHD1800007776	25209417	25217370	7.954	4
S883	CON	65	0.0451389	19	BovineHD1900000488	BovineHD1900000516	2101059	2278709	177.651	29
S884	CON	65	0.0451389	20	BovineHD2000007825	BovineHD2000007825	26137374	26137374	0.001	1
S885	CON	65	0.0451389	21	BovineHD2100000685	BovineHD2100000689	4207401	4223276	15.876	5
S886	CON	65	0.0451389	21	BovineHD2100000700	Hapmap53880-rs29020517	4258232	4281411	23.18	7
S887	CON	65	0.0451389	21	BovineHD2100000707	BovineHD2100000713	4283435	4308308	24.874	5
S888	CON	65	0.0451389	22	BovineHD2200008497	Hapmap33847-BES9_Contig373_1108	29266258	29300905	34.648	6
S889	CON	65	0.0451389	22	BTA-53975-no-rs	BovineHD2200008515	29336878	29373310	36.433	5
S890	CON	65	0.0451389	22	BovineHD2200008535	BovineHD2200008535	29438625	29438625	0.001	1
S891	CON	65	0.0451389	23	BovineHD2300002464	BovineHD2300002469	10054682	10088026	33.345	3
S892	CON	65	0.0451389	24	BovineHD2400011905	BovineHD2400011914	42950820	42993767	42.948	8
S893	CON	65	0.0451389	28	BovineHD2800002081	BovineHD2800002085	6980871	6993702	12.832	5
S894	CON	64	0.0444444	1	BovineHD0100003693	BovineHD0100003734	11811524	11959779	148.256	39
S895	CON	64	0.0444444	1	BovineHD0100009384	BovineHD0100009385	32555532	32561539	6.008	3
S896	CON	64	0.0444444	1	BovineHD0100036221	BovineHD0100036259	128233047	128295735	62.689	35
S897	CON	64	0.0444444	2	BovineHD0200004300	BovineHD0200004323	15197621	15243068	45.448	21
S898	CON	64	0.0444444	2	ARS-BFGL-NGS-71649	Hapmap42031-BTA-04949	82654093	82808175	154.083	22
S899	CON	64	0.0444444	4	BovineHD0400020959	BovineHD0400020965	75744840	75753359	8.52	7
S900	CON	64	0.0444444	5	BovineHD0500013875	BovineHD0500013885	47983645	48019679	36.035	8
S901	CON	64	0.0444444	5	BovineHD0500023386	BovineHD0500023465	82675233	82901596	226.364	63
S902	CON	64	0.0444444	5	BovineHD0500029777	BovineHD0500029778	104069660	104074347	4.688	2
S903	CON	64	0.0444444	5	ARS-BFGL-NGS-10616	BovineHD0500032511	112494968	112533294	38.327	13
S904	CON	64	0.0444444	6	BovineHD0600014638	BovineHD0600014691	53411406	53610327	198.922	29
S905	CON	64	0.0444444	6	BovineHD0600020811	BovineHD0600020816	74806072	74824759	18.688	5
S906	CON	64	0.0444444	8	BovineHD0800026075	BovineHD0800026103	87857208	87971607	114.4	12
S907	CON	64	0.0444444	8	Hapmap49330-BTA-82198	BovineHD0800027499	92627675	92629627	1.953	2
S908	CON	64	0.0444444	9	BovineHD0900000328	BovineHD0900000330	1670459	1673728	3.27	3
S909	CON	64	0.0444444	9	ARS-BFGL-NGS-104062	BovineHD0900000514	2677236	2695043	17.808	2
S910	CON	64	0.0444444	9	BovineHD0900000681	BovineHD0900000686	3577921	3600999	23.079	6
S911	CON	64	0.0444444	9	BovineHD0900000879	BovineHD0900000879	4510922	4510922	0.001	1
S912	CON	64	0.0444444	11	BovineHD1100017085	BovineHD1100017102	59798435	59910221	111.787	15
S913	CON	64	0.0444444	11	BovineHD1100017153	BovineHD1100017153	60230373	60230373	0.001	1
S914	CON	64	0.0444444	11	BovineHD1100028575	BovineHD1100028584	98171959	98210088	38.13	9
S915	CON	64	0.0444444	15	BovineHD1500004013	BovineHD1500004072	15950972	16127167	176.196	56
S916	CON	64	0.0444444	15	BovineHD1500004882	BovineHD1500004895	19211540	19256340	44.801	13
S917	CON	64	0.0444444	15	BovineHD1500005113	BovineHD1500005113	20259710	20259710	0.001	1
S918	CON	64	0.0444444	15	BovineHD1500007771	BovineHD1500007793	28875690	28957745	82.056	20
S919	CON	64	0.0444444	15	BovineHD1500007820	BovineHD1500007821	29051211	29052345	1.135	2
S920	CON	64	0.0444444	15	BovineHD1500015200	BovineHD1500015201	52607899	52610767	2.869	2
S921	CON	64	0.0444444	16	BovineHD1600002436	BovineHD1600002437	8820010	8829780	9.771	2
S922	CON	64	0.0444444	17	BovineHD1700016127	BovineHD1700016131	56965229	56970149	4.921	5
S923	CON	64	0.0444444	17	BovineHD1700016898	BovineHD1700016953	59655540	59771673	116.134	55
S924	CON	64	0.0444444	18	BovineHD1800007664	BovineHD1800007664	24852487	24852487	0.001	1
S925	CON	64	0.0444444	19	BovineHD1900000242	BovineHD1900000248	1318214	1326070	7.857	7
S926	CON	64	0.0444444	20	BovineHD2000007805	BovineHD2000007820	26083565	26112482	28.918	14
S927	CON	64	0.0444444	20	BovineHD2000013475	BovineHD2000013476	48200803	48210771	9.969	2
S928	CON	64	0.0444444	20	BTB-00786876	BovineHD2000013705	49090857	49351584	260.728	47
S929	CON	64	0.0444444	20	BovineHD2000013708	BovineHD2000013710	49365038	49380623	15.586	2
S930	CON	64	0.0444444	20	BovineHD2000013766	ARS-BFGL-NGS-40296	49563997	49703875	139.879	30
S931	CON	64	0.0444444	22	BovineHD2200009582	BovineHD2200009582	33301441	33301441	0.001	1
S932	CON	64	0.0444444	22	BovineHD2200009660	BovineHD2200009660	33495158	33495158	0.001	1
S933	CON	63	0.04375	1	BovineHD0100029487	BovineHD0100029490	103432447	103441639	9.193	5
S934	CON	63	0.04375	2	Hapmap59917-rs29012418	BovineHD0200007050	24519348	24528056	8.709	6
S935	CON	63	0.04375	2	BovineHD0200026075	BovineHD0200026075	91745354	91745354	0.001	1
S936	CON	63	0.04375	3	BovineHD0300021186	BovineHD0300021197	72369012	72450942	81.931	6
S937	CON	63	0.04375	3	BovineHD0300027308	BovineHD0300027310	94865605	94877795	12.191	3
S938	CON	63	0.04375	5	BovineHD0500013901	BovineHD0500013901	48109149	48109149	0.001	1
S939	CON	63	0.04375	5	BovineHD0500015409	BovineHD0500015410	54096821	54101403	4.583	2
S940	CON	63	0.04375	5	Hapmap48395-BTA-58382	BTA-58378-no-rs	54120342	54171859	51.518	14
S941	CON	63	0.04375	5	BovineHD0500020442	BovineHD0500020442	72406723	72406723	0.001	1
S942	CON	63	0.04375	5	BovineHD0500032516	BovineHD0500032522	112546576	112583379	36.804	4
S943	CON	63	0.04375	7	BovineHD0700013666	BovineHD0700013668	47131421	47135439	4.019	3
S944	CON	63	0.04375	9	BovineHD0900000621	BovineHD0900000622	3299193	3303405	4.213	2
S945	CON	63	0.04375	11	BovineHD1100010147	BovineHD1100010190	33906904	34035083	128.18	35
S946	CON	63	0.04375	11	BovineHD1100017155	BovineHD1100017155	60237545	60237545	0.001	1
S947	CON	63	0.04375	11	BovineHD1100028367	BovineHD1100028410	97624459	97778578	154.12	40
S948	CON	63	0.04375	13	BTA-31912-no-rs	BovineHD1300007276	25138665	25168286	29.622	8
S949	CON	63	0.04375	14	BovineHD1400012757	BovineHD1400012784	45093392	45173673	80.282	12
S950	CON	63	0.04375	14	BovineHD1400015105	BovineHD1400015127	53683099	53775625	92.527	24
S951	CON	63	0.04375	14	BovineHD1400015173	BovineHD1400015187	53972796	54015547	42.752	12
S952	CON	63	0.04375	14	BovineHD1400015220	BovineHD1400015223	54198586	54205785	7.2	4
S953	CON	63	0.04375	15	BovineHD1500003990	BovineHD1500003992	15882842	15885203	2.362	2
S954	CON	63	0.04375	15	BovineHD1500004679	BovineHD1500004681	18565922	18574777	8.856	3
S955	CON	63	0.04375	15	BovineHD1500004686	BovineHD1500004736	18604613	18667349	62.737	50
S956	CON	63	0.04375	15	BovineHD1500004897	BovineHD1500004897	19263624	19263624	0.001	1
S957	CON	63	0.04375	15	BovineHD1500007903	BovineHD1500007903	29308582	29308582	0.001	1
S958	CON	63	0.04375	18	BovineHD1800007415	BovineHD1800007453	24037506	24126172	88.667	33
S959	CON	63	0.04375	20	BovineHD2000013867	BovineHD2000013875	50007945	50015716	7.772	8
S960	CON	63	0.04375	21	BovineHD2100009169	BovineHD2100009169	31741962	31741962	0.001	1
S961	CON	63	0.04375	21	BovineHD2100013357	BovineHD2100013362	46639463	46651043	11.581	5
S962	CON	63	0.04375	22	BovineHD2200014197	BovineHD2200014197	49625467	49625467	0.001	1
S963	CON	63	0.04375	23	BovineHD2300002493	BovineHD2300002500	10205360	10237640	32.281	5
S964	CON	63	0.04375	24	BovineHD2400009835	BovineHD2400009835	35735405	35735405	0.001	1
S965	CON	63	0.04375	24	BovineHD2400009934	BTB-01834216	36161255	36274529	113.275	18
S966	CON	63	0.04375	28	BovineHD2800002099	BovineHD2800002172	7027097	7237130	210.034	55
S967	CON	62	0.0430556	1	BovineHD0100028531	BovineHD0100028544	100012821	100029374	16.554	13
S968	CON	62	0.0430556	1	BovineHD0100031251	BovineHD0100031253	110398568	110410225	11.658	3
S969	CON	62	0.0430556	2	BovineHD0200021008	BovineHD0200021011	73315992	73319159	3.168	4
S970	CON	62	0.0430556	2	BovineHD0200021039	BovineHD0200021039	73524649	73524649	0.001	1
S971	CON	62	0.0430556	2	BTA-48296-no-rs	BovineHD0200023770	83050544	83122305	71.762	21
S972	CON	62	0.0430556	4	BovineHD0400021067	BovineHD0400021067	76166046	76166046	0.001	1
S973	CON	62	0.0430556	4	BovineHD0400021072	BovineHD0400021087	76177180	76202590	25.411	10
S974	CON	62	0.0430556	4	BovineHD0400021094	BovineHD0400021104	76234922	76284059	49.138	6
S975	CON	62	0.0430556	4	BovineHD0400026330	BTB-00202549	94228755	94355557	126.803	27
S976	CON	62	0.0430556	5	BovineHD0500014639	BovineHD0500014641	50961345	50967291	5.947	3
S977	CON	62	0.0430556	5	BovineHD0500018689	BovineHD0500018694	66864425	66871443	7.019	7
S978	CON	62	0.0430556	5	BovineHD0500032328	BovineHD0500032330	111834442	111841257	6.816	4
S979	CON	62	0.0430556	5	BovineHD0500032348	ARS-BFGL-NGS-62190	111891965	111930616	38.652	10
S980	CON	62	0.0430556	5	BovineHD0500032386	BovineHD0500032427	112068075	112201506	133.432	30
S981	CON	62	0.0430556	6	BTB-00477134	BovineHD0600014315	51895523	51920117	24.595	8
S982	CON	62	0.0430556	6	BovineHD0600014355	BovineHD0600014358	52030335	52048813	18.479	5
S983	CON	62	0.0430556	6	BovineHD0600014370	BovineHD0600014481	52096705	52556054	459.35	92
S984	CON	62	0.0430556	6	BovineHD0600014793	BovineHD0600014797	53926780	53937550	10.771	4
S985	CON	62	0.0430556	6	BovineHD0600034357	BovineHD0600034357	88662196	88662196	0.001	1
S986	CON	62	0.0430556	6	BovineHD0600026194	BovineHD0600026202	94518871	94555802	36.932	7
S987	CON	62	0.0430556	7	BovineHD0700011646	BovineHD0700011650	40163204	40171420	8.217	6
S988	CON	62	0.0430556	7	BovineHD0700011813	BovineHD0700011827	40741241	40803867	62.627	16
S989	CON	62	0.0430556	7	ARS-BFGL-NGS-119019	BovineHD0700011831	40806130	40823544	17.415	4
S990	CON	62	0.0430556	7	BovineHD0700016563	BovineHD0700016594	57913456	58018935	105.48	24
S991	CON	62	0.0430556	9	BovineHD0900012127	BovineHD0900012133	43694205	43703749	9.545	7
S992	CON	62	0.0430556	11	BovineHD1100010127	BovineHD1100010136	33858563	33885208	26.646	7
S993	CON	62	0.0430556	11	Hapmap48973-BTA-99093	Hapmap48973-BTA-99093	60706511	60706511	0.001	1
S994	CON	62	0.0430556	11	BovineHD1100028479	BovineHD1100028535	97977371	98094499	117.129	54
S995	CON	62	0.0430556	12	BovineHD1200007695	BovineHD1200007695	25474283	25474283	0.001	1
S996	CON	62	0.0430556	13	BovineHD1300006625	BovineHD1300006625	22605223	22605223	0.001	1
S997	CON	62	0.0430556	14	BovineHD1400012708	BovineHD1400012708	44985603	44985603	0.001	1
S998	CON	62	0.0430556	14	BovineHD1400015192	BovineHD1400015210	54033385	54130331	96.947	8
S999	CON	62	0.0430556	15	BovineHD1500000634	BovineHD1500000642	2698006	2754523	56.518	5
S1000	CON	62	0.0430556	15	BovineHD1500007633	BovineHD1500007638	28488890	28499359	10.47	7
S1001	CON	62	0.0430556	15	BovineHD1500007973	BovineHD1500007973	29689769	29689769	0.001	1
S1002	CON	62	0.0430556	15	BovineHD1500008061	BovineHD1500008067	30152677	30175399	22.723	4
S1003	CON	62	0.0430556	15	BovineHD1500008114	BovineHD1500008127	30403627	30485776	82.15	12
S1004	CON	62	0.0430556	15	BovineHD1500015208	BovineHD1500015209	52640360	52642894	2.535	2
S1005	CON	62	0.0430556	16	BTB-01930898	BovineHD1600011852	42468099	42478771	10.673	3
S1006	CON	62	0.0430556	17	BovineHD1700008678	BovineHD1700008678	30933261	30933261	0.001	1
S1007	CON	62	0.0430556	17	BovineHD1700014481	BovineHD1700014514	51091102	51682489	591.388	20
S1008	CON	62	0.0430556	17	BovineHD1700016992	BovineHD1700016999	59842622	59859515	16.894	8
S1009	CON	62	0.0430556	18	ARS-BFGL-NGS-113937	BovineHD1800007770	25191690	25203325	11.636	2
S1010	CON	62	0.0430556	18	BovineHD1800016990	BovineHD1800016994	58330277	58351271	20.995	3
S1011	CON	62	0.0430556	19	BovineHD1900000252	BovineHD1900000252	1339164	1339164	0.001	1
S1012	CON	62	0.0430556	19	BovineHD1900010346	BovineHD4100014165	35545590	35563218	17.629	11
S1013	CON	62	0.0430556	22	BovineHD2200014801	BovineHD2200014844	52047506	52211491	163.986	36
S1014	CON	62	0.0430556	22	BovineHD2200014861	ARS-BFGL-NGS-41013	52292675	52294063	1.389	2
S1015	CON	62	0.0430556	23	BovineHD2300002558	BovineHD2300002561	10474983	10491565	16.583	4
S1016	CON	61	0.0423611	1	BovineHD0100046896	BovineHD0100003646	11668878	11674357	5.48	4
S1017	CON	61	0.0423611	1	BovineHD0100003675	BovineHD0100003681	11761358	11769851	8.494	4
S1018	CON	61	0.0423611	1	BovineHD0100028123	BovineHD0100028123	98505400	98505400	0.001	1
S1019	CON	61	0.0423611	1	BovineHD0100031243	BovineHD0100031249	110362276	110392849	30.574	8
S1020	CON	61	0.0423611	2	BovineHD0200021081	BovineHD4100001322	73614680	73747604	132.925	30
S1021	CON	61	0.0423611	4	UA-IFASA-6877	BTB-00178603	38819398	38842560	23.163	6
S1022	CON	61	0.0423611	4	BovineHD0400014139	BovineHD0400014141	51120123	51122550	2.428	3
S1023	CON	61	0.0423611	4	BovineHD0400014209	BovineHD0400014214	51380421	51403160	22.74	5
S1024	CON	61	0.0423611	5	BovineHD0500010259	BovineHD0500010278	35823990	35894699	70.71	10
S1025	CON	61	0.0423611	5	BovineHD0500014598	BovineHD0500014615	50818644	50898799	80.156	15
S1026	CON	61	0.0423611	6	BovineHD0600014345	BovineHD0600014348	52005373	52009125	3.753	4
S1027	CON	61	0.0423611	6	BovineHD0600022007	BovineHD0600022007	79639309	79639309	0.001	1
S1028	CON	61	0.0423611	6	BovineHD0600025357	BovineHD0600025365	92401096	92423076	21.981	8
S1029	CON	61	0.0423611	7	BovineHD0700002959	BovineHD0700002965	11237797	11247242	9.446	5
S1030	CON	61	0.0423611	7	BovineHD0700013459	BovineHD0700013465	46686872	46699643	12.772	7
S1031	CON	61	0.0423611	8	BovineHD0800027454	BovineHD0800027454	92516280	92516280	0.001	1
S1032	CON	61	0.0423611	8	BovineHD0800027662	BovineHD0800027665	93132174	93142178	10.005	2
S1033	CON	61	0.0423611	9	BovineHD0900000431	BovineHD0900000460	2235598	2409693	174.096	18
S1034	CON	61	0.0423611	9	BovineHD0900011950	BovineHD0900011953	43026751	43038883	12.133	3
S1035	CON	61	0.0423611	10	BovineHD1000020829	BovineHD1000020846	73086859	73179896	93.038	15
S1036	CON	61	0.0423611	11	BovineHD1100017164	BovineHD1100017164	60309453	60309453	0.001	1
S1037	CON	61	0.0423611	12	BovineHD1200019509	BovineHD1200019842	71215771	72157470	941.7	11
S1038	CON	61	0.0423611	14	BovineHD1400007471	BovineHD1400007486	25846511	25909536	63.026	17
S1039	CON	61	0.0423611	15	BovineHD1500008034	BovineHD1500008047	29980345	30036521	56.177	14
S1040	CON	61	0.0423611	15	BovineHD1500008048	BovineHD1500008055	30038967	30073192	34.226	6
S1041	CON	61	0.0423611	15	BovineHD4100011919	BovineHD1500008082	30197907	30243783	45.877	9
S1042	CON	61	0.0423611	16	BovineHD1600011834	BovineHD1600011841	42404175	42432364	28.19	7
S1043	CON	61	0.0423611	17	BovineHD1700014465	BovineHD1700014480	51065817	51090274	24.458	15
S1044	CON	61	0.0423611	17	BovineHD1700015858	BovineHD1700016011	55907275	56483586	576.312	135
S1045	CON	61	0.0423611	17	BovineHD1700017241	BovineHD1700017249	60426978	60455512	28.535	8
S1046	CON	61	0.0423611	18	BovineHD1800008381	BovineHD1800008395	27049747	27085012	35.266	9
S1047	CON	61	0.0423611	20	BovineHD2000004601	BovineHD2000004620	15218197	15269989	51.793	20
S1048	CON	61	0.0423611	20	Hapmap61109-rs29012067	BovineHD2000013581	48772205	48855454	83.25	12
S1049	CON	61	0.0423611	22	BovineHD2200000296	BovineHD2200000300	1270882	1274309	3.428	5
S1050	CON	61	0.0423611	22	BovineHD4100015783	BovineHD2200014470	50691566	50715413	23.848	16
S1051	CON	61	0.0423611	22	BovineHD2200014773	BovineHD2200014783	51925825	51973486	47.662	7
S1052	CON	61	0.0423611	24	BovineHD2400009868	BovineHD2400009929	35895380	36130559	235.18	55
S1053	CON	60	0.0416667	1	BovineHD0100036267	BovineHD0100036270	128340203	128350074	9.872	2
S1054	CON	60	0.0416667	2	BovineHD0200020879	BovineHD0200020889	72930135	72974248	44.114	5
S1055	CON	60	0.0416667	2	BovineHD0200021556	BovineHD0200021560	75143055	75148088	5.034	5
S1056	CON	60	0.0416667	4	BovineHD0400012055	BovineHD0400012056	44154305	44157610	3.306	2
S1057	CON	60	0.0416667	4	BovineHD0400012190	BovineHD0400012190	44498901	44498901	0.001	1
S1058	CON	60	0.0416667	4	BovineHD0400014135	BovineHD0400014137	51103904	51107385	3.482	3
S1059	CON	60	0.0416667	4	BovineHD0400020948	BovineHD0400020953	75639416	75686335	46.92	7
S1060	CON	60	0.0416667	4	BovineHD0400026565	BovineHD0400026567	95325043	95329188	4.146	3
S1061	CON	60	0.0416667	5	BovineHD0500013779	BovineHD4100003656	47691517	47710893	19.377	4
S1062	CON	60	0.0416667	5	BovineHD0500015722	BovineHD0500015732	55176436	55199380	22.945	12
S1063	CON	60	0.0416667	5	BovineHD0500023249	BovineHD0500023253	82322649	82336547	13.899	5
S1064	CON	60	0.0416667	6	Hapmap59443-rs29009843	BovineHD0600008833	31484656	31526836	42.181	15
S1065	CON	60	0.0416667	6	BovineHD0600014611	BovineHD0600014613	53241503	53258776	17.274	5
S1066	CON	60	0.0416667	6	BovineHD0600018878	BovineHD0600018889	68410488	68453129	42.642	11
S1067	CON	60	0.0416667	6	BovineHD0600021779	BovineHD0600021779	78592617	78592617	0.001	1
S1068	CON	60	0.0416667	6	BovineHD4100005335	BovineHD0600024406	89018807	89050323	31.517	10
S1069	CON	60	0.0416667	8	BovineHD0800027671	BovineHD0800027677	93160134	93202008	41.875	5
S1070	CON	60	0.0416667	9	BovineHD0900012000	BovineHD0900012014	43229719	43281958	52.24	7
S1071	CON	60	0.0416667	9	BovineHD0900012070	BovineHD0900012126	43554128	43691738	137.611	55
S1072	CON	60	0.0416667	9	BovineHD0900012566	BovineHD0900012566	45241913	45241913	0.001	1
S1073	CON	60	0.0416667	9	Hapmap34923-BES9_Contig458_891	BovineHD0900012887	46583336	46649019	65.684	9
S1074	CON	60	0.0416667	11	BovineHD1100016895	BovineHD1100016930	58871582	58990918	119.337	39
S1075	CON	60	0.0416667	11	BovineHD1100017246	BovineHD1100017269	60552866	60604543	51.678	25
S1076	CON	60	0.0416667	11	Hapmap45591-BTA-99735	BovineHD1100018455	65315609	65335529	19.921	3
S1077	CON	60	0.0416667	11	BovineHD1100026724	BovineHD1100026761	92011061	92112074	101.014	37
S1078	CON	60	0.0416667	11	BovineHD1100028322	BovineHD1100028355	97402141	97532525	130.385	26
S1079	CON	60	0.0416667	11	BovineHD1100028883	BovineHD1100028913	99459505	99616801	157.297	26
S1080	CON	60	0.0416667	12	BovineHD1200006230	BovineHD1200006265	20739638	20859962	120.325	31
S1081	CON	60	0.0416667	13	ARS-BFGL-NGS-104967	BovineHD1300015811	55642499	55660367	17.869	2
S1082	CON	60	0.0416667	14	BovineHD1400011316	BovineHD1400011417	39460227	39752812	292.586	78
S1083	CON	60	0.0416667	15	BovineHD1500003927	BovineHD1500003943	15673384	15743900	70.517	12
S1084	CON	60	0.0416667	15	BovineHD1500008138	BovineHD1500008156	30542278	30576570	34.293	19
S1085	CON	60	0.0416667	15	BovineHD1500025869	BovineHD1500025869	51653453	51653453	0.001	1
S1086	CON	60	0.0416667	18	BovineHD1800015599	BovineHD1800015609	52981183	53017099	35.917	10
S1087	CON	60	0.0416667	18	BovineHD1800015618	BovineHD1800015628	53059207	53110503	51.297	8
S1088	CON	60	0.0416667	18	BovineHD1800015636	BovineHD1800015670	53127254	53237921	110.668	24
S1089	CON	60	0.0416667	19	BovineHD1900000529	BovineHD1900000535	2382820	2426923	44.104	6
S1090	CON	60	0.0416667	19	BovineHD1900010298	BovineHD1900010319	35383911	35444611	60.701	24
S1091	CON	60	0.0416667	20	BovineHD2000004692	BovineHD2000004699	15535969	15563330	27.362	6
S1092	CON	60	0.0416667	21	BovineHD2100011709	ARS-BFGL-BAC-29174	40989631	41188230	198.6	43
S1093	CON	60	0.0416667	22	BovineHD2200007770	BovineHD2200007793	27024539	27161911	137.373	27
S1094	CON	60	0.0416667	22	BovineHD4100015569	BovineHD2200007800	27164987	27187037	22.051	7
S1095	CON	60	0.0416667	22	BovineHD2200014866	BovineHD2200014866	52331047	52331047	0.001	1
S1096	CON	60	0.0416667	23	BovineHD2300002871	BovineHD2300002871	11634737	11634737	0.001	1
S1097	CON	60	0.0416667	26	BovineHD2600000305	BovineHD2600000309	2047352	2064524	17.173	4
S1098	CON	59	00:59:00	1	BovineHD0100015640	BovineHD0100015646	55623472	55652087	28.616	6
S1099	CON	59	00:59:00	1	BovineHD0100018058	BovineHD0100018061	63843680	63855189	11.51	4
S1100	CON	59	00:59:00	1	BovineHD0100031298	BovineHD0100031305	110689655	110714640	24.986	7
S1101	CON	59	00:59:00	2	BovineHD0200016310	BovineHD0200016318	57545373	57579914	34.542	8
S1102	CON	59	00:59:00	2	BovineHD0200020836	BovineHD0200020868	72769842	72879040	109.199	24
S1103	CON	59	00:59:00	2	BovineHD0200020981	BovineHD0200021004	73251815	73303697	51.883	22
S1104	CON	59	00:59:00	3	BovineHD0300027734	BovineHD0300027741	96649769	96677956	28.188	8
S1105	CON	59	00:59:00	4	BovineHD0400014496	BovineHD0400014572	52561774	52772034	210.261	76
S1106	CON	59	00:59:00	4	BovineHD0400014690	ARS-BFGL-NGS-30090	53252236	53359316	107.081	22
S1107	CON	59	00:59:00	4	BovineHD0400026581	BovineHD0400026581	95385202	95385202	0.001	1
S1108	CON	59	00:59:00	4	BTB-00203584	BovineHD0400026629	95415564	95587660	172.097	45
S1109	CON	59	00:59:00	5	BovineHD0500010076	ARS-BFGL-NGS-119673	35070499	35076006	5.508	2
S1110	CON	59	00:59:00	5	BovineHD0500015467	BovineHD0500015508	54304380	54433216	128.837	38
S1111	CON	59	00:59:00	5	BovineHD0500029693	BovineHD0500029732	103769485	103915352	145.868	26
S1112	CON	59	00:59:00	6	BovineHD0600015496	BovineHD0600015509	56692713	56728360	35.648	17
S1113	CON	59	00:59:00	6	BovineHD0600018130	BovineHD0600018136	65604011	65627499	23.489	7
S1114	CON	59	00:59:00	6	BovineHD0600018827	BovineHD0600018828	68162344	68165476	3.133	2
S1115	CON	59	00:59:00	6	BovineHD0600018929	BovineHD0600018930	68582685	68588167	5.483	2
S1116	CON	59	00:59:00	6	BTA-76070-no-rs	BovineHD0600021780	78598487	78611454	12.968	2
S1117	CON	59	00:59:00	6	BovineHD0600021781	BovineHD0600021790	78616189	78661035	44.847	9
S1118	CON	59	00:59:00	6	BovineHD0600024586	BovineHD0600024605	89630974	89697375	66.402	5
S1119	CON	59	00:59:00	6	BovineHD0600025462	BovineHD0600025504	92675543	92775240	99.698	32
S1120	CON	59	00:59:00	7	BovineHD0700011658	BovineHD0700011664	40187507	40206002	18.496	7
S1121	CON	59	00:59:00	7	BovineHD0700011666	BovineHD0700011709	40211356	40414815	203.46	27
S1122	CON	59	00:59:00	7	BovineHD0700011764	BovineHD0700011764	40662424	40662424	0.001	1
S1123	CON	59	00:59:00	7	BovineHD0700013523	BovineHD0700013576	46791808	46895579	103.772	50
S1124	CON	59	00:59:00	7	BovineHD0700014757	BovineHD0700014757	50583652	50583652	0.001	1
S1125	CON	59	00:59:00	7	BovineHD0700016496	BovineHD0700016528	57649093	57766340	117.248	29
S1126	CON	59	00:59:00	8	Hapmap53725-rs29024484	BovineHD0800021555	71534841	71594422	59.582	11
S1127	CON	59	00:59:00	8	BovineHD0800032626	BovineHD0800032632	108583789	108606185	22.397	5
S1128	CON	59	00:59:00	9	BovineHD0900012896	BovineHD0900012897	46688786	46691018	2.233	2
S1129	CON	59	00:59:00	9	BovineHD0900012916	BovineHD0900012921	46744808	46754861	10.054	6
S1130	CON	59	00:59:00	11	BovineHD1100017834	BovineHD1100017840	62827523	62854090	26.568	8
S1131	CON	59	00:59:00	11	BovineHD1100018610	BovineHD1100018622	65867456	65906676	39.221	12
S1132	CON	59	00:59:00	11	BovineHD1100026767	BovineHD1100026787	92120292	92151538	31.247	19
S1133	CON	59	00:59:00	14	BovineHD1400009393	BovineHD1400009393	32702045	32702045	0.001	1
S1134	CON	59	00:59:00	14	BovineHD1400012892	BovineHD1400012898	45579483	45612132	32.65	6
S1135	CON	59	00:59:00	15	BovineHD1500005116	BovineHD1500005124	20266289	20306789	40.501	8
S1136	CON	59	00:59:00	15	BTB-00590483	BovineHD1500008026	29896356	29920655	24.3	4
S1137	CON	59	00:59:00	15	BovineHD1500023712	BovineHD1500023714	81485472	81492312	6.841	4
S1138	CON	59	00:59:00	16	BovineHD1600011819	BovineHD1600011827	42360535	42375455	14.921	9
S1139	CON	59	00:59:00	17	BovineHD1700014580	BovineHD1700014584	52119494	52132434	12.941	5
S1140	CON	59	00:59:00	18	BovineHD1800010858	BovineHD1800010875	36031751	36113643	81.893	13
S1141	CON	59	00:59:00	20	BovineHD2000004648	BovineHD2000004683	15403508	15505284	101.777	36
S1142	CON	59	00:59:00	20	BovineHD2000008105	BovineHD2000008112	27405523	27437356	31.834	9
S1143	CON	59	00:59:00	24	BovineHD2400010064	BovineHD2400010076	36843275	36860035	16.761	12
S1144	CON	59	00:59:00	24	BovineHD2400011787	BovineHD2400011789	42509055	42516178	7.124	3
S1145	CON	59	00:59:00	28	BovineHD2800002010	BovineHD2800002030	6750007	6837715	87.709	18
S1146	CON	59	00:59:00	28	BovineHD2800002177	BovineHD2800002211	7272800	7336212	63.413	30
S1147	CON	58	00:58:00	1	ARS-BFGL-NGS-115305	BovineHD0100015686	55784222	55849786	65.565	13
S1148	CON	58	00:58:00	1	BovineHD0100031272	BovineHD0100031272	110528787	110528787	0.001	1
S1149	CON	58	00:58:00	1	ARS-BFGL-NGS-19707	BovineHD0100031280	110557741	110569850	12.11	2
S1150	CON	58	00:58:00	2	BovineHD0200007731	BovineHD0200007746	26764878	26815624	50.747	15
S1151	CON	58	00:58:00	3	BovineHD4100002264	BovineHD4100002264	83096878	83096878	0.001	1
S1152	CON	58	00:58:00	4	BovineHD0400026246	BovineHD0400026248	93944529	93947139	2.611	3
S1153	CON	58	00:58:00	5	BovineHD0500010320	BovineHD0500010320	36024724	36024724	0.001	1
S1154	CON	58	00:58:00	5	BovineHD0500013739	BovineHD0500013763	47559492	47644356	84.865	12
S1155	CON	58	00:58:00	5	BovineHD0500032250	BovineHD0500036264	111602322	111614690	12.369	5
S1156	CON	58	00:58:00	6	BovineHD0600008925	BovineHD0600008938	31827582	31928864	101.283	12
S1157	CON	58	00:58:00	6	BovineHD0600014485	BovineHD0600014485	52580023	52580023	0.001	1
S1158	CON	58	00:58:00	6	BovineHD0600014526	BovineHD0600014551	52895377	52954387	59.011	31
S1159	CON	58	00:58:00	6	BovineHD0600014869	BovineHD0600014883	54186713	54217438	30.726	15
S1160	CON	58	00:58:00	6	BovineHD0600015475	BovineHD0600015475	56605349	56605349	0.001	1
S1161	CON	58	00:58:00	6	BovineHD0600022006	BovineHD0600022006	79627750	79627750	0.001	1
S1162	CON	58	00:58:00	6	BovineHD0600025328	BovineHD0600025355	92302998	92398280	95.283	26
S1163	CON	58	00:58:00	10	BovineHD1000020679	BovineHD1000020686	72316293	72331231	14.939	8
S1164	CON	58	00:58:00	11	BovineHD1100018522	BovineHD1100018529	65612265	65636592	24.328	5
S1165	CON	58	00:58:00	12	BovineHD1200006151	BovineHD1200006158	20475723	20503476	27.754	6
S1166	CON	58	00:58:00	12	ARS-BFGL-NGS-80012	BovineHD1200006167	20510073	20525219	15.147	4
S1167	CON	58	00:58:00	14	BovineHD1400007466	BovineHD1400007466	25831107	25831107	0.001	1
S1168	CON	58	00:58:00	14	BovineHD1400011446	BovineHD1400011446	39886797	39886797	0.001	1
S1169	CON	58	00:58:00	17	BovineHD1700008572	BTB-00676303	30470352	30477956	7.605	5
S1170	CON	58	00:58:00	17	BovineHD1700008588	BovineHD1700008632	30520771	30680672	159.902	39
S1171	CON	58	00:58:00	17	BovineHD1700016205	BovineHD1700016219	57139918	57171735	31.818	12
S1172	CON	58	00:58:00	17	BovineHD1700016596	BovineHD1700016600	58529824	58554631	24.808	5
S1173	CON	58	00:58:00	18	BovineHD1800015673	BovineHD1800015677	53254240	53271205	16.966	4
S1174	CON	58	00:58:00	19	BovineHD1900000253	BovineHD1900000253	1348304	1348304	0.001	1
S1175	CON	58	00:58:00	20	BovineHD2000004563	BovineHD2000004564	14942815	14951437	8.623	2
S1176	CON	58	00:58:00	20	BovineHD2000011592	BovineHD2000011618	40455185	40540382	85.198	17
S1177	CON	58	00:58:00	23	BovineHD2300002175	BovineHD2300002175	8836391	8836391	0.001	1
S1178	CON	58	00:58:00	24	BovineHD2400005369	BovineHD2400005391	20124117	20172863	48.747	24
S1179	CON	58	00:58:00	24	BovineHD2400009992	BovineHD2400009994	36501617	36509113	7.497	3
S1180	CON	58	00:58:00	24	BovineHD2400010651	BovineHD2400010661	39007586	39048490	40.905	9
S1181	CON	58	00:58:00	24	BovineHD2400011794	BovineHD2400011815	42545908	42613091	67.184	19
S1182	CON	58	00:58:00	24	BovineHD2400012161	BovineHD2400012162	44060913	44063703	2.791	2
S1183	CON	57	00:57:00	1	BovineHD0100007675	BovineHD0100007725	26029289	26133438	104.15	47
S1184	CON	57	00:57:00	1	BovineHD0100015633	BovineHD0100015636	55589031	55604335	15.305	3
S1185	CON	57	00:57:00	2	BovineHD0200040524	BovineHD0200006853	23830165	23945151	114.987	40
S1186	CON	57	00:57:00	2	BovineHD0200006884	BovineHD0200006903	24075095	24158788	83.694	13
S1187	CON	57	00:57:00	2	BovineHD0200006905	BovineHD0200006905	24164186	24164186	0.001	1
S1188	CON	57	00:57:00	2	BovineHD0200020775	BovineHD0200020789	72590070	72622188	32.119	12
S1189	CON	57	00:57:00	2	BovineHD0200022372	BovineHD0200022467	77650687	78062020	411.334	72
S1190	CON	57	00:57:00	3	BovineHD0300023791	BovineHD0300023804	83098111	83128474	30.364	14
S1191	CON	57	00:57:00	4	BovineHD0400024558	BovineHD0400024569	88680974	88720212	39.239	11
S1192	CON	57	00:57:00	5	BovineHD0500005327	BovineHD0500005330	18307537	18325579	18.043	3
S1193	CON	57	00:57:00	5	BovineHD0500013174	BovineHD0500013194	45755697	45853150	97.454	23
S1194	CON	57	00:57:00	5	BovineHD0500013199	BovineHD0500013224	45880424	46021769	141.346	22
S1195	CON	57	00:57:00	5	BovineHD0500013307	BovineHD0500013392	46308431	46521546	213.116	79
S1196	CON	57	00:57:00	5	BovineHD0500023349	BovineHD0500023350	82604113	82606968	2.856	2
S1197	CON	57	00:57:00	5	BovineHD0500026238	BovineHD0500026243	92445520	92452864	7.345	5
S1198	CON	57	00:57:00	5	BovineHD0500026330	BovineHD0500026395	92734379	92926896	192.518	56
S1199	CON	57	00:57:00	5	BovineHD0500026396	BovineHD0500026574	92934750	93641182	706.433	147
S1200	CON	57	00:57:00	6	BovineHD0600008758	BovineHD0600008772	31260266	31288614	28.349	14
S1201	CON	57	00:57:00	6	BovineHD0600008859	BovineHD0600008859	31605189	31605189	0.001	1
S1202	CON	57	00:57:00	6	BovineHD0600008964	BovineHD0600008977	32002888	32029810	26.923	14
S1203	CON	57	00:57:00	6	Hapmap49493-BTA-121746	BovineHD0600011648	42825386	42851089	25.704	4
S1204	CON	57	00:57:00	6	BovineHD0600014837	BovineHD4100005015	54043062	54053844	10.783	4
S1205	CON	57	00:57:00	6	BovineHD0600014904	BovineHD0600014913	54285683	54347234	61.552	8
S1206	CON	57	00:57:00	6	BovineHD0600018908	BovineHD0600018928	68544940	68581657	36.718	19
S1207	CON	57	00:57:00	6	BovineHD0600025671	BovineHD0600025722	93053804	93134359	80.556	46
S1208	CON	57	00:57:00	7	ARS-BFGL-NGS-58321	BovineHD0700013593	46954435	46972766	18.332	6
S1209	CON	57	00:57:00	7	BovineHD0700033073	BovineHD0700015955	55316813	55323925	7.113	2
S1210	CON	57	00:57:00	8	BovineHD4100006710	BovineHD0800011764	39745965	39749086	3.122	2
S1211	CON	57	00:57:00	8	BovineHD0800021590	BovineHD0800021595	71723964	71740804	16.841	4
S1212	CON	57	00:57:00	8	BovineHD0800021884	BovineHD0800021905	72793792	72891837	98.046	19
S1213	CON	57	00:57:00	8	BovineHD4100007046	BovineHD4100007046	93588121	93588121	0.001	1
S1214	CON	57	00:57:00	11	BovineHD1100008941	BovineHD1100008942	29789650	29792899	3.25	2
S1215	CON	57	00:57:00	11	BovineHD1100009022	BovineHD1100009025	30168897	30175304	6.408	3
S1216	CON	57	00:57:00	13	BovineHD1300014278	BovineHD1300014280	49054535	49078114	23.58	2
S1217	CON	57	00:57:00	14	BovineHD1400007269	BovineHD1400007269	25058053	25058053	0.001	1
S1218	CON	57	00:57:00	14	BovineHD1400007314	BovineHD4100011295	25241366	25284162	42.797	8
S1219	CON	57	00:57:00	14	BovineHD1400007437	BovineHD1400007439	25719951	25730129	10.179	2
S1220	CON	57	00:57:00	14	BovineHD1400011418	Hapmap41239-BTA-34703	39756031	39763251	7.221	3
S1221	CON	57	00:57:00	14	BovineHD1400016350	BovineHD1400016353	58886811	58902500	15.69	2
S1222	CON	57	00:57:00	15	BovineHD1500008010	BovineHD1500008011	29851440	29859324	7.885	2
S1223	CON	57	00:57:00	17	BovineHD1700014568	BovineHD1700014576	51797519	52089207	291.689	9
S1224	CON	57	00:57:00	17	BovineHD1700016040	BovineHD1700016057	56628026	56718269	90.244	5
S1225	CON	57	00:57:00	18	BovineHD1800011725	BovineHD1800011803	39735358	40088285	352.928	79
S1226	CON	57	00:57:00	18	BovineHD1800011902	BovineHD1800011949	40428278	40560297	132.02	44
S1227	CON	57	00:57:00	19	BovineHD1900000542	BovineHD1900000545	2462503	2473530	11.028	3
S1228	CON	57	00:57:00	20	BovineHD2000006545	BovineHD2000006564	21814259	21855957	41.699	19
S1229	CON	57	00:57:00	21	BovineHD2100001222	BovineHD2100001224	6150616	6158712	8.097	2
S1230	CON	57	00:57:00	22	BovineHD2200000241	BovineHD2200000272	980486	1167231	186.746	29
S1231	CON	57	00:57:00	22	BovineHD2200008593	BovineHD2200008596	29681060	29699222	18.163	4
S1232	CON	57	00:57:00	23	BovineHD2300002196	BovineHD4100015939	8939979	8986444	46.466	25
S1233	CON	57	00:57:00	23	BovineHD2300002228	BovineHD2300002238	9038579	9077580	39.002	10
S1234	CON	57	00:57:00	23	BovineHD2300002959	BovineHD2300003007	11997192	12103385	106.194	49
S1235	CON	57	00:57:00	23	BovineHD2300003029	BovineHD2300003111	12206648	12529279	322.632	79
S1236	CON	57	00:57:00	24	BovineHD2400005438	BovineHD2400005467	20282308	20378311	96.004	29
S1237	CON	57	00:57:00	24	BovineHD2400010610	BovineHD2400010618	38755630	38796975	41.346	5
S1238	CON	57	00:57:00	24	BovineHD2400012153	BovineHD2400012153	44023911	44023911	0.001	1
S1239	CON	56	00:56:00	1	Hapmap59621-rs29013246	BovineHD0100007869	26393362	26511750	118.389	38
S1240	CON	56	00:56:00	1	BovineHD0100017920	BovineHD0100017934	63271117	63294181	23.065	10
S1241	CON	56	00:56:00	1	BovineHD0100024667	BovineHD0100024716	86548901	86817077	268.177	32
S1242	CON	56	00:56:00	1	BovineHD0100031083	BovineHD0100031084	109651574	109654364	2.791	2
S1243	CON	56	00:56:00	2	BovineHD0200006950	BovineHD0200006951	24282055	24282809	0.755	2
S1244	CON	56	00:56:00	2	BovineHD0200021226	BovineHD0200021272	74132211	74216859	84.649	39
S1245	CON	56	00:56:00	2	BovineHD0200021282	BovineHD0200021291	74251175	74279317	28.143	10
S1246	CON	56	00:56:00	3	BovineHD0300006576	BovineHD0300006584	20840406	20856614	16.209	10
S1247	CON	56	00:56:00	3	BovineHD0300023743	BovineHD0300023743	82952196	82952196	0.001	1
S1248	CON	56	00:56:00	3	BovineHD0300023815	BovineHD0300023818	83190905	83205282	14.378	4
S1249	CON	56	00:56:00	3	BovineHD0300024078	BovineHD0300024131	84291563	84396259	104.697	51
S1250	CON	56	00:56:00	4	ARS-BFGL-NGS-29534	BovineHD0400026170	93644011	93672302	28.292	6
S1251	CON	56	00:56:00	5	BovineHD0500005317	BovineHD0500005319	18245952	18249950	3.999	3
S1252	CON	56	00:56:00	5	BovineHD0500005368	BovineHD0500005377	18497231	18544390	47.16	7
S1253	CON	56	00:56:00	5	BovineHD0500005413	BovineHD0500005426	18661612	18728908	67.297	12
S1254	CON	56	00:56:00	5	BovineHD0500010064	BovineHD0500010068	35014003	35022976	8.974	5
S1255	CON	56	00:56:00	5	BovineHD0500013112	BovineHD0500013114	45502930	45514359	11.43	2
S1256	CON	56	00:56:00	5	BovineHD0500019526	BovineHD0500019542	69741128	69785365	44.238	16
S1257	CON	56	00:56:00	6	BovineHD0600008998	BovineHD0600009012	32120349	32177093	56.745	11
S1258	CON	56	00:56:00	6	BovineHD0600009185	BovineHD0600009185	32796418	32796418	0.001	1
S1259	CON	56	00:56:00	6	Hapmap27512-BTC-040568	Hapmap27512-BTC-040568	52655212	52655212	0.001	1
S1260	CON	56	00:56:00	7	BovineHD0700002294	BovineHD0700002300	8983909	9000976	17.068	7
S1261	CON	56	00:56:00	8	BovineHD0800026043	BovineHD0800026047	87698058	87719634	21.577	4
S1262	CON	56	00:56:00	8	BovineHD0800026122	BovineHD0800026157	88060501	88151717	91.217	30
S1263	CON	56	00:56:00	9	BovineHD0900031058	BovineHD0900011525	41265518	41407044	141.527	11
S1264	CON	56	00:56:00	9	BovineHD0900012015	ARS-BFGL-NGS-66207	43290567	43310722	20.156	5
S1265	CON	56	00:56:00	9	BovineHD0900012465	BovineHD0900012479	44889845	44915578	25.734	13
S1266	CON	56	00:56:00	11	BovineHD1100003922	ARS-BFGL-BAC-13568	11538755	11994246	455.492	60
S1267	CON	56	00:56:00	11	BovineHD1100010262	BovineHD1100010293	34554911	34741276	186.366	29
S1268	CON	56	00:56:00	11	BovineHD1100017910	BovineHD1100017910	63219511	63219511	0.001	1
S1269	CON	56	00:56:00	11	BovineHD1100018300	BovineHD1100018307	64549619	64572681	23.063	8
S1270	CON	56	00:56:00	11	BovineHD1100019039	BovineHD1100019039	67427516	67427516	0.001	1
S1271	CON	56	00:56:00	11	BovineHD1100019114	BovineHD1100019115	67614074	67616154	2.081	2
S1272	CON	56	00:56:00	11	BovineHD1100019913	BovineHD1100019932	70063146	70090098	26.953	17
S1273	CON	56	00:56:00	11	BovineHD1100026603	BovineHD1100026603	91599549	91599549	0.001	1
S1274	CON	56	00:56:00	14	BovineHD1400005862	BovineHD1400005891	20497319	20578357	81.039	19
S1275	CON	56	00:56:00	14	BovineHD1400007232	BovineHD1400007232	24909247	24909247	0.001	1
S1276	CON	56	00:56:00	14	BTB-01143648	BovineHD1400007558	26168147	26226856	58.71	6
S1277	CON	56	00:56:00	14	BovineHD1400014970	BovineHD1400014970	53098814	53098814	0.001	1
S1278	CON	56	00:56:00	15	BovineHD1500004651	BovineHD1500004651	18408600	18408600	0.001	1
S1279	CON	56	00:56:00	15	BovineHD1500004661	BovineHD1500004669	18471261	18499025	27.765	8
S1280	CON	56	00:56:00	15	BovineHD1500005411	BovineHD1500005411	21300458	21300458	0.001	1
S1281	CON	56	00:56:00	15	BovineHD1500008387	BovineHD1500008391	31195820	31201686	5.867	4
S1282	CON	56	00:56:00	15	BovineHD1500008425	ARS-BFGL-NGS-114993	31254024	31334742	80.719	24
S1283	CON	56	00:56:00	17	BTA-40799-no-rs	BovineHD1700008571	30436934	30466661	29.728	7
S1284	CON	56	00:56:00	17	BovineHD1700016024	ARS-BFGL-NGS-69085	56538160	56587255	49.096	10
S1285	CON	56	00:56:00	17	BovineHD1700016757	BovineHD1700016767	58940181	58970755	30.575	10
S1286	CON	56	00:56:00	18	BovineHD1800011806	BovineHD1800011843	40105662	40262507	156.846	40
S1287	CON	56	00:56:00	19	BovineHD1900000549	BovineHD1900000598	2485436	2609059	123.624	41
S1288	CON	56	00:56:00	19	BovineHD1900010292	ARS-BFGL-NGS-4741	35332107	35349266	17.16	3
S1289	CON	56	00:56:00	19	BovineHD1900010385	BovineHD1900010407	35690698	35805859	115.162	22
S1290	CON	56	00:56:00	20	BovineHD2000004541	BovineHD2000004541	14810608	14810608	0.001	1
S1291	CON	56	00:56:00	21	BovineHD2100001172	BovineHD2100001173	5972887	5973733	0.847	2
S1292	CON	56	00:56:00	22	BovineHD2200007702	BovineHD2200007705	26636263	26650802	14.54	4
S1293	CON	56	00:56:00	22	BovineHD2200008561	BovineHD2200008567	29520712	29553552	32.841	8
S1294	CON	56	00:56:00	22	BovineHD2200014499	BovineHD2200014526	50785042	50914294	129.253	17
S1295	CON	56	00:56:00	22	BovineHD2200014561	BovineHD2200014563	51056256	51064906	8.651	3
S1296	CON	56	00:56:00	22	BovineHD2200014771	BovineHD2200014771	51919015	51919015	0.001	1
S1297	CON	56	00:56:00	24	BovineHD2400005641	BovineHD2400005642	20982627	20986035	3.409	2
S1298	CON	56	00:56:00	24	Hapmap49937-BTA-26281	Hapmap49937-BTA-26281	36598297	36598297	0.001	1
S1299	CON	56	00:56:00	24	BovineHD2400010646	BTA-102886-no-rs	38935863	38962480	26.618	2
S1300	CON	56	00:56:00	26	BovineHD2600000363	BovineHD2600000400	2344846	2510282	165.437	34
S1301	CON	56	00:56:00	28	BovineHD2800000895	BovineHD2800000895	2870897	2870897	0.001	1
S1302	CON	56	00:56:00	28	BovineHD2800001914	BovineHD2800001919	6398819	6434920	36.102	6
S1303	CON	55	00:55:00	1	BovineHD0100007966	BovineHD0100007971	26856218	26864002	7.785	6
S1304	CON	55	00:55:00	1	BovineHD0100020668	BovineHD0100020676	72070008	72096022	26.015	8
S1305	CON	55	00:55:00	1	BovineHD0100020710	BovineHD0100020712	72368986	72380281	11.296	3
S1306	CON	55	00:55:00	2	BovineHD0200012462	BTA-46592-no-rs	43116465	43131830	15.366	12
S1307	CON	55	00:55:00	2	BovineHD0200014040	BovineHD0200014110	48564433	48808281	243.849	64
S1308	CON	55	00:55:00	2	BovineHD0200037822	BovineHD0200037851	130163701	130272813	109.113	24
S1309	CON	55	00:55:00	3	BovineHD0300006533	BovineHD0300006537	20710332	20726185	15.854	3
S1310	CON	55	00:55:00	3	BovineHD0300006591	BovineHD0300035990	20880925	20996369	115.445	33
S1311	CON	55	00:55:00	3	BovineHD0300006727	BovineHD0300006727	21329253	21329253	0.001	1
S1312	CON	55	00:55:00	4	BovineHD0400011999	BovineHD0400012051	43910714	44144293	233.58	41
S1313	CON	55	00:55:00	4	BovineHD0400014584	BovineHD0400014643	52856338	53091527	235.19	58
S1314	CON	55	00:55:00	4	BovineHD0400021949	BovineHD0400021949	79225303	79225303	0.001	1
S1315	CON	55	00:55:00	5	BovineHD0500010347	BovineHD0500010348	36072438	36079361	6.924	2
S1316	CON	55	00:55:00	5	ARS-BFGL-NGS-16666	BovineHD0500023828	84011309	84140515	129.207	32
S1317	CON	55	00:55:00	6	BovineHD0600018894	BovineHD0600018894	68481953	68481953	0.001	1
S1318	CON	55	00:55:00	7	BovineHD0700003141	BovineHD0700003147	12057433	12157349	99.917	4
S1319	CON	55	00:55:00	7	BovineHD0700003169	BovineHD0700003173	12211203	12220111	8.909	3
S1320	CON	55	00:55:00	7	BovineHD0700016308	BovineHD0700016350	56690967	56947547	256.581	32
S1321	CON	55	00:55:00	7	BovineHD0700017041	BovineHD0700017049	59521471	59565514	44.044	8
S1322	CON	55	00:55:00	7	BovineHD0700017147	BovineHD0700017192	59870640	59955044	84.405	40
S1323	CON	55	00:55:00	8	BovineHD0800021607	ARS-BFGL-NGS-31005	71787352	71825576	38.225	7
S1324	CON	55	00:55:00	8	BovineHD0800026256	BovineHD0800026279	88440165	88490208	50.044	24
S1325	CON	55	00:55:00	9	BovineHD0900011446	BovineHD0900011454	41114722	41122363	7.642	9
S1326	CON	55	00:55:00	11	BovineHD1100010346	BovineHD1100010349	34918222	34922199	3.978	5
S1327	CON	55	00:55:00	11	BovineHD1100015832	BovineHD1100015841	54533819	54560682	26.864	8
S1328	CON	55	00:55:00	11	BovineHD1100016021	BovineHD1100016062	55152721	55269427	116.707	43
S1329	CON	55	00:55:00	11	ARS-BFGL-NGS-89007	BovineHD1100018299	64537797	64547606	9.81	2
S1330	CON	55	00:55:00	11	BovineHD1100018344	BovineHD1100018344	64782430	64782430	0.001	1
S1331	CON	55	00:55:00	11	BovineHD1100019040	BovineHD1100019040	67430359	67430359	0.001	1
S1332	CON	55	00:55:00	12	BovineHD1200011095	BovineHD1200011116	38844068	38883113	39.046	22
S1333	CON	55	00:55:00	14	BTB-00565043	BovineHD1400011274	39238858	39318205	79.348	7
S1334	CON	55	00:55:00	14	BovineHD1400011457	BovineHD1400011467	39938474	39978621	40.148	5
S1335	CON	55	00:55:00	14	BovineHD1400012557	BovineHD1400012560	44393938	44406530	12.593	2
S1336	CON	55	00:55:00	14	BovineHD1400012584	BovineHD1400012584	44530247	44530247	0.001	1
S1337	CON	55	00:55:00	15	BovineHD1500004677	BovineHD1500004677	18533840	18533840	0.001	1
S1338	CON	55	00:55:00	15	BovineHD1500008352	BovineHD1500008374	31075488	31141298	65.811	20
S1339	CON	55	00:55:00	16	BovineHD1600011293	BovineHD1600011293	39543554	39543554	0.001	1
S1340	CON	55	00:55:00	16	BovineHD1600011588	BovineHD1600011597	41084396	41136376	51.981	5
S1341	CON	55	00:55:00	17	BTA-120325-no-rs	BovineHD1700008376	29523496	29537427	13.932	2
S1342	CON	55	00:55:00	17	ARS-BFGL-NGS-788	BovineHD1700016830	59090672	59344670	253.999	26
S1343	CON	55	00:55:00	19	BovineHD1900000380	BovineHD1900000384	1755627	1769782	14.156	5
S1344	CON	55	00:55:00	19	BovineHD1900000609	BovineHD1900000611	2639010	2641155	2.146	3
S1345	CON	55	00:55:00	19	BovineHD1900016038	BovineHD1900016040	56718988	56722216	3.229	3
S1346	CON	55	00:55:00	20	BovineHD2000007545	BovineHD2000007547	25089644	25095036	5.393	2
S1347	CON	55	00:55:00	20	BovineHD2000013389	BovineHD2000013394	47821560	47860559	39	7
S1348	CON	55	00:55:00	22	BovineHD2200014158	BovineHD2200014159	49469316	49471375	2.06	2
S1349	CON	55	00:55:00	22	BovineHD2200014493	BovineHD2200014494	50763435	50765880	2.446	2
S1350	CON	55	00:55:00	22	BovineHD2200014585	BovineHD2200014683	51128499	51451294	322.796	97
S1351	CON	55	00:55:00	22	BovineHD2200014706	BovineHD2200014742	51559808	51784620	224.813	30
S1352	CON	55	00:55:00	23	BovineHD2300002266	BovineHD2300002312	9165771	9355657	189.887	39
S1353	CON	55	00:55:00	26	BovineHD2600000343	BovineHD2600000346	2277546	2294996	17.451	4
S1354	CON	55	00:55:00	26	BovineHD2600000362	BovineHD2600000362	2342369	2342369	0.001	1
S1355	CON	54	00:54:00	1	BovineHD0100008449	BovineHD0100008454	28489905	28525537	35.633	5
S1356	CON	54	00:54:00	1	BovineHD0100018554	BovineHD0100018554	65757978	65757978	0.001	1
S1357	CON	54	00:54:00	1	BovineHD0100028650	BovineHD0100028650	100374347	100374347	0.001	1
S1358	CON	54	00:54:00	1	BovineHD0100029823	BovineHD0100029833	104846862	104914568	67.707	7
S1359	CON	54	00:54:00	1	BovineHD0100029947	BovineHD0100029973	105478899	105594113	115.215	20
S1360	CON	54	00:54:00	1	BovineHD0100030145	BovineHD0100030146	106327163	106330138	2.976	2
S1361	CON	54	00:54:00	1	BovineHD0100030231	BovineHD0100030251	106689939	106747989	58.051	18
S1362	CON	54	00:54:00	1	BovineHD0100030297	BovineHD0100030300	106918721	106925482	6.762	3
S1363	CON	54	00:54:00	1	BovineHD0100033572	Hapmap46305-BTA-53011	118913163	119374036	460.874	161
S1364	CON	54	00:54:00	1	BovineHD0100033781	BovineHD0100033791	119440532	119475712	35.181	6
S1365	CON	54	00:54:00	2	ARS-BFGL-NGS-115659	BovineHD0200012380	42772590	42779353	6.764	4
S1366	CON	54	00:54:00	2	BovineHD0200012383	BovineHD0200012387	42794251	42821137	26.887	7
S1367	CON	54	00:54:00	2	BovineHD0200012492	BovineHD0200012519	43261667	43383942	122.276	18
S1368	CON	54	00:54:00	2	ARS-BFGL-NGS-27592	BovineHD0200020927	73086946	73117974	31.029	4
S1369	CON	54	00:54:00	3	BovineHD0300031549	BovineHD0300031557	109699826	109710378	10.553	10
S1370	CON	54	00:54:00	4	BovineHD0400020640	BovineHD0400020675	74582828	74710295	127.468	33
S1371	CON	54	00:54:00	4	BovineHD0400020679	BovineHD0400020679	74732531	74732531	0.001	1
S1372	CON	54	00:54:00	4	BovineHD0400020680	BovineHD0400020687	74737302	74762938	25.637	4
S1373	CON	54	00:54:00	5	BovineHD0500010172	BovineHD0500010189	35428079	35502204	74.126	10
S1374	CON	54	00:54:00	5	BovineHD0500011397	BovineHD0500011398	39749694	39753424	3.731	2
S1375	CON	54	00:54:00	5	BovineHD0500014024	BovineHD0500014050	48618220	48733212	114.993	15
S1376	CON	54	00:54:00	5	BovineHD0500014114	BovineHD0500014124	49011745	49048394	36.65	11
S1377	CON	54	00:54:00	5	BovineHD0500026649	BovineHD0500026667	93900146	93953156	53.011	17
S1378	CON	54	00:54:00	6	BovineHD0600017644	BovineHD0600017665	63741074	63808967	67.894	19
S1379	CON	54	00:54:00	6	BovineHD0600021806	BovineHD0600021826	78763713	78864777	101.065	20
S1380	CON	54	00:54:00	6	BovineHD0600024252	BovineHD0600024265	88624584	88643492	18.909	10
S1381	CON	54	00:54:00	6	BovineHD0600025805	BovineHD0600025811	93296515	93304833	8.319	8
S1382	CON	54	00:54:00	6	BovineHD0600025854	BovineHD0600025856	93465618	93474687	9.07	4
S1383	CON	54	00:54:00	6	BovineHD0600026260	BovineHD0600026319	94733303	94875258	141.956	58
S1384	CON	54	00:54:00	7	BovineHD0700003175	BovineHD0700003175	12226845	12226845	0.001	1
S1385	CON	54	00:54:00	7	BovineHD0700017110	BovineHD0700017123	59758606	59807797	49.192	11
S1386	CON	54	00:54:00	8	BovineHD0800027301	BovineHD0800027301	92080814	92080814	0.001	1
S1387	CON	54	00:54:00	9	BovineHD0900011655	BovineHD0900011684	41950300	42094148	143.849	19
S1388	CON	54	00:54:00	9	BovineHD0900012948	BovineHD0900012948	46900600	46900600	0.001	1
S1389	CON	54	00:54:00	9	BovineHD0900012950	BovineHD0900012952	46909149	46916692	7.544	3
S1390	CON	54	00:54:00	10	BovineHD1000008047	BovineHD1000008047	24602783	24602783	0.001	1
S1391	CON	54	00:54:00	10	BovineHD1000020879	BovineHD1000020879	73381207	73381207	0.001	1
S1392	CON	54	00:54:00	11	BovineHD1100014130	BovineHD1100014170	48107811	48270732	162.922	37
S1393	CON	54	00:54:00	11	BovineHD1100016390	BovineHD1100016392	56177615	56187159	9.545	3
S1394	CON	54	00:54:00	13	BovineHD1300015813	BovineHD1300015813	55671750	55671750	0.001	1
S1395	CON	54	00:54:00	14	BovineHD1400011147	BovineHD1400011147	38852725	38852725	0.001	1
S1396	CON	54	00:54:00	14	BovineHD1400014980	BovineHD1400014980	53146253	53146253	0.001	1
S1397	CON	54	00:54:00	16	BovineHD1600011626	BovineHD1600011631	41337045	41372050	35.006	6
S1398	CON	54	00:54:00	17	BovineHD1700008537	BovineHD1700008543	30326251	30355362	29.112	6
S1399	CON	54	00:54:00	17	BovineHD1700015816	BovineHD1700015816	55729575	55729575	0.001	1
S1400	CON	54	00:54:00	17	BovineHD1700015817	BovineHD1700015826	55732434	55761595	29.162	8
S1401	CON	54	00:54:00	17	BovineHD1700016152	BovineHD1700016158	57022504	57035359	12.856	5
S1402	CON	54	00:54:00	18	BovineHD1800017305	BovineHD1800017305	59641391	59641391	0.001	1
S1403	CON	54	00:54:00	20	BovineHD2000008931	BovineHD2000008984	30669807	30957595	287.789	44
S1404	CON	54	00:54:00	20	BovineHD2000013928	Hapmap50993-BTA-50781	50263448	50676182	412.735	86
S1405	CON	54	00:54:00	22	BovineHD2200014148	BovineHD2200014152	49431686	49456072	24.387	3
S1406	CON	54	00:54:00	24	BovineHD2400005228	BovineHD2400005259	19770600	19872956	102.357	20
S1407	CON	54	00:54:00	24	BovineHD2400017859	BovineHD2400017881	61563171	61598482	35.312	22
S1408	CON	54	00:54:00	24	BovineHD2400017884	BTB-00893347	61602877	62104076	501.2	146
S1409	CON	54	00:54:00	26	BovineHD2600000226	BovineHD2600000244	1619118	1708951	89.834	21
S1410	CON	54	00:54:00	26	BovineHD2600000322	BovineHD2600000329	2153993	2188029	34.037	8
S1411	CON	54	00:54:00	26	BovineHD2600000521	BovineHD2600000523	3005370	3031990	26.621	3
S1412	CON	54	00:54:00	27	BovineHD2700001758	BovineHD2700001968	5373626	6288604	914.979	24
S1413	CON	54	00:54:00	28	BTA-116005-no-rs	BTA-116005-no-rs	2869287	2869287	0.001	1
S1414	CON	53	00:53:00	1	BovineHD0100007924	BovineHD0100007936	26703361	26741887	38.527	12
S1415	CON	53	00:53:00	1	BovineHD0100029169	BovineHD0100029170	102207498	102211862	4.365	2
S1416	CON	53	00:53:00	1	BovineHD0100030096	BovineHD0100030111	106062371	106137442	75.072	14
S1417	CON	53	00:53:00	1	BovineHD0100030349	BovineHD0100030352	107170507	107177989	7.483	5
S1418	CON	53	00:53:00	1	ARS-BFGL-NGS-118073	BovineHD0100036325	128471733	128500708	28.976	19
S1419	CON	53	00:53:00	1	BovineHD0100036341	BovineHD0100036381	128532777	128664783	132.007	34
S1420	CON	53	00:53:00	2	BovineHD0200012530	BovineHD0200012533	43411788	43429542	17.755	2
S1421	CON	53	00:53:00	3	BovineHD0300027293	BovineHD0300027293	94797676	94797676	0.001	1
S1422	CON	53	00:53:00	4	BovineHD0400011927	BovineHD0400011937	43469352	43518306	48.955	5
S1423	CON	53	00:53:00	5	BovineHD0500011345	BovineHD0500011393	39584664	39734079	149.416	47
S1424	CON	53	00:53:00	5	BovineHD0500015524	BovineHD0500015525	54456894	54459914	3.021	2
S1425	CON	53	00:53:00	5	BovineHD0500019507	BTA-49720-no-rs	69652650	69658153	5.504	2
S1426	CON	53	00:53:00	6	BovineHD0600012350	BovineHD0600012351	45331116	45338013	6.898	3
S1427	CON	53	00:53:00	6	BovineHD0600017685	BovineHD0600017685	63888026	63888026	0.001	1
S1428	CON	53	00:53:00	6	BovineHD0600025812	BovineHD0600025812	93308071	93308071	0.001	1
S1429	CON	53	00:53:00	8	BovineHD0800027773	Hapmap27238-BTA-163742	93596840	93655394	58.555	29
S1430	CON	53	00:53:00	9	BovineHD0900017498	BTA-83987-no-rs	63821947	63863237	41.291	21
S1431	CON	53	00:53:00	9	BovineHD0900017583	BovineHD0900017583	64037167	64037167	0.001	1
S1432	CON	53	00:53:00	11	Hapmap34629-BES7_Contig224_786	BovineHD1100009998	33265117	33266414	1.298	2
S1433	CON	53	00:53:00	11	BovineHD1100018624	BovineHD1100018631	65911890	65963861	51.972	5
S1434	CON	53	00:53:00	11	BovineHD1100020135	BovineHD1100020242	70412969	70628941	215.973	98
S1435	CON	53	00:53:00	11	BovineHD1100026501	BovineHD1100026503	91365931	91375995	10.065	2
S1436	CON	53	00:53:00	14	BovineHD4100011310	Hapmap24967-BTC-054601	26045233	26060343	15.111	4
S1437	CON	53	00:53:00	14	BovineHD1400012904	BovineHD1400012912	45634669	45667262	32.594	4
S1438	CON	53	00:53:00	14	BovineHD1400016411	BovineHD1400016444	59195647	59309835	114.189	30
S1439	CON	53	00:53:00	15	BovineHD4100011789	BovineHD1500002902	11393603	11440535	46.933	14
S1440	CON	53	00:53:00	15	BovineHD1500003891	BovineHD1500003895	15586761	15601538	14.778	4
S1441	CON	53	00:53:00	15	BovineHD1500008377	BovineHD1500008377	31157319	31157319	0.001	1
S1442	CON	53	00:53:00	15	BovineHD1500023335	BovineHD1500023350	79974613	80040336	65.724	14
S1443	CON	53	00:53:00	16	BovineHD1600011582	BovineHD1600011582	41058369	41058369	0.001	1
S1444	CON	53	00:53:00	16	BovineHD1600011609	BovineHD1600011616	41233937	41295594	61.658	8
S1445	CON	53	00:53:00	17	BovineHD1700008340	BovineHD1700008345	29404420	29433028	28.609	3
S1446	CON	53	00:53:00	17	BovineHD1700008390	BovineHD1700008419	29585726	29703076	117.351	29
S1447	CON	53	00:53:00	17	BovineHD1700016161	BovineHD1700016162	57049307	57051799	2.493	2
S1448	CON	53	00:53:00	18	BovineHD1800013318	BovineHD1800013339	45097353	45148448	51.096	15
S1449	CON	53	00:53:00	18	ARS-BFGL-NGS-12344	BovineHD1800019760	50870670	51002527	131.858	2
S1450	CON	53	00:53:00	19	BovineHD1900016099	Hapmap59408-ss46526398	56968277	57040897	72.621	13
S1451	CON	53	00:53:00	20	BovineHD2000004524	BovineHD2000004526	14686883	14700645	13.763	2
S1452	CON	53	00:53:00	20	BovineHD2000006684	BovineHD2000006687	22251794	22266103	14.31	4
S1453	CON	53	00:53:00	20	BovineHD2000007733	BovineHD2000007751	25848981	25931128	82.148	14
S1454	CON	53	00:53:00	21	BovineHD2100002385	BovineHD2100002385	9927111	9927111	0.001	1
S1455	CON	53	00:53:00	21	BovineHD2100008324	BovineHD2100008345	28784407	28886565	102.159	18
S1456	CON	53	00:53:00	22	BovineHD2200007697	BovineHD2200007697	26595611	26595611	0.001	1
S1457	CON	53	00:53:00	24	BovineHD2400012167	BovineHD2400012170	44074610	44077679	3.07	4
S1458	CON	53	00:53:00	26	Hapmap23820-BTA-149582	Hapmap23820-BTA-149582	29838712	29838712	0.001	1
S1459	CON	53	00:53:00	28	BovineHD2800002339	BovineHD2800002367	7831095	7944114	113.02	30
S1460	CON	52	00:52:00	1	BovineHD0100000601	BovineHD0100000615	1939015	2004603	65.589	9
S1461	CON	52	00:52:00	1	BovineHD0100013414	BovineHD0100013424	47315697	47367915	52.219	10
S1462	CON	52	00:52:00	1	ARS-BFGL-NGS-86970	BovineHD0100015510	54988164	55090571	102.408	22
S1463	CON	52	00:52:00	1	Hapmap55251-rs29014781	BovineHD0100018544	65624310	65723197	98.888	21
S1464	CON	52	00:52:00	1	BovineHD0100018594	BovineHD0100018611	65935921	65969738	33.818	18
S1465	CON	52	00:52:00	1	BovineHD0100020561	BovineHD0100020564	71691326	71696421	5.096	4
S1466	CON	52	00:52:00	1	BovineHD0100020566	BovineHD0100020566	71704071	71704071	0.001	1
S1467	CON	52	00:52:00	1	BovineHD0100022350	BovineHD0100022350	77568575	77568575	0.001	1
S1468	CON	52	00:52:00	1	BovineHD0100024411	BovineHD0100024411	85327333	85327333	0.001	1
S1469	CON	52	00:52:00	1	BovineHD0100028101	BovineHD0100028105	98435079	98456883	21.805	3
S1470	CON	52	00:52:00	1	BovineHD0100030082	BovineHD0100030088	105987509	106021030	33.522	7
S1471	CON	52	00:52:00	2	BovineHD0200012268	BovineHD0200012281	42386399	42422593	36.195	14
S1472	CON	52	00:52:00	2	BovineHD0200012339	BovineHD0200012340	42628152	42632970	4.819	2
S1473	CON	52	00:52:00	2	BovineHD0200017835	BovineHD0200017958	61976081	62171893	195.813	114
S1474	CON	52	00:52:00	2	BovineHD0200020774	BovineHD0200020774	72588549	72588549	0.001	1
S1475	CON	52	00:52:00	2	BovineHD0200036739	BovineHD0200036784	126551396	126703382	151.987	31
S1476	CON	52	00:52:00	3	BovineHD0300019203	BovineHD0300019250	64344519	64607605	263.087	45
S1477	CON	52	00:52:00	3	BovineHD0300023639	BovineHD0300023639	82257306	82257306	0.001	1
S1478	CON	52	00:52:00	3	BovineHD0300023641	BovineHD0300023644	82265072	82273731	8.66	4
S1479	CON	52	00:52:00	3	ARS-BFGL-NGS-54892	BovineHD0300031579	109757416	109790140	32.725	15
S1480	CON	52	00:52:00	4	BovineHD0400024701	BovineHD0400024793	89248898	89464542	215.645	79
S1481	CON	52	00:52:00	5	BovineHD0500010131	BovineHD0500010152	35293149	35347014	53.866	10
S1482	CON	52	00:52:00	5	BovineHD0500013102	BovineHD0500013104	45456233	45470741	14.509	3
S1483	CON	52	00:52:00	5	BovineHD0500026235	BovineHD0500026235	92436770	92436770	0.001	1
S1484	CON	52	00:52:00	5	BovineHD0500026293	BovineHD0500026310	92576706	92651609	74.904	11
S1485	CON	52	00:52:00	5	BovineHD0500029518	BovineHD0500029533	103030649	103100200	69.552	9
S1486	CON	52	00:52:00	6	BovineHD4100004218	BovineHD0600001405	5114281	5959386	845.106	31
S1487	CON	52	00:52:00	6	BovineHD0600011661	BovineHD0600011665	42941269	42947557	6.289	5
S1488	CON	52	00:52:00	6	BovineHD0600011999	BovineHD0600011999	43945793	43945793	0.001	1
S1489	CON	52	00:52:00	6	BovineHD0600014919	BovineHD0600014975	54403129	54660756	257.628	61
S1490	CON	52	00:52:00	6	BovineHD0600017709	BovineHD0600017713	63967137	63987063	19.927	4
S1491	CON	52	00:52:00	6	BovineHD0600023323	BovineHD0600034804	84843358	84908279	64.922	29
S1492	CON	52	00:52:00	6	BovineHD0600025869	BovineHD0600025880	93532394	93549460	17.067	11
S1493	CON	52	00:52:00	7	BovineHD0700016889	BovineHD0700016909	59005265	59069193	63.929	19
S1494	CON	52	00:52:00	7	BovineHD0700017205	BovineHD0700017218	59979939	60037608	57.67	10
S1495	CON	52	00:52:00	8	BovineHD0800027322	BovineHD0800027327	92171501	92186925	15.425	4
S1496	CON	52	00:52:00	9	Hapmap51501-BTA-83079	BovineHD0900005911	22059097	22137231	78.135	20
S1497	CON	52	00:52:00	9	BovineHD0900011040	BovineHD0900011051	39777015	39849676	72.662	9
S1498	CON	52	00:52:00	9	BovineHD0900011054	BovineHD0900011068	39884790	40054316	169.527	13
S1499	CON	52	00:52:00	9	BovineHD0900011639	BovineHD0900011640	41869528	41872402	2.875	2
S1500	CON	52	00:52:00	9	BovineHD0900017394	BovineHD0900017459	63373337	63657308	283.972	46
S1501	CON	52	00:52:00	10	ARS-BFGL-NGS-116025	BovineHD1000022720	79496312	79577757	81.446	6
S1502	CON	52	00:52:00	11	BovineHD1100009169	BovineHD1100009192	30723304	30794797	71.494	25
S1503	CON	52	00:52:00	11	BovineHD1100013931	BovineHD1100014005	47545179	47732397	187.219	70
S1504	CON	52	00:52:00	11	BovineHD1100017876	BovineHD1100017898	63028345	63145971	117.627	20
S1505	CON	52	00:52:00	11	BovineHD1100017916	BovineHD1100017917	63250754	63257052	6.299	2
S1506	CON	52	00:52:00	11	BovineHD1100018347	BovineHD1100018359	64803463	64857332	53.87	12
S1507	CON	52	00:52:00	12	BovineHD1200011160	BovineHD1200011166	39071956	39089985	18.03	6
S1508	CON	52	00:52:00	12	BovineHD1200011596	BovineHD1200011596	40831657	40831657	0.001	1
S1509	CON	52	00:52:00	14	BovineHD1400005784	Hapmap47925-BTA-36060	20263703	20273115	9.413	4
S1510	CON	52	00:52:00	14	BovineHD1400005832	BovineHD1400005839	20400386	20420420	20.035	7
S1511	CON	52	00:52:00	14	BovineHD1400005850	BovineHD1400005861	20467079	20495415	28.337	13
S1512	CON	52	00:52:00	14	BovineHD1400012085	BovineHD1400012106	42440784	42529846	89.063	13
S1513	CON	52	00:52:00	15	BovineHD1500000394	BovineHD1500000399	1544696	1575015	30.32	4
S1514	CON	52	00:52:00	15	BovineHD1500007484	BovineHD1500007489	27903066	27918877	15.812	7
S1515	CON	52	00:52:00	15	ARS-BFGL-NGS-106352	BovineHD1500007601	28330931	28377682	46.752	15
S1516	CON	52	00:52:00	15	BovineHD1500015336	ARS-BFGL-NGS-110461	53059863	53072568	12.706	4
S1517	CON	52	00:52:00	15	BovineHD1500015381	BovineHD1500015413	53263953	53383971	120.019	21
S1518	CON	52	00:52:00	17	BovineHD1700009787	BovineHD1700009852	35391726	36116995	725.27	49
S1519	CON	52	00:52:00	17	BovineHD1700016179	BovineHD1700016179	57083394	57083394	0.001	1
S1520	CON	52	00:52:00	18	BovineHD1800010967	BovineHD1800010969	36438030	36453082	15.053	2
S1521	CON	52	00:52:00	18	BovineHD1800011610	BovineHD1800011610	39231683	39231683	0.001	1
S1522	CON	52	00:52:00	19	BovineHD1900016116	BovineHD1900016170	57072546	57182413	109.868	51
S1523	CON	52	00:52:00	19	BovineHD1900016175	BovineHD1900016177	57201035	57212212	11.178	2
S1524	CON	52	00:52:00	20	BovineHD2000007569	BovineHD2000007569	25216263	25216263	0.001	1
S1525	CON	52	00:52:00	20	BovineHD2000009060	BovineHD2000009090	31408300	31562385	154.086	29
S1526	CON	52	00:52:00	20	BovineHD2000009266	BovineHD2000009266	32165209	32165209	0.001	1
S1527	CON	52	00:52:00	20	BovineHD2000011793	BovineHD2000011803	41001908	41045314	43.407	11
S1528	CON	52	00:52:00	21	BovineHD2100002140	BovineHD2100002146	9153471	9172878	19.408	6
S1529	CON	52	00:52:00	21	BovineHD2100002423	BovineHD2100002433	10066454	10107565	41.112	11
S1530	CON	52	00:52:00	22	BovineHD2200007741	BovineHD2200007756	26860125	26926530	66.406	11
S1531	CON	52	00:52:00	23	BovineHD2300002807	BovineHD2300002818	11388668	11429320	40.653	10
S1532	CON	52	00:52:00	24	BovineHD2400012369	BovineHD2400012371	45102580	45112447	9.868	2
S1533	CON	52	00:52:00	25	BovineHD2500010927	BovineHD2500010945	39061064	39130599	69.536	16
S1534	CON	52	00:52:00	26	BovineHD2600011978	BovineHD4100017999	43135326	43137568	2.243	2
S1535	CON	52	00:52:00	28	BovineHD2800002291	BovineHD2800002302	7625739	7654875	29.137	6
S1536	CON	52	00:52:00	28	ARS-BFGL-NGS-53448	BovineHD2800002330	7655984	7803221	147.238	23
S1537	CON	51	00:51:00	1	BovineHD0100018427	BovineHD0100018515	65223738	65588384	364.647	66
S1538	CON	51	00:51:00	1	BovineHD0100022312	BovineHD0100022344	77463246	77537660	74.415	30
S1539	CON	51	00:51:00	1	BovineHD0100023870	BTB-00036349	83263795	83316586	52.792	16
S1540	CON	51	00:51:00	1	BovineHD0100024624	BovineHD0100024626	86340811	86354857	14.047	4
S1541	CON	51	00:51:00	1	Hapmap51361-BTA-97011	BovineHD0100030064	105810391	105902059	91.669	8
S1542	CON	51	00:51:00	1	BovineHD0100030370	BovineHD0100030370	107232471	107232471	0.001	1
S1543	CON	51	00:51:00	1	BTB-00049060	BovineHD0100030490	107573707	107741404	167.698	29
S1544	CON	51	00:51:00	1	BovineHD0100031011	BovineHD0100031017	109473494	109488112	14.619	7
S1545	CON	51	00:51:00	1	BovineHD0100031723	BovineHD0100031729	112181555	112202085	20.531	4
S1546	CON	51	00:51:00	1	BovineHD0100031743	BovineHD0100031795	112229476	112389392	159.917	38
S1547	CON	51	00:51:00	2	BovineHD0200006291	BovineHD0200006306	22047152	22096478	49.327	8
S1548	CON	51	00:51:00	2	BovineHD0200006366	BovineHD0200006413	22356469	22531210	174.742	24
S1549	CON	51	00:51:00	2	BovineHD0200006533	BovineHD0200006537	23057005	23065169	8.165	6
S1550	CON	51	00:51:00	2	BovineHD0200006675	BovineHD0200006679	23488228	23498915	10.688	6
S1551	CON	51	00:51:00	2	BovineHD0200012144	BovineHD0200012145	41894163	41895505	1.343	2
S1552	CON	51	00:51:00	2	BovineHD0200012191	BovineHD0200012191	42128383	42128383	0.001	1
S1553	CON	51	00:51:00	2	BovineHD0200013947	BovineHD0200013962	48169527	48230423	60.897	13
S1554	CON	51	00:51:00	2	BovineHD0200014118	Hapmap47966-BTA-47563	48839293	48925280	85.988	31
S1555	CON	51	00:51:00	2	BovineHD0200016355	BovineHD0200016371	57685979	57712738	26.76	16
S1556	CON	51	00:51:00	2	Hapmap25038-BTA-134021	BovineHD0200017729	61704849	61708027	3.179	2
S1557	CON	51	00:51:00	2	BovineHD0200018014	BovineHD0200018108	62399865	62725841	325.977	54
S1558	CON	51	00:51:00	2	BovineHD0200021301	BovineHD0200021359	74330164	74502783	172.62	56
S1559	CON	51	00:51:00	2	BovineHD0200021383	BovineHD0200021394	74577747	74635973	58.227	8
S1560	CON	51	00:51:00	2	ARS-BFGL-NGS-15373	BovineHD0200033907	117575646	117637569	61.924	16
S1561	CON	51	00:51:00	2	BovineHD0200033908	BovineHD0200033939	117639385	117792577	153.193	33
S1562	CON	51	00:51:00	2	BovineHD0200033945	BovineHD4100001570	117826660	117841014	14.355	10
S1563	CON	51	00:51:00	2	BovineHD0200038043	BovineHD0200038062	130838926	130866155	27.23	20
S1564	CON	51	00:51:00	3	BovineHD0300031602	BovineHD0300031605	109877133	109887506	10.374	3
S1565	CON	51	00:51:00	3	BovineHD0300031611	BovineHD0300031613	109910096	109919786	9.691	3
S1566	CON	51	00:51:00	4	BovineHD0400026485	BovineHD0400026500	94890831	94953310	62.48	13
S1567	CON	51	00:51:00	5	BovineHD0500010095	BovineHD0500010113	35174009	35216159	42.151	17
S1568	CON	51	00:51:00	5	BovineHD0500010502	BovineHD0500010518	36589070	36635293	46.224	15
S1569	CON	51	00:51:00	5	BovineHD0500026216	BovineHD0500026220	92351023	92372443	21.421	5
S1570	CON	51	00:51:00	5	BovineHD0500032626	BovineHD0500032626	113012498	113012498	0.001	1
S1571	CON	51	00:51:00	6	BovineHD0600008653	BovineHD0600008657	30921217	30934966	13.75	5
S1572	CON	51	00:51:00	6	BovineHD0600011677	BovineHD0600011706	43005824	43103826	98.003	30
S1573	CON	51	00:51:00	6	BovineHD0600012275	BovineHD4100004872	44940153	44982082	41.93	14
S1574	CON	51	00:51:00	6	BovineHD0600014211	BovineHD0600014273	51575389	51767013	191.625	57
S1575	CON	51	00:51:00	6	BovineHD0600014517	BovineHD0600014521	52847283	52861701	14.419	5
S1576	CON	51	00:51:00	7	BovineHD0700011636	BovineHD4100005965	40094176	40142600	48.425	10
S1577	CON	51	00:51:00	7	BovineHD0700016695	BovineHD0700016698	58373323	58375894	2.572	3
S1578	CON	51	00:51:00	8	BovineHD0800011772	BovineHD0800011774	39814513	39821220	6.708	2
S1579	CON	51	00:51:00	8	BovineHD0800027835	BovineHD0800027851	93829655	93875257	45.603	16
S1580	CON	51	00:51:00	8	BovineHD0800027857	BovineHD0800027859	93900866	93912591	11.726	3
S1581	CON	51	00:51:00	9	BovineHD0900001126	BovineHD0900001126	5410553	5410553	0.001	1
S1582	CON	51	00:51:00	9	BovineHD0900014008	BovineHD0900014078	50778127	51093546	315.42	54
S1583	CON	51	00:51:00	9	BovineHD0900015484	BovineHD0900015486	56503492	56515865	12.374	3
S1584	CON	51	00:51:00	10	BovineHD1000011576	BovineHD1000011582	37421232	37443235	22.004	5
S1585	CON	51	00:51:00	10	BovineHD1000022736	BovineHD1000022742	79653877	79668412	14.536	5
S1586	CON	51	00:51:00	11	BovineHD1100009108	BovineHD1100009161	30508351	30701203	192.853	47
S1587	CON	51	00:51:00	11	BovineHD1100009940	BovineHD1100009940	32983428	32983428	0.001	1
S1588	CON	51	00:51:00	11	BovineHD1100010030	BovineHD1100010047	33457087	33498226	41.14	18
S1589	CON	51	00:51:00	11	BovineHD1100013385	BovineHD1100013403	46067882	46102782	34.901	18
S1590	CON	51	00:51:00	11	BovineHD1100014173	BovineHD1100014194	48279860	48352883	73.024	21
S1591	CON	51	00:51:00	11	Hapmap25657-BTA-93401	BovineHD1100015181	51251634	51626095	374.462	100
S1592	CON	51	00:51:00	11	BovineHD1100015858	BovineHD1100015862	54642127	54660565	18.439	5
S1593	CON	51	00:51:00	11	BovineHD1100018023	BovineHD1100018035	63657944	63701986	44.043	14
S1594	CON	51	00:51:00	11	BovineHD1100018638	ARS-BFGL-BAC-14940	65979909	66002572	22.664	13
S1595	CON	51	00:51:00	12	BovineHD1200012539	BovineHD1200012539	45271763	45271763	0.001	1
S1596	CON	51	00:51:00	12	BovineHD1200015610	BovineHD1200015610	56471735	56471735	0.001	1
S1597	CON	51	00:51:00	12	BovineHD1200015620	BovineHD1200015626	56509109	56533916	24.808	5
S1598	CON	51	00:51:00	12	Hapmap43219-BTA-26954	BovineHD1200015638	56623014	56623961	0.948	2
S1599	CON	51	00:51:00	14	BTB-00556813	BovineHD1400006796	23384687	23399257	14.571	10
S1600	CON	51	00:51:00	14	BovineHD1400006971	BovineHD1400006989	24048952	24099719	50.768	12
S1601	CON	51	00:51:00	14	BovineHD1400024514	BovineHD1400024514	57121630	57121630	0.001	1
S1602	CON	51	00:51:00	14	BovineHD1400018697	BovineHD1400018702	66847037	66874853	27.817	3
S1603	CON	51	00:51:00	14	BovineHD1400018805	BovineHD1400018808	67265883	67283953	18.071	3
S1604	CON	51	00:51:00	15	BovineHD1500003023	BovineHD1500003099	11876247	12155241	278.995	64
S1605	CON	51	00:51:00	15	BovineHD4100011810	BovineHD4100011810	15585192	15585192	0.001	1
S1606	CON	51	00:51:00	15	BovineHD1500004579	BovineHD1500004592	18021461	18086389	64.929	13
S1607	CON	51	00:51:00	16	BovineHD1600009594	BovineHD1600009596	33605231	33611760	6.53	4
S1608	CON	51	00:51:00	16	BovineHD1600011633	BovineHD1600011633	41381134	41381134	0.001	1
S1609	CON	51	00:51:00	17	BovineHD1700009779	BovineHD1700009779	35359858	35359858	0.001	1
S1610	CON	51	00:51:00	17	BovineHD1700014610	BovineHD1700014611	52220638	52223910	3.273	2
S1611	CON	51	00:51:00	18	BovineHD1800011626	BovineHD1800011628	39266128	39269873	3.746	4
S1612	CON	51	00:51:00	18	Hapmap41538-BTA-43550	BovineHD1800013479	45815598	45930101	114.504	18
S1613	CON	51	00:51:00	18	ARS-BFGL-NGS-3835	BovineHD1800015080	51503668	51528903	25.236	6
S1614	CON	51	00:51:00	18	BovineHD1800015768	BovineHD1800015796	53809110	53895762	86.653	28
S1615	CON	51	00:51:00	18	BovineHD1800015809	BovineHD1800015809	53935140	53935140	0.001	1
S1616	CON	51	00:51:00	18	BovineHD1800019788	BovineHD1800019788	53944458	53944458	0.001	1
S1617	CON	51	00:51:00	20	BovineHD2000007579	BovineHD2000007649	25283698	25614453	330.756	61
S1618	CON	51	00:51:00	20	BovineHD2000011632	BovineHD2000011640	40599528	40652278	52.751	7
S1619	CON	51	00:51:00	21	BovineHD2100013604	BovineHD2100013674	47710159	47853305	143.147	66
S1620	CON	51	00:51:00	22	BovineHD2200008697	BovineHD2200008697	30113466	30113466	0.001	1
S1621	CON	51	00:51:00	24	BovineHD2400009785	BovineHD2400009799	35623761	35651896	28.136	13
S1622	CON	51	00:51:00	24	BovineHD2400012179	BovineHD2400012195	44116929	44245943	129.015	13
S1623	CON	51	00:51:00	24	BovineHD2400012366	BovineHD2400012368	45092679	45096014	3.336	2
S1624	CON	50	00:50:00	1	BovineHD0100007600	BovineHD0100007600	25770872	25770872	0.001	1
S1625	CON	50	00:50:00	1	BovineHD0100008379	BovineHD0100008381	28222798	28229519	6.722	3
S1626	CON	50	00:50:00	1	BovineHD0100022366	BTA-36608-no-rs	77625125	77647196	22.072	4
S1627	CON	50	00:50:00	1	BovineHD0100022373	BovineHD0100022388	77654855	77733619	78.765	9
S1628	CON	50	00:50:00	1	BovineHD0100022432	BovineHD0100022452	77930959	77981401	50.443	19
S1629	CON	50	00:50:00	1	BovineHD0100028658	BovineHD0100028686	100401693	100525325	123.633	22
S1630	CON	50	00:50:00	1	BovineHD0100030422	BovineHD0100030427	107445509	107477482	31.974	2
S1631	CON	50	00:50:00	1	BovineHD0100030564	BovineHD0100030570	108087901	108115732	27.832	7
S1632	CON	50	00:50:00	1	ARS-BFGL-NGS-26090	BovineHD0100031584	111544625	111604962	60.338	14
S1633	CON	50	00:50:00	1	BovineHD0100031586	BovineHD0100031586	111611919	111611919	0.001	1
S1634	CON	50	00:50:00	2	BovineHD0200000648	BovineHD0200000663	2304500	2329666	25.167	14
S1635	CON	50	00:50:00	2	BovineHD0200006013	BovineHD0200006016	21171245	21182342	11.098	3
S1636	CON	50	00:50:00	2	BovineHD0200006417	BovineHD0200006441	22547575	22635631	88.057	21
S1637	CON	50	00:50:00	2	BovineHD0200009849	BovineHD0200009864	33464745	33534898	70.154	15
S1638	CON	50	00:50:00	2	BovineHD0200010946	BovineHD0200010950	37505326	37531126	25.801	4
S1639	CON	50	00:50:00	2	BovineHD0200012170	BTB-01878940	42035123	42081873	46.751	10
S1640	CON	50	00:50:00	2	BovineHD0200017794	BovineHD0200017809	61861869	61887678	25.81	14
S1641	CON	50	00:50:00	2	BovineHD0200022267	BovineHD0200022269	77295712	77302279	6.568	3
S1642	CON	50	00:50:00	2	BovineHD0200033791	BovineHD4100001567	117228626	117565653	337.028	96
S1643	CON	50	00:50:00	3	BovineHD0300023691	BovineHD0300023700	82504149	82531546	27.398	12
S1644	CON	50	00:50:00	3	BovineHD0300031368	BovineHD0300031369	109224961	109227970	3.01	2
S1645	CON	50	00:50:00	4	BovineHD0400010850	BovineHD0400010864	38685134	38757187	72.054	13
S1646	CON	50	00:50:00	4	BovineHD0400020618	BovineHD0400020631	74477473	74524513	47.041	14
S1647	CON	50	00:50:00	4	BovineHD0400021801	BovineHD0400021884	78621861	78930936	309.076	84
S1648	CON	50	00:50:00	4	BovineHD0400021886	BovineHD0400021889	78941649	78959276	17.628	3
S1649	CON	50	00:50:00	4	BovineHD0400024694	BovineHD0400024696	89209842	89224463	14.622	2
S1650	CON	50	00:50:00	5	BovineHD0500010047	BovineHD0500010061	34949873	34992983	43.111	14
S1651	CON	50	00:50:00	5	BovineHD0500010528	BTB-00225243	36667925	36772262	104.338	27
S1652	CON	50	00:50:00	5	BovineHD0500014193	BovineHD0500014214	49268610	49346276	77.667	19
S1653	CON	50	00:50:00	5	BovineHD0500020455	BovineHD0500020455	72453430	72453430	0.001	1
S1654	CON	50	00:50:00	5	UA-IFASA-2027	UA-IFASA-2027	73446207	73446207	0.001	1
S1655	CON	50	00:50:00	5	BovineHD0500032590	ARS-BFGL-NGS-29387	112869604	112879541	9.938	2
S1656	CON	50	00:50:00	5	BovineHD0500032666	BovineHD0500032689	113163784	113256951	93.168	14
S1657	CON	50	00:50:00	6	BovineHD0600009163	BovineHD0600009164	32697679	32701228	3.55	2
S1658	CON	50	00:50:00	6	BovineHD0600011742	BovineHD0600011788	43296177	43434985	138.809	48
S1659	CON	50	00:50:00	6	BovineHD0600015036	BovineHD0600015051	54821307	54876928	55.622	15
S1660	CON	50	00:50:00	6	BovineHD0600016907	BovineHD0600016914	61436733	61458803	22.071	6
S1661	CON	50	00:50:00	6	BovineHD0600016916	BovineHD0600016943	61462656	61494103	31.448	26
S1662	CON	50	00:50:00	6	BovineHD0600025888	BovineHD0600025975	93572456	93749919	177.464	87
S1663	CON	50	00:50:00	7	BovineHD0700013962	BovineHD0700013964	48295958	48304046	8.089	3
S1664	CON	50	00:50:00	8	BovineHD4100006712	BovineHD0800011799	39914228	39925526	11.299	3
S1665	CON	50	00:50:00	9	BovineHD0900001127	BovineHD0900001145	5413617	5519337	105.721	17
S1666	CON	50	00:50:00	9	BovineHD0900011597	BovineHD0900011611	41726692	41751932	25.241	11
S1667	CON	50	00:50:00	9	BovineHD0900011617	ARS-BFGL-NGS-96167	41771778	41774653	2.876	2
S1668	CON	50	00:50:00	11	BovineHD1100003845	BovineHD1100003874	11373384	11403380	29.997	27
S1669	CON	50	00:50:00	11	BovineHD1100009083	BovineHD1100009104	30390720	30497131	106.412	21
S1670	CON	50	00:50:00	11	BovineHD4100008710	Hapmap25798-BTA-126388	32719877	32731961	12.085	5
S1671	CON	50	00:50:00	11	BovineHD1100013905	BovineHD1100013927	47433591	47526543	92.953	19
S1672	CON	50	00:50:00	11	BovineHD1100014057	BovineHD1100014076	47827607	47886609	59.003	13
S1673	CON	50	00:50:00	11	BovineHD1100015280	BovineHD1100015281	52017532	52019611	2.08	2
S1674	CON	50	00:50:00	11	BovineHD1100018369	BovineHD1100018369	64893344	64893344	0.001	1
S1675	CON	50	00:50:00	11	BovineHD1100018410	BovineHD1100018411	65097959	65099164	1.206	2
S1676	CON	50	00:50:00	11	BovineHD1100018920	ARS-BFGL-NGS-78948	67014676	67016791	2.116	2
S1677	CON	50	00:50:00	11	BovineHD1100019218	BovineHD1100019218	67957062	67957062	0.001	1
S1678	CON	50	00:50:00	11	BovineHD1100026384	BovineHD1100026389	91008768	91017432	8.665	6
S1679	CON	50	00:50:00	11	BovineHD1100026436	BovineHD1100026489	91136382	91308733	172.352	46
S1680	CON	50	00:50:00	12	BovineHD1200011169	BovineHD1200011174	39102041	39123809	21.769	6
S1681	CON	50	00:50:00	12	BovineHD1200011186	BovineHD1200011191	39177777	39198240	20.464	6
S1682	CON	50	00:50:00	12	BovineHD1200011549	BovineHD1200011566	40624230	40718276	94.047	13
S1683	CON	50	00:50:00	12	BovineHD1200015570	BovineHD1200015570	56275801	56275801	0.001	1
S1684	CON	50	00:50:00	12	BovineHD1200015578	BovineHD1200015588	56319095	56372103	53.009	12
S1685	CON	50	00:50:00	14	BovineHD1400014893	BovineHD1400014934	52617997	52872691	254.695	38
S1686	CON	50	00:50:00	14	BovineHD1400014938	BovineHD1400014938	52889769	52889769	0.001	1
S1687	CON	50	00:50:00	15	BovineHD1500003864	BovineHD1500003865	15539872	15542994	3.123	2
S1688	CON	50	00:50:00	15	BovineHD1500004532	BovineHD1500004552	17798141	17858454	60.314	18
S1689	CON	50	00:50:00	15	BovineHD1500007430	BovineHD1500007443	27687411	27774732	87.322	8
S1690	CON	50	00:50:00	16	BovineHD1600009452	BovineHD1600009492	33114315	33313267	198.953	32
S1691	CON	50	00:50:00	16	BovineHD1600015828	BovineHD1600015921	56935804	57290728	354.925	51
S1692	CON	50	00:50:00	17	BovineHD1700016692	BovineHD1700016721	58782473	58854200	71.728	27
S1693	CON	50	00:50:00	18	BovineHD1800004740	BovineHD1800004753	14925912	14962584	36.673	11
S1694	CON	50	00:50:00	18	BovineHD1800014899	BovineHD1800014904	50661747	50668926	7.18	8
S1695	CON	50	00:50:00	18	BovineHD1800017623	BovineHD1800017692	61213788	61343009	129.222	31
S1696	CON	50	00:50:00	20	ARS-BFGL-NGS-42028	ARS-BFGL-NGS-42028	25643166	25643166	0.001	1
S1697	CON	50	00:50:00	20	BovineHD2000008917	BovineHD2000008922	30571316	30600998	29.683	5
S1698	CON	50	00:50:00	20	BovineHD2000008927	BovineHD2000008929	30633977	30658125	24.149	3
S1699	CON	50	00:50:00	20	BovineHD2000009183	BovineHD2000009184	31889529	31891078	1.55	2
S1700	CON	50	00:50:00	20	BovineHD4100014643	BovineHD2000009250	31904078	32094707	190.63	44
S1701	CON	50	00:50:00	21	BovineHD2100002496	BovineHD2100002545	10349407	10475896	126.49	33
S1702	CON	50	00:50:00	21	BovineHD2100008632	BovineHD2100008632	29944061	29944061	0.001	1
S1703	CON	50	00:50:00	21	BovineHD2100013347	BovineHD2100013351	46608333	46620517	12.185	4
S1704	CON	50	00:50:00	22	ARS-BFGL-NGS-301	BovineHD2200015119	53283054	53299645	16.592	5
S1705	CON	50	00:50:00	24	BTB-01258194	BovineHD2400008518	31133584	31352817	219.234	17
S1706	CON	49	00:49:00	1	BovineHD0100003947	BovineHD0100003953	12761358	12795476	34.119	6
S1707	CON	49	00:49:00	1	BovineHD0100007571	BovineHD0100007575	25656475	25670090	13.616	3
S1708	CON	49	00:49:00	1	BovineHD0100008155	BovineHD0100008161	27369542	27383436	13.895	4
S1709	CON	49	00:49:00	1	BovineHD0100016302	BovineHD0100016302	57518252	57518252	0.001	1
S1710	CON	49	00:49:00	1	BovineHD0100018149	BovineHD0100018149	64257177	64257177	0.001	1
S1711	CON	49	00:49:00	1	BovineHD0100022458	BovineHD0100022462	78002292	78019951	17.66	3
S1712	CON	49	00:49:00	1	BovineHD0100024746	BovineHD0100024767	86928392	87031852	103.461	14
S1713	CON	49	00:49:00	1	BovineHD0100029450	BovineHD0100029451	103317462	103319679	2.218	2
S1714	CON	49	00:49:00	1	BovineHD0100031657	BovineHD0100031669	111944658	111969412	24.755	14
S1715	CON	49	00:49:00	1	BovineHD0100036449	BovineHD0100036479	128884902	128940776	55.875	23
S1716	CON	49	00:49:00	2	BovineHD0200009811	BovineHD0200009811	33342954	33342954	0.001	1
S1717	CON	49	00:49:00	2	BovineHD0200012328	BovineHD0200012330	42593591	42599516	5.926	3
S1718	CON	49	00:49:00	2	Hapmap52345-rs29024293	BovineHD0200016392	57800824	57808116	7.293	3
S1719	CON	49	00:49:00	2	BovineHD0200020771	ARS-BFGL-NGS-29723	72568284	72583890	15.607	3
S1720	CON	49	00:49:00	3	BovineHD0300019117	BovineHD0300019117	64013435	64013435	0.001	1
S1721	CON	49	00:49:00	4	BovineHD0400010750	BovineHD0400010762	38435961	38449204	13.244	11
S1722	CON	49	00:49:00	4	BovineHD0400011270	BovineHD0400011301	40682229	40791032	108.804	31
S1723	CON	49	00:49:00	4	BovineHD0400023062	BovineHD0400023065	83360238	83363787	3.55	4
S1724	CON	49	00:49:00	4	BovineHD0400026458	BovineHD0400026463	94771657	94792555	20.899	5
S1725	CON	49	00:49:00	5	BovineHD0500005054	BovineHD0500005087	17258576	17327811	69.236	32
S1726	CON	49	00:49:00	5	BovineHD0500007849	BovineHD0500007875	26967739	27081520	113.782	17
S1727	CON	49	00:49:00	5	BovineHD0500011464	BovineHD0500011474	40068116	40117982	49.867	10
S1728	CON	49	00:49:00	5	BovineHD0500011898	BovineHD0500011904	41705126	41734176	29.051	5
S1729	CON	49	00:49:00	5	BovineHD0500012070	BovineHD0500012127	42228306	42404632	176.327	39
S1730	CON	49	00:49:00	5	BovineHD0500012584	BovineHD0500012594	43913296	43972869	59.574	8
S1731	CON	49	00:49:00	5	BTB-00226603	BovineHD0500012608	43977904	44016402	38.499	13
S1732	CON	49	00:49:00	5	BovineHD0500019291	BovineHD0500019317	68680889	68796970	116.082	16
S1733	CON	49	00:49:00	5	BovineHD0500021214	BovineHD0500021225	74489666	74535217	45.552	8
S1734	CON	49	00:49:00	5	BovineHD0500023845	BovineHD0500023877	84223396	84323823	100.428	28
S1735	CON	49	00:49:00	6	BovineHD0600009133	BovineHD0600009147	32597401	32657188	59.788	13
S1736	CON	49	00:49:00	6	BovineHD0600011738	BovineHD0600011738	43271389	43271389	0.001	1
S1737	CON	49	00:49:00	6	BovineHD0600014034	BovineHD0600014066	50930717	50985547	54.831	33
S1738	CON	49	00:49:00	6	BovineHD0600017081	BovineHD0600017091	61897212	61953475	56.264	7
S1739	CON	49	00:49:00	7	BovineHD0700013961	BovineHD0700013961	48292045	48292045	0.001	1
S1740	CON	49	00:49:00	9	BovineHD0900001283	BovineHD0900001387	6119943	6544863	424.921	97
S1741	CON	49	00:49:00	9	BovineHD0900011879	BovineHD0900011899	42803132	42887334	84.203	17
S1742	CON	49	00:49:00	10	BovineHD1000007767	BovineHD1000007815	23651168	23850258	199.091	4
S1743	CON	49	00:49:00	10	BovineHD1000011625	BovineHD1000011630	37531779	37557464	25.686	4
S1744	CON	49	00:49:00	11	BovineHD1100008849	BovineHD1100008877	29627880	29677763	49.884	23
S1745	CON	49	00:49:00	11	BovineHD1100013277	BovineHD1100013323	45810178	45897242	87.065	48
S1746	CON	49	00:49:00	11	BovineHD1100014261	BovineHD1100014325	48509953	48689387	179.435	57
S1747	CON	49	00:49:00	11	BovineHD1100015306	BovineHD1100015329	52172406	52307835	135.43	19
S1748	CON	49	00:49:00	11	BovineHD1100016340	BovineHD1100016347	55924407	55937661	13.255	6
S1749	CON	49	00:49:00	11	BovineHD1100017955	BovineHD1100018008	63408603	63602026	193.424	48
S1750	CON	49	00:49:00	11	BovineHD1100018052	BovineHD1100018069	63778336	63819575	41.24	12
S1751	CON	49	00:49:00	11	BovineHD1100018812	BovineHD1100018850	66602594	66746429	143.836	32
S1752	CON	49	00:49:00	11	BovineHD1100019229	BovineHD1100019230	68007095	68010751	3.657	2
S1753	CON	49	00:49:00	11	BovineHD1100019803	BovineHD1100019806	69636285	69639277	2.993	4
S1754	CON	49	00:49:00	12	BovineHD4100009572	BovineHD1200012248	44113654	44121483	7.83	3
S1755	CON	49	00:49:00	12	BovineHD1200012352	BovineHD1200012352	44469643	44469643	0.001	1
S1756	CON	49	00:49:00	12	BTB-00491397	BTB-00491397	45552480	45552480	0.001	1
S1757	CON	49	00:49:00	12	BovineHD1200014307	BovineHD1200014311	51811837	51838414	26.578	6
S1758	CON	49	00:49:00	12	BovineHD1200014313	BovineHD1200014313	51847002	51847002	0.001	1
S1759	CON	49	00:49:00	12	Hapmap50625-BTA-23801	BTB-01725024	52767067	52895133	128.067	17
S1760	CON	49	00:49:00	12	BovineHD1200015682	BTB-00499989	56796244	56953523	157.28	29
S1761	CON	49	00:49:00	13	BovineHD1300011957	BovineHD1300011971	41347433	41394696	47.264	13
S1762	CON	49	00:49:00	13	BovineHD1300012077	BovineHD1300012078	41707155	41711628	4.474	2
S1763	CON	49	00:49:00	13	BovineHD1300014576	BovineHD1300014584	50876001	50905034	29.034	3
S1764	CON	49	00:49:00	14	BovineHD1400001710	BovineHD1400001710	6419625	6419625	0.001	1
S1765	CON	49	00:49:00	14	BovineHD1400005765	BovineHD1400005765	20192816	20192816	0.001	1
S1766	CON	49	00:49:00	14	BovineHD1400005778	BovineHD1400005778	20247425	20247425	0.001	1
S1767	CON	49	00:49:00	14	BovineHD1400011988	BovineHD1400012051	42105098	42326444	221.347	48
S1768	CON	49	00:49:00	14	BovineHD1400012153	BovineHD1400012192	42719765	42881323	161.559	37
S1769	CON	49	00:49:00	14	BovineHD1400012205	BovineHD1400012221	42936379	43003873	67.495	11
S1770	CON	49	00:49:00	14	BovineHD1400023602	BovineHD1400023602	83547949	83547949	0.001	1
S1771	CON	49	00:49:00	14	BovineHD1400023605	BovineHD1400023682	83555961	83756166	200.206	69
S1772	CON	49	00:49:00	15	BovineHD1500004499	BovineHD1500004531	17691943	17792571	100.629	28
S1773	CON	49	00:49:00	15	BovineHD1500007581	BovineHD1500007581	28317033	28317033	0.001	1
S1774	CON	49	00:49:00	15	BovineHD1500015324	BovineHD1500015324	52998282	52998282	0.001	1
S1775	CON	49	00:49:00	16	BovineHD1600011795	BovineHD1600011810	42249535	42320896	71.362	9
S1776	CON	49	00:49:00	17	BovineHD1700009889	BovineHD1700009890	36369917	36374536	4.62	2
S1777	CON	49	00:49:00	17	BovineHD1700012848	BovineHD1700012898	46090458	46218318	127.861	38
S1778	CON	49	00:49:00	17	BovineHD1700014633	BovineHD1700014638	52309340	52316157	6.818	6
S1779	CON	49	00:49:00	18	BovineHD1800010953	BovineHD1800010956	36348833	36363326	14.494	4
S1780	CON	49	00:49:00	19	BovineHD1900010623	BovineHD1900010625	36671794	36673951	2.158	3
S1781	CON	49	00:49:00	20	BovineHD2000006485	BovineHD2000006501	21668531	21707102	38.572	18
S1782	CON	49	00:49:00	20	BovineHD2000007523	BovineHD2000007531	24997072	25017220	20.149	8
S1783	CON	49	00:49:00	20	BovineHD2000008900	BovineHD2000008900	30415384	30415384	0.001	1
S1784	CON	49	00:49:00	20	UA-IFASA-9183	BovineHD2000009021	31195125	31228912	33.788	6
S1785	CON	49	00:49:00	20	BovineHD2000009140	BovineHD2000009147	31686993	31724751	37.759	9
S1786	CON	49	00:49:00	21	BovineHD2100007006	BovineHD2100007010	23866870	23887594	20.725	2
S1787	CON	49	00:49:00	22	BovineHD2200007679	BovineHD2200007682	26483583	26499610	16.028	4
S1788	CON	49	00:49:00	22	BovineHD2200015099	BovineHD2200015103	53179093	53206456	27.364	6
S1789	CON	49	00:49:00	23	BovineHD2300002724	BovineHD2300002729	11059757	11090496	30.74	4
S1790	CON	49	00:49:00	23	ARS-BFGL-NGS-79806	BovineHD2300004266	16625327	16630703	5.377	2
S1791	CON	49	00:49:00	24	BovineHD2400012355	Hapmap47332-BTA-58247	45051162	45052793	1.632	2
S1792	CON	49	00:49:00	24	BovineHD2400013912	BovineHD2400013955	49878681	50042480	163.8	31
S1793	CON	49	00:49:00	27	BovineHD2700002022	BovineHD2700002028	6501170	6518851	17.682	7
S1794	CON	48	00:48:00	1	BovineHD0100008016	BovineHD0100008018	26959708	26962685	2.978	3
S1795	CON	48	00:48:00	1	BovineHD0100008040	BovineHD0100008055	27040791	27076387	35.597	13
S1796	CON	48	00:48:00	1	BovineHD0100008079	BovineHD0100008084	27146915	27177325	30.411	4
S1797	CON	48	00:48:00	1	BovineHD0100008399	BovineHD0100008415	28310056	28351870	41.815	13
S1798	CON	48	00:48:00	1	BovineHD4100000256	Hapmap60003-rs29024905	47835429	47856002	20.574	2
S1799	CON	48	00:48:00	1	Hapmap47174-BTA-110289	BovineHD0100015072	53551656	53573120	21.465	8
S1800	CON	48	00:48:00	1	ARS-BFGL-NGS-97095	ARS-BFGL-NGS-97095	71431023	71431023	0.001	1
S1801	CON	48	00:48:00	1	BovineHD0100022555	BovineHD0100022612	78330395	78539295	208.901	45
S1802	CON	48	00:48:00	1	BovineHD0100029976	BovineHD0100029978	105619993	105632367	12.375	2
S1803	CON	48	00:48:00	1	BovineHD0100031609	BovineHD0100031626	111694550	111788783	94.234	8
S1804	CON	48	00:48:00	2	BovineHD0200000311	BovineHD0200000324	1111175	1182371	71.197	15
S1805	CON	48	00:48:00	2	BovineHD0200000341	BovineHD0200000353	1246510	1295004	48.495	12
S1806	CON	48	00:48:00	2	BovineHD0200000452	BovineHD0200000466	1594025	1635202	41.178	13
S1807	CON	48	00:48:00	2	BovineHD0200009918	BovineHD0200009925	33726637	33754057	27.421	8
S1808	CON	48	00:48:00	2	BovineHD0200010898	BovineHD0200010898	37281858	37281858	0.001	1
S1809	CON	48	00:48:00	2	BovineHD0200012536	BovineHD0200012565	43438223	43519944	81.722	30
S1810	CON	48	00:48:00	2	BovineHD0200012820	BovineHD0200012831	44265807	44288920	23.114	9
S1811	CON	48	00:48:00	2	BovineHD0200017508	BovineHD0200017562	61007877	61105485	97.609	51
S1812	CON	48	00:48:00	2	BovineHD0200036800	BovineHD0200036834	126750260	126863592	113.333	25
S1813	CON	48	00:48:00	2	BovineHD0200036837	BovineHD0200036838	126880216	126881995	1.78	2
S1814	CON	48	00:48:00	3	BovineHD0300019347	BovineHD0300019351	65074065	65107446	33.382	4
S1815	CON	48	00:48:00	3	BovineHD0300022192	BovineHD4100002224	76701563	76812218	110.656	30
S1816	CON	48	00:48:00	3	BovineHD0300022229	BovineHD0300022229	76857559	76857559	0.001	1
S1817	CON	48	00:48:00	3	BovineHD0300022266	BovineHD0300022340	77018744	77382331	363.588	39
S1818	CON	48	00:48:00	4	BovineHD0400015107	BovineHD0400015180	55267149	55611924	344.776	62
S1819	CON	48	00:48:00	4	BovineHD0400018833	BovineHD0400036086	68515289	68617701	102.413	33
S1820	CON	48	00:48:00	4	BovineHD0400018889	BovineHD0400018910	68693103	68767696	74.594	14
S1821	CON	48	00:48:00	4	Hapmap49719-BTA-71119	BovineHD0400019070	69038555	69395677	357.123	53
S1822	CON	48	00:48:00	4	BovineHD0400020574	BovineHD0400020574	74374076	74374076	0.001	1
S1823	CON	48	00:48:00	4	BovineHD0400022004	BovineHD0400022014	79534590	79624585	89.996	4
S1824	CON	48	00:48:00	5	BovineHD0500010624	ARS-BFGL-NGS-68492	37088261	37109231	20.971	3
S1825	CON	48	00:48:00	5	BovineHD0500014215	BovineHD0500014220	49353416	49369467	16.052	5
S1826	CON	48	00:48:00	5	BovineHD0500023887	BovineHD0500023889	84348564	84357488	8.925	3
S1827	CON	48	00:48:00	5	BovineHD0500032109	BovineHD0500036262	111099727	111198468	98.742	22
S1828	CON	48	00:48:00	5	BovineHD0500032691	BovineHD0500032707	113268644	113290015	21.372	16
S1829	CON	48	00:48:00	6	BovineHD0600015207	BovineHD0600015214	55391757	55400144	8.388	7
S1830	CON	48	00:48:00	6	BovineHD0600015548	BovineHD0600015565	56848759	56891187	42.429	16
S1831	CON	48	00:48:00	6	BovineHD0600016115	BovineHD0600016122	58645906	58664307	18.402	8
S1832	CON	48	00:48:00	6	BovineHD0600016194	BovineHD0600016194	58863998	58863998	0.001	1
S1833	CON	48	00:48:00	6	BovineHD0600017594	BovineHD0600017597	63572113	63576270	4.158	3
S1834	CON	48	00:48:00	6	BovineHD0600024627	BovineHD0600024642	89817171	89884312	67.142	16
S1835	CON	48	00:48:00	6	BTB-00707438	BovineHD0600024660	89962889	89974962	12.074	2
S1836	CON	48	00:48:00	7	BovineHD0700015984	BTA-66896-no-rs	55471736	55478917	7.182	2
S1837	CON	48	00:48:00	7	BovineHD0700016719	BovineHD0700016773	58452415	58624437	172.023	48
S1838	CON	48	00:48:00	8	BovineHD0800022062	BovineHD0800022079	73429229	73487051	57.823	15
S1839	CON	48	00:48:00	9	BovineHD0900000371	BovineHD0900000371	1869363	1869363	0.001	1
S1840	CON	48	00:48:00	9	BovineHD0900011384	BovineHD4100007388	40967902	41038620	70.719	28
S1841	CON	48	00:48:00	9	BovineHD0900013798	BovineHD0900013810	50030607	50081473	50.867	8
S1842	CON	48	00:48:00	9	BovineHD0900013838	BovineHD0900013848	50205999	50241459	35.461	10
S1843	CON	48	00:48:00	9	ARS-BFGL-NGS-69006	BovineHD0900013869	50349924	50350491	0.568	2
S1844	CON	48	00:48:00	9	BovineHD0900013986	BovineHD0900013988	50674422	50678902	4.481	3
S1845	CON	48	00:48:00	9	BovineHD0900015315	BovineHD0900015386	55766129	56086688	320.56	59
S1846	CON	48	00:48:00	11	BovineHD1100004101	BovineHD1100004101	12452485	12452485	0.001	1
S1847	CON	48	00:48:00	11	BovineHD1100013748	BovineHD1100013758	47004810	47030217	25.408	8
S1848	CON	48	00:48:00	11	BovineHD1100014231	BovineHD1100014235	48441922	48456965	15.044	4
S1849	CON	48	00:48:00	11	BovineHD1100016295	BovineHD1100016295	55787730	55787730	0.001	1
S1850	CON	48	00:48:00	11	BovineHD1100018866	BovineHD1100018867	66797147	66799241	2.095	2
S1851	CON	48	00:48:00	11	BovineHD1100019234	BovineHD1100019234	68049127	68049127	0.001	1
S1852	CON	48	00:48:00	11	BovineHD1100019307	BovineHD1100019342	68319149	68444418	125.27	37
S1853	CON	48	00:48:00	12	BovineHD1200007477	BovineHD1200007505	24767475	24819855	52.381	25
S1854	CON	48	00:48:00	12	BovineHD1200012263	BovineHD1200012263	44212154	44212154	0.001	1
S1855	CON	48	00:48:00	12	BovineHD1200012286	BovineHD1200012291	44334496	44343518	9.023	6
S1856	CON	48	00:48:00	12	BovineHD1200012295	BovineHD1200012346	44357428	44453121	95.694	49
S1857	CON	48	00:48:00	12	BovineHD1200012639	BovineHD1200012642	45611627	45621103	9.477	5
S1858	CON	48	00:48:00	12	BovineHD1200012684	BovineHD1200012691	45845824	45915846	70.023	8
S1859	CON	48	00:48:00	12	BovineHD1200014320	BovineHD1200014414	51880067	52156867	276.801	89
S1860	CON	48	00:48:00	13	BTA-26412-no-rs	BovineHD1300012065	41506674	41668355	161.682	46
S1861	CON	48	00:48:00	14	BovineHD1400005691	BovineHD1400005761	19896264	20181561	285.298	59
S1862	CON	48	00:48:00	15	ARS-BFGL-NGS-109495	ARS-BFGL-NGS-109495	1492400	1492400	0.001	1
S1863	CON	48	00:48:00	15	BovineHD1500003725	BovineHD1500003770	15076821	15221726	144.906	49
S1864	CON	48	00:48:00	15	BovineHD1500003772	BovineHD1500003785	15224203	15255949	31.747	13
S1865	CON	48	00:48:00	15	BovineHD1500003846	BovineHD1500003855	15460305	15502757	42.453	5
S1866	CON	48	00:48:00	15	BovineHD1500009957	BTB-00595683	36169479	36382948	213.47	38
S1867	CON	48	00:48:00	16	BovineHD1600009383	BovineHD1600009386	32872476	32881205	8.73	4
S1868	CON	48	00:48:00	16	BovineHD1600009599	BovineHD1600009603	33618362	33625557	7.196	5
S1869	CON	48	00:48:00	16	BovineHD1600014578	BovineHD1600014581	52678339	52706544	28.206	2
S1870	CON	48	00:48:00	18	BovineHD1800004646	BovineHD1800004651	14308274	14341599	33.326	2
S1871	CON	48	00:48:00	18	BovineHD1800011604	BovineHD1800011604	39220520	39220520	0.001	1
S1872	CON	48	00:48:00	18	BovineHD1800017351	BovineHD1800017371	60029904	60130930	101.027	12
S1873	CON	48	00:48:00	19	BovineHD1900010152	BovineHD1900010180	34624969	34742895	117.927	20
S1874	CON	48	00:48:00	19	BovineHD1900010191	BovineHD1900010195	34799578	34818341	18.764	6
S1875	CON	48	00:48:00	21	BovineHD2100002577	BovineHD2100002599	10599597	10677416	77.82	19
S1876	CON	48	00:48:00	21	BTB-02004689	BovineHD2100007037	23923849	23984845	60.997	14
S1877	CON	48	00:48:00	21	BTB-00821654	BTB-00821654	46636496	46636496	0.001	1
S1878	CON	48	00:48:00	24	BovineHD2400008544	BovineHD2400008565	31501421	31584954	83.534	16
S1879	CON	48	00:48:00	24	BovineHD2400013732	BovineHD2400013764	49069344	49217333	147.99	22
S1880	CON	48	00:48:00	24	BovineHD2400013877	BovineHD2400013891	49735783	49794284	58.502	11
S1881	CON	48	00:48:00	25	BovineHD2500010876	BovineHD2500010883	38914333	38942457	28.125	9
S1882	CON	48	00:48:00	26	BTB-01584048	BovineHD2600007898	29529492	29546661	17.17	8
S1883	CON	48	00:48:00	27	BovineHD2700005247	BovineHD2700005255	18208767	18242546	33.78	9
S1884	CON	48	00:48:00	27	BovineHD2700005264	BovineHD2700005295	18309227	18546318	237.092	22
S1885	CON	48	00:48:00	27	BovineHD2700005301	BovineHD2700005314	18564187	18614959	50.773	13
S1886	CON	48	00:48:00	28	BovineHD2800002415	BovineHD2800002442	8115821	8218520	102.7	23
S1887	CON	47	00:47:00	1	BovineHD0100000793	BovineHD4100000023	2448320	2509966	61.647	26
S1888	CON	47	00:47:00	1	BovineHD0100009110	BovineHD0100009120	31034372	31082608	48.237	12
S1889	CON	47	00:47:00	1	BovineHD0100013371	BovineHD0100013386	47189934	47214715	24.782	13
S1890	CON	47	00:47:00	1	BovineHD0100013553	BovineHD0100013557	47988342	47993813	5.472	5
S1891	CON	47	00:47:00	1	BovineHD0100013619	BovineHD0100013650	48151549	48296795	145.247	26
S1892	CON	47	00:47:00	1	BovineHD0100022488	BovineHD0100022542	78106526	78263689	157.164	45
S1893	CON	47	00:47:00	1	BTA-13139-rs29018103	BovineHD0100024983	87774971	87885614	110.644	25
S1894	CON	47	00:47:00	1	BovineHD0100029347	BovineHD0100029356	102961504	102995374	33.871	5
S1895	CON	47	00:47:00	1	BovineHD0100029428	BovineHD4100000600	103215709	103221426	5.718	6
S1896	CON	47	00:47:00	1	BovineHD0100034799	BTB-01694723	123146663	123176398	29.736	6
S1897	CON	47	00:47:00	1	BovineHD0100035907	BovineHD0100035907	126922773	126922773	0.001	1
S1898	CON	47	00:47:00	1	ARS-BFGL-NGS-110636	BovineHD0100036562	129181008	129207148	26.141	4
S1899	CON	47	00:47:00	2	BovineHD0200000579	BovineHD0200000583	2020914	2033368	12.455	4
S1900	CON	47	00:47:00	2	BovineHD0200006595	BovineHD0200006602	23247264	23267932	20.669	9
S1901	CON	47	00:47:00	2	BovineHD0200008556	BovineHD0200008609	29220778	29376486	155.709	52
S1902	CON	47	00:47:00	2	BovineHD0200010661	BovineHD0200010680	36299150	36355502	56.353	16
S1903	CON	47	00:47:00	2	BovineHD0200012050	BovineHD0200012056	41499664	41523988	24.325	5
S1904	CON	47	00:47:00	2	BovineHD0200020763	BovineHD0200020765	72537952	72546633	8.682	3
S1905	CON	47	00:47:00	2	BovineHD0200036678	ARS-BFGL-NGS-15428	126288500	126341038	52.539	7
S1906	CON	47	00:47:00	3	BovineHD0300006416	BovineHD0300006518	20241357	20643401	402.045	62
S1907	CON	47	00:47:00	4	BovineHD0400010641	BovineHD0400010641	37999652	37999652	0.001	1
S1908	CON	47	00:47:00	4	BovineHD0400014787	BovineHD0400014790	53749925	53767441	17.517	4
S1909	CON	47	00:47:00	4	BovineHD0400015002	BovineHD0400015002	54647585	54647585	0.001	1
S1910	CON	47	00:47:00	4	BovineHD0400015015	BovineHD0400015039	54747915	54865690	117.776	17
S1911	CON	47	00:47:00	4	BovineHD0400015043	BovineHD0400015047	54892672	54910080	17.409	3
S1912	CON	47	00:47:00	4	BovineHD0400015054	BovineHD0400015054	54936705	54936705	0.001	1
S1913	CON	47	00:47:00	4	BovineHD0400022381	BovineHD0400022468	80986175	81347935	361.761	78
S1914	CON	47	00:47:00	4	BovineHD0400022496	BovineHD0400022500	81517232	81539783	22.552	3
S1915	CON	47	00:47:00	4	BovineHD0400023184	BovineHD0400023200	83612660	83706365	93.706	14
S1916	CON	47	00:47:00	4	BovineHD0400026513	BovineHD0400026513	95016779	95016779	0.001	1
S1917	CON	47	00:47:00	5	BovineHD0500005167	BovineHD0500005171	17619385	17633724	14.34	5
S1918	CON	47	00:47:00	5	BovineHD0500010406	BovineHD0500010421	36282605	36323470	40.866	15
S1919	CON	47	00:47:00	5	BovineHD0500035908	BovineHD0500011530	40279528	40341282	61.755	12
S1920	CON	47	00:47:00	5	BovineHD0500020841	BTA-119247-no-rs	73336999	73419142	82.144	23
S1921	CON	47	00:47:00	5	BovineHD0500020889	BovineHD0500020914	73455961	73518539	62.579	12
S1922	CON	47	00:47:00	5	BovineHD0500036066	BovineHD0500020917	73522289	73535638	13.35	2
S1923	CON	47	00:47:00	5	ARS-BFGL-NGS-48741	BovineHD0500021132	74170131	74184377	14.247	5
S1924	CON	47	00:47:00	5	BovineHD0500029373	BovineHD0500029390	102601337	102665406	64.07	3
S1925	CON	47	00:47:00	5	BovineHD0500032107	BovineHD0500032108	111089318	111094562	5.245	2
S1926	CON	47	00:47:00	6	BovineHD0600012570	BovineHD0600012591	46181675	46269455	87.781	12
S1927	CON	47	00:47:00	6	BovineHD0600016262	ARS-BFGL-NGS-109509	59024380	59077046	52.667	11
S1928	CON	47	00:47:00	6	BovineHD0600021979	BovineHD0600021983	79477621	79502647	25.027	2
S1929	CON	47	00:47:00	6	BovineHD0600023640	BovineHD0600023659	86009586	86122072	112.487	7
S1930	CON	47	00:47:00	8	ARS-BFGL-NGS-108557	BovineHD0800022130	73570274	73634043	63.77	16
S1931	CON	47	00:47:00	8	BovineHD0800022376	BovineHD0800022422	74446589	74931567	484.979	36
S1932	CON	47	00:47:00	9	BovineHD0900001147	BTB-01800374	5526248	5653994	127.747	15
S1933	CON	47	00:47:00	9	BovineHD0900005772	BovineHD0900005782	21471891	21497606	25.716	10
S1934	CON	47	00:47:00	9	BovineHD0900010963	BovineHD0900011003	39331740	39580245	248.506	37
S1935	CON	47	00:47:00	9	Hapmap34594-BES1_Contig678_1348	BovineHD0900011723	42204475	42239846	35.372	6
S1936	CON	47	00:47:00	9	BovineHD0900011838	BovineHD0900011855	42689076	42727509	38.434	17
S1937	CON	47	00:47:00	9	BovineHD0900013886	BovineHD0900013887	50413941	50418639	4.699	2
S1938	CON	47	00:47:00	9	BovineHD0900014945	BovineHD0900014997	54289608	54513128	223.521	39
S1939	CON	47	00:47:00	9	BovineHD0900015012	BTA-17652-no-rs	54599105	54607380	8.276	2
S1940	CON	47	00:47:00	9	BovineHD0900015030	BTB-00393881	54696187	54832703	136.517	35
S1941	CON	47	00:47:00	9	BovineHD0900015076	BovineHD0900015107	54837810	55036846	199.037	34
S1942	CON	47	00:47:00	11	BovineHD1100004103	BovineHD1100004103	12476166	12476166	0.001	1
S1943	CON	47	00:47:00	11	BovineHD1100015346	BovineHD1100015381	52495617	52619953	124.337	32
S1944	CON	47	00:47:00	11	BovineHD1100015994	BovineHD1100015996	55021307	55030743	9.437	2
S1945	CON	47	00:47:00	11	BovineHD1100018737	BovineHD1100018757	66269641	66329134	59.494	20
S1946	CON	47	00:47:00	11	BovineHD1100018782	BovineHD1100018800	66423512	66531483	107.972	18
S1947	CON	47	00:47:00	11	BovineHD1100018968	BovineHD1100018971	67182544	67200997	18.454	5
S1948	CON	47	00:47:00	11	BovineHD1100028291	BovineHD1100028292	97273322	97274264	0.943	2
S1949	CON	47	00:47:00	12	BovineHD1200005897	BovineHD1200005934	19480853	19711551	230.699	33
S1950	CON	47	00:47:00	12	BovineHD1200006509	BovineHD1200006520	21653408	21709620	56.213	5
S1951	CON	47	00:47:00	12	BovineHD1200007507	BovineHD1200007557	24823807	25000365	176.559	49
S1952	CON	47	00:47:00	12	BovineHD1200010316	BovineHD1200010321	35128656	35151369	22.714	3
S1953	CON	47	00:47:00	12	BovineHD1200012255	BovineHD1200012255	44159541	44159541	0.001	1
S1954	CON	47	00:47:00	12	BTA-25061-no-rs	BovineHD1200015738	57020102	57099169	79.068	14
S1955	CON	47	00:47:00	14	Hapmap23915-BTC-050343	Hapmap33459-BTC-069647	6456988	6486431	29.444	7
S1956	CON	47	00:47:00	14	BovineHD1400013330	BovineHD1400013346	47131088	47189586	58.499	9
S1957	CON	47	00:47:00	15	BovineHD1500005530	BovineHD1500005548	21815555	21896535	80.981	15
S1958	CON	47	00:47:00	15	BovineHD4100011899	BovineHD1500007569	28177808	28256203	78.396	9
S1959	CON	47	00:47:00	15	BovineHD1500015320	Hapmap41245-BTA-36880	52979135	52982531	3.397	3
S1960	CON	47	00:47:00	16	BovineHD1600011768	ARS-BFGL-NGS-10761	42099071	42176506	77.436	8
S1961	CON	47	00:47:00	17	BovineHD1700006034	BovineHD1700006034	20878424	20878424	0.001	1
S1962	CON	47	00:47:00	19	BovineHD1900010476	BovineHD1900010501	36120309	36219548	99.24	27
S1963	CON	47	00:47:00	20	BovineHD2000003439	BovineHD2000003439	10769304	10769304	0.001	1
S1964	CON	47	00:47:00	20	BovineHD2000004725	BovineHD2000004727	15647822	15649952	2.131	3
S1965	CON	47	00:47:00	20	BovineHD2000004787	BovineHD4100014549	15839836	15857146	17.311	6
S1966	CON	47	00:47:00	20	BovineHD2000006332	BovineHD2000006341	21142399	21183032	40.634	10
S1967	CON	47	00:47:00	20	BovineHD2000006352	BovineHD2000006382	21246019	21304422	58.404	25
S1968	CON	47	00:47:00	20	BovineHD2000007342	BovineHD4100014614	24415437	24448438	33.002	6
S1969	CON	47	00:47:00	20	BovineHD2000007355	BovineHD2000007355	24458629	24458629	0.001	1
S1970	CON	47	00:47:00	20	BovineHD2000007395	BovineHD2000007467	24593376	24833160	239.785	43
S1971	CON	47	00:47:00	21	BovineHD2100006786	BovineHD2100006791	23086646	23114008	27.363	5
S1972	CON	47	00:47:00	21	BovineHD2100006968	BovineHD2100006984	23741166	23777038	35.873	15
S1973	CON	47	00:47:00	21	BovineHD2100010092	BovineHD2100010162	35166182	35277693	111.512	47
S1974	CON	47	00:47:00	21	BovineHD2100010423	BovineHD2100010477	35771013	35934625	163.613	55
S1975	CON	47	00:47:00	22	BovineHD2200008753	BovineHD2200008782	30379327	30502087	122.761	23
S1976	CON	47	00:47:00	22	BovineHD2200014911	BovineHD2200014986	52473279	52675481	202.203	75
S1977	CON	47	00:47:00	23	BovineHD2300004269	BovineHD2300004356	16649675	17066187	416.513	73
S1978	CON	47	00:47:00	26	BovineHD2600007807	BovineHD2600007825	29210895	29243460	32.566	19
S1979	CON	46	00:46:00	1	BovineHD0100006754	BovineHD0100006757	22921624	22923674	2.051	4
S1980	CON	46	00:46:00	1	BovineHD0100020158	BovineHD0100020160	70466574	70467710	1.137	3
S1981	CON	46	00:46:00	1	BovineHD0100022195	BovineHD0100022226	76997884	77137120	139.237	24
S1982	CON	46	00:46:00	1	BovineHD0100023769	BovineHD0100023773	82852871	82876955	24.085	4
S1983	CON	46	00:46:00	1	BovineHD0100026294	BTA-111161-no-rs	92493101	92495958	2.858	2
S1984	CON	46	00:46:00	1	BTB-01234598	BTB-01234598	101103098	101103098	0.001	1
S1985	CON	46	00:46:00	1	BovineHD0100028860	BovineHD0100028877	101120315	101146861	26.547	17
S1986	CON	46	00:46:00	1	BovineHD0100031419	BovineHD0100031517	111136198	111354826	218.629	92
S1987	CON	46	00:46:00	1	BovineHD0100032943	BovineHD0100032949	116482448	116494757	12.31	6
S1988	CON	46	00:46:00	1	BovineHD0100033902	BovineHD0100033903	119874301	119876890	2.59	2
S1989	CON	46	00:46:00	2	BovineHD0200000744	BovineHD0200000749	2715570	2745155	29.586	5
S1990	CON	46	00:46:00	2	BovineHD0200000750	BovineHD0200000755	2748652	2773615	24.964	5
S1991	CON	46	00:46:00	2	BovineHD0200006158	BovineHD0200006169	21616101	21640856	24.756	10
S1992	CON	46	00:46:00	2	BovineHD0200006606	BovineHD0200006624	23280102	23316904	36.803	17
S1993	CON	46	00:46:00	2	BovineHD0200008418	BTB-01494206	28776857	28803276	26.42	2
S1994	CON	46	00:46:00	2	BovineHD0200018123	BovineHD0200018124	62785525	62787589	2.065	2
S1995	CON	46	00:46:00	2	BovineHD0200018125	BovineHD0200018133	62796226	62816105	19.88	7
S1996	CON	46	00:46:00	2	BovineHD0200022078	BTB-00917506	76759074	76759957	0.884	2
S1997	CON	46	00:46:00	3	BovineHD0300016179	BovineHD0300016183	53692420	53698576	6.157	5
S1998	CON	46	00:46:00	3	BovineHD0300016184	BovineHD0300016184	53701218	53701218	0.001	1
S1999	CON	46	00:46:00	4	BovineHD0400010674	BovineHD4100002800	38149657	38160788	11.132	2
[truncated: 6,196 more rows]

## Sheet: Rate
ROH_number	chr	BP1	BP2	Rate
495	6	71623645	71773032	0.419136
412	6	71959106	71959106	0.348857
403	6	71971026	72002727	0.341236
402	6	72141036	72220373	0.34039
401	6	72228246	72338329	0.339543
397	7	52192840	52432314	0.336156
390	7	51544961	51579684	0.330229
372	6	38541611	38556860	0.314987
372	6	38644041	39069719	0.314987
368	6	39119600	39201155	0.3116
359	6	72461408	72467911	0.30398
357	6	72469094	72477389	0.302286
353	7	52596769	52596769	0.298899
329	6	70936394	70983750	0.278577
304	7	52884078	52909680	0.257409
302	6	70878875	70925214	0.255715
302	7	52771997	52771997	0.255715
299	7	52841676	52843037	0.253175
298	6	70862916	70873118	0.252329
297	6	70825726	70846375	0.251482
296	11	57247636	57420631	0.250635
293	11	56893853	57033353	0.248095
293	11	57225773	57225773	0.248095
293	23	990344	1017051	0.248095
284	7	52602998	52695042	0.240474
280	11	57486273	57498948	0.237087
278	16	44781089	44918478	0.235394
265	16	44714620	44722836	0.224386
254	6	70509911	70522767	0.215072
247	6	70687816	70695608	0.209145
247	16	44543649	44543649	0.209145
246	16	44608458	44626680	0.208298
245	11	56452372	56452372	0.207451
244	6	70342903	70342903	0.206605
244	6	70356653	70356653	0.206605
244	16	44664782	44664782	0.206605
242	6	70305685	70311754	0.204911
242	6	70763535	70776256	0.204911
241	6	70273960	70287019	0.204064
241	7	43125707	43132401	0.204064
239	7	42829437	42892053	0.202371
238	6	70142390	70164351	0.201524
236	6	77274836	77297956	0.199831
236	7	43327411	43367992	0.199831
233	23	1508943	1533659	0.19729
232	6	77437548	77607362	0.196444
232	6	77643059	77905935	0.196444
231	16	44484969	44508716	0.195597
230	6	78046600	78048701	0.19475
227	7	43664837	43697716	0.19221
227	7	52940853	52940853	0.19221
227	16	44002361	44259537	0.19221
226	7	53100975	53112437	0.191363
225	7	53077720	53081367	0.190517
219	16	43900509	43900509	0.185436
212	6	39461621	39463805	0.179509
209	6	70025545	70038752	0.176969
209	7	53351679	53430505	0.176969
204	6	69733086	69733086	0.172735
204	22	32068325	32077625	0.172735
203	22	31841994	31941250	0.171888
203	22	32310596	32441031	0.171888
202	7	53182576	53188661	0.171041
201	9	680639	1023288	0.170195
201	22	32765993	32771645	0.170195
199	6	76939233	76943208	0.168501
198	6	78185999	78199260	0.167655
197	6	69636951	69664210	0.166808
195	16	43814264	43814264	0.165114
193	11	57522675	57657409	0.163421
193	12	42315054	42343219	0.163421
192	12	42308274	42314088	0.162574
189	7	43819077	43819077	0.160034
186	7	42719801	42723090	0.157494
185	7	45370081	45370081	0.156647
184	22	32807125	32807125	0.1558
183	7	43823809	43861920	0.154953
182	7	44905421	45086427	0.154107
181	7	53488375	53540911	0.15326
181	7	53686775	53757384	0.15326
181	12	42964295	42995767	0.15326
180	12	42865230	42921603	0.152413
180	16	45437637	45622587	0.152413
179	7	45550229	45550229	0.151566
179	16	45231608	45246951	0.151566
178	6	38284780	38286020	0.15072
176	12	43128484	43128484	0.149026
176	16	45074854	45074854	0.149026
176	16	45384318	45388147	0.149026
175	12	41970238	41970238	0.14818
175	16	45042418	45047687	0.14818
172	6	69005818	69011163	0.145639
172	12	42005184	42008263	0.145639
171	6	39556588	39587025	0.144793
171	12	42747956	42747956	0.144793
170	12	42742472	42742472	0.143946
169	6	39598767	39705542	0.143099
169	12	42101698	42137657	0.143099
169	12	42819472	42845630	0.143099
168	12	42229797	42229797	0.142252
167	6	40052771	40052771	0.141406
167	11	57765720	57765720	0.141406
167	12	42709211	42709211	0.141406
166	12	42187811	42221127	0.140559
166	12	42475203	42475203	0.140559
163	7	54032262	54034771	0.138019
163	12	42520923	42520923	0.138019
162	6	39909187	39910404	0.137172
161	12	42480734	42480734	0.136325
161	16	44969818	44969818	0.136325
158	12	42645523	42645523	0.133785
158	22	32921204	32942283	0.133785
157	6	39935697	39935697	0.132938
157	6	39990876	40007899	0.132938
156	16	45009631	45009631	0.132091
155	6	73065709	73141946	0.131245
155	16	45005938	45005938	0.131245
154	7	54037315	54037315	0.130398
152	6	38161594	38188436	0.128704
152	16	44991382	44991382	0.128704
150	6	72821387	72865722	0.127011
148	5	79941263	79954124	0.125318
148	6	73008129	73030981	0.125318
147	5	79436965	79487407	0.124471
147	6	76888588	76888588	0.124471
147	6	76895499	76899862	0.124471
147	7	43919494	43922392	0.124471
145	6	38044520	38070470	0.122777
145	6	38075530	38075530	0.122777
145	6	39959944	39977345	0.122777
144	5	79163617	79165498	0.121931
144	7	42331165	42410186	0.121931
143	1	103931503	104344681	0.121084
143	1	104385457	104447778	0.121084
143	12	26018581	26641005	0.121084
141	5	79225281	79225281	0.11939
141	6	38120968	38133743	0.11939
140	7	43941988	43962012	0.118544
140	7	44554385	44567229	0.118544
140	22	31482951	31482951	0.118544
139	5	77086622	77169230	0.117697
139	21	2130526	2446729	0.117697
138	6	40337587	40350769	0.11685
138	6	40629318	40637471	0.11685
137	12	25936898	25936898	0.116003
137	21	2461217	2475068	0.116003
136	6	40676355	40699014	0.115157
136	16	45997558	46008112	0.115157
135	7	44489127	44493138	0.11431
135	7	54042805	54042805	0.11431
134	5	76674819	76983825	0.113463
133	7	44711338	44732974	0.112616
133	7	44765333	44822798	0.112616
132	6	37875764	38009956	0.11177
132	15	1026545	1044595	0.11177
131	7	44607355	44625508	0.110923
131	7	44649425	44658442	0.110923
131	9	1369670	1369670	0.110923
130	5	76490212	76569741	0.110076
130	5	76599679	76653989	0.110076
130	6	41062876	41190295	0.110076
129	6	40184613	40248407	0.109229
128	5	63416527	63458534	0.108383
128	6	40271130	40272128	0.108383
127	5	62832681	62847352	0.107536
126	5	80217045	80254307	0.106689
125	6	35465233	35614360	0.105843
125	22	33018788	33095923	0.105843
124	6	78318830	78336312	0.104996
124	12	37506351	37531029	0.104996
123	6	40138016	40138016	0.104149
123	6	78367676	78367676	0.104149
123	12	37476539	37499586	0.104149
122	6	80940164	80974617	0.103302
122	9	1359110	1359110	0.103302
121	7	41698072	41698072	0.102456
120	5	79074601	79103313	0.101609
120	6	80611486	80755942	0.101609
119	4	45683478	45710677	0.100762
119	5	79049157	79051819	0.100762
119	6	37373745	37373745	0.100762
119	6	37384449	37433921	0.100762
119	6	80839528	80874822	0.100762
118	5	80307801	80376788	0.0999153
118	6	37236550	37291001	0.0999153
118	7	41951160	41962706	0.0999153
118	12	37706970	37712647	0.0999153
117	5	78655929	78679521	0.0990686
117	7	41399479	41401992	0.0990686
117	7	41419397	41420265	0.0990686
117	7	41786530	41786530	0.0990686
116	5	57289205	57289205	0.0982218
116	5	78784598	78913678	0.0982218
116	12	25845412	25857983	0.0982218
116	12	37853726	37904189	0.0982218
116	12	37920122	37966212	0.0982218
115	4	45182984	45406690	0.0973751
115	5	62651677	62748597	0.0973751
115	5	62754205	62754205	0.0973751
115	5	64108719	64108719	0.0973751
115	5	79008733	79010386	0.0973751
115	6	73212743	73212743	0.0973751
115	6	73216451	73291644	0.0973751
115	16	43574435	43574435	0.0973751
114	1	84340913	84372588	0.0965284
114	1	103636944	103644294	0.0965284
114	3	95683136	95683136	0.0965284
114	4	46125353	46156359	0.0965284
114	5	77739187	77779868	0.0965284
114	5	77793608	77811691	0.0965284
114	12	37639170	37650757	0.0965284
114	12	38026394	38090038	0.0965284
114	14	58012581	58012581	0.0965284
114	16	43566848	43566848	0.0965284
113	4	49734524	49735801	0.0956816
113	4	50241754	50398232	0.0956816
113	5	64125159	64125159	0.0956816
113	12	37080786	37139055	0.0956816
112	3	95874612	95874612	0.0948349
112	5	63892262	63929924	0.0948349
112	7	41787092	41795430	0.0948349
112	22	33098772	33153347	0.0948349
111	4	46045857	46087681	0.0939881
111	4	46088929	46112197	0.0939881
111	5	56167641	56218592	0.0939881
111	5	63949144	63954641	0.0939881
111	7	54445974	54457984	0.0939881
111	12	37574650	37576774	0.0939881
111	12	37616238	37616238	0.0939881
111	15	1150775	1155142	0.0939881
110	5	56585423	56585423	0.0931414
110	6	81197366	81372501	0.0931414
110	12	37054071	37054071	0.0931414
109	5	80480668	80480668	0.0922947
109	6	80028074	80028074	0.0922947
109	12	36486300	36501101	0.0922947
108	1	84459779	84513559	0.0914479
107	5	56462859	56554290	0.0906012
107	5	59767596	59829703	0.0906012
107	5	77986336	78064357	0.0906012
107	6	79908335	79921630	0.0906012
107	14	57839915	57858223	0.0906012
107	16	43742398	43747405	0.0906012
106	5	59685344	59745615	0.0897544
106	5	80830042	80836822	0.0897544
106	6	35236479	35241752	0.0897544
106	12	36622911	36634499	0.0897544
106	16	43321176	43355964	0.0897544
105	1	139484566	139908590	0.0889077
105	5	62493151	62498518	0.0889077
105	5	77857632	77860843	0.0889077
105	5	80531002	80579154	0.0889077
105	6	81751611	81864863	0.0889077
105	12	36368566	36421205	0.0889077
104	1	84175752	84190643	0.088061
104	4	50689955	50708415	0.088061
104	4	50831078	50835716	0.088061
104	6	83763766	83957376	0.088061
104	9	1613384	1613384	0.088061
104	12	27119764	27133552	0.088061
104	12	36879566	36879566	0.088061
104	12	36942492	36942492	0.088061
104	12	36952847	37002775	0.088061
104	12	37015188	37025686	0.088061
104	14	58678287	58690376	0.088061
103	1	139251277	139318409	0.0872142
103	4	50723040	50723040	0.0872142
103	5	59239580	59326143	0.0872142
103	5	64284632	64284632	0.0872142
103	6	83624006	83681344	0.0872142
103	9	1593868	1601963	0.0872142
103	14	57785773	57789020	0.0872142
102	2	83455819	83455819	0.0863675
102	2	83789481	83789481	0.0863675
102	2	83799478	83857670	0.0863675
102	5	80862378	80870703	0.0863675
102	6	68636493	68787720	0.0863675
102	6	76881184	76881184	0.0863675
102	6	76883785	76883785	0.0863675
102	29	38845455	38950723	0.0863675
101	1	83862517	83972435	0.0855207
101	2	83643271	83656962	0.0855207
101	6	66105486	66105486	0.0855207
101	6	79882350	79901183	0.0855207
101	12	38734865	38734865	0.0855207
101	14	58752243	58781799	0.0855207
101	22	33233017	33237416	0.0855207
101	29	38654986	38701435	0.0855207
101	29	38772305	38797907	0.0855207
100	2	83529834	83529834	0.084674
100	2	83594133	83599882	0.084674
100	6	34722430	34722430	0.084674
100	6	66109820	66572393	0.084674
100	11	61703410	61703410	0.084674
100	12	27187537	27188469	0.084674
100	16	46240877	46240877	0.084674
99	6	66583623	66649729	0.0838273
99	11	61455226	61648083	0.0838273
99	11	93922796	93947833	0.0838273
99	15	16636582	16643823	0.0838273
99	16	43726385	43726385	0.0838273
98	1	84119728	84135578	0.0829805
98	5	62404273	62467698	0.0829805
98	8	38849473	38849473	0.0829805
97	5	58786134	58786134	0.0821338
97	5	62345270	62345270	0.0821338
97	6	68619686	68632392	0.0821338
97	21	5244289	5260947	0.0821338
97	21	5421568	5440289	0.0821338
97	22	50460699	50562087	0.0821338
96	7	46421728	46421728	0.081287
96	11	61772774	61772774	0.081287
96	11	61938322	61954637	0.081287
96	11	94198643	94464740	0.081287
96	15	16944601	17399750	0.081287
96	15	17420282	17457200	0.081287
96	21	5548607	5616580	0.081287
96	21	5723503	5815891	0.081287
96	22	28170336	28194483	0.081287
95	5	64362703	64434758	0.0804403
95	6	34262267	34332299	0.0804403
95	16	42694212	42840188	0.0804403
95	22	50000365	50335365	0.0804403
94	8	39226419	39337582	0.0795936
94	22	28059474	28063110	0.0795936
94	22	29174821	29175751	0.0795936
94	22	50342673	50412279	0.0795936
94	26	43600829	43843547	0.0795936
93	6	34752557	34752557	0.0787468
93	6	66894490	66897385	0.0787468
93	6	66900340	66986720	0.0787468
93	6	83443997	83443997	0.0787468
93	8	38541408	38541408	0.0787468
93	9	46244140	46244140	0.0787468
93	11	62036730	62057011	0.0787468
93	11	94668296	94775243	0.0787468
93	11	94807252	94849392	0.0787468
93	11	95413008	95435695	0.0787468
93	12	43988858	44008050	0.0787468
93	14	57575033	57659779	0.0787468
93	26	44022173	44170805	0.0787468
92	5	55715964	55732745	0.0779001
92	5	58688815	58688815	0.0779001
92	5	60114211	60182482	0.0779001
92	6	67192462	67290024	0.0779001
92	9	45987129	46197806	0.0779001
92	11	95226852	95397673	0.0779001
92	11	95675693	96011405	0.0779001
92	16	6659517	6659517	0.0779001
92	16	43687687	43687687	0.0779001
91	4	51027801	51056727	0.0770533
91	5	55756243	55779053	0.0770533
91	5	61715160	61762856	0.0770533
91	6	34760607	34760607	0.0770533
91	6	76698225	76760486	0.0770533
91	16	43721030	43721030	0.0770533
91	22	33256619	33256619	0.0770533
91	26	44283321	44319476	0.0770533
90	5	61300816	61600119	0.0762066
90	6	37087266	37087266	0.0762066
90	11	95138216	95162731	0.0762066
90	16	6774140	7865589	0.0762066
90	16	43697344	43697344	0.0762066
90	16	46370762	46379498	0.0762066
90	22	27945251	27964524	0.0762066
90	22	28600419	28707867	0.0762066
89	6	34792128	34795122	0.0753599
89	6	83225076	83238377	0.0753599
89	9	45882242	45956179	0.0753599
89	11	95104984	95104984	0.0753599
89	15	16157184	16295179	0.0753599
89	15	16556662	16588873	0.0753599
89	20	9921971	10185481	0.0753599
89	21	31944151	32285046	0.0753599
89	22	28276968	28413687	0.0753599
89	22	33266070	33280338	0.0753599
89	24	37238718	37502207	0.0753599
88	4	39794336	39940427	0.0745131
88	4	40185130	40221628	0.0745131
88	4	47358350	47394703	0.0745131
88	5	57467062	57496561	0.0745131
88	6	41663903	41663903	0.0745131
88	6	75583989	75615442	0.0745131
88	6	76284943	76508150	0.0745131
88	6	76575942	76588721	0.0745131
88	6	83200207	83203318	0.0745131
88	7	47322240	47322240	0.0745131
88	11	61235608	61313298	0.0745131
88	11	62512417	62552918	0.0745131
88	11	94878227	94885513	0.0745131
88	13	23709580	23725685	0.0745131
88	16	46486226	46497312	0.0745131
88	16	46992913	47030472	0.0745131
88	16	47048129	47083447	0.0745131
88	21	2761660	2761660	0.0745131
88	21	3076893	3089789	0.0745131
88	21	4706119	4974100	0.0745131
88	22	27688723	27688723	0.0745131
88	24	37187317	37229863	0.0745131
87	1	31769445	31839071	0.0736664
87	1	31939438	32036293	0.0736664
87	4	39210733	39312902	0.0736664
87	4	47292932	47297131	0.0736664
87	5	65004698	65005978	0.0736664
87	5	67353155	67573530	0.0736664
87	5	67940054	68014563	0.0736664
87	6	36943139	36968601	0.0736664
87	6	36982099	36982099	0.0736664
87	6	41494179	41530548	0.0736664
87	6	75660900	75690198	0.0736664
87	6	76604773	76616298	0.0736664
87	6	82019236	82034325	0.0736664
87	6	82128469	82141897	0.0736664
87	6	82148240	82148240	0.0736664
87	6	83282592	83283318	0.0736664
87	13	54230207	54276907	0.0736664
87	16	8043204	8043204	0.0736664
87	16	42573335	42577567	0.0736664
87	16	42586876	42605966	0.0736664
87	16	43650904	43654167	0.0736664
87	16	46682876	46732339	0.0736664
87	20	9702854	9859649	0.0736664
87	22	28474599	28570873	0.0736664
86	4	34893622	35040093	0.0728196
86	5	31717047	31738330	0.0728196
86	5	31782592	32060623	0.0728196
86	5	57590681	57590681	0.0728196
86	5	61061132	61286713	0.0728196
86	11	93886190	93896609	0.0728196
86	11	96522453	96710068	0.0728196
86	12	35927061	35964612	0.0728196
86	13	54469487	54854062	0.0728196
86	16	42521756	42529635	0.0728196
86	18	58617691	58651390	0.0728196
86	18	59190507	59269858	0.0728196
86	20	9627990	9647074	0.0728196
86	21	3097871	3169729	0.0728196
85	4	38933569	39017241	0.0719729
85	4	46282258	46282258	0.0719729
85	4	47509252	47521432	0.0719729
85	5	60449168	60449168	0.0719729
85	5	65905826	66107473	0.0719729
85	6	36985154	37003828	0.0719729
85	6	76528517	76554397	0.0719729
85	16	40016041	40056654	0.0719729
85	16	40059619	40059619	0.0719729
84	1	31548386	31641787	0.0711262
84	1	83648277	83672872	0.0711262
84	1	104729770	104729770	0.0711262
84	4	46685863	46842050	0.0711262
84	4	46865086	47075831	0.0711262
84	5	60502243	60502243	0.0711262
84	5	60557446	60620821	0.0711262
84	5	65695812	65743920	0.0711262
84	6	34586235	34594802	0.0711262
84	6	75340412	75362813	0.0711262
84	6	75397749	75511796	0.0711262
84	6	75767404	75768332	0.0711262
84	6	82103638	82114076	0.0711262
84	13	23863464	23914857	0.0711262
84	21	3061993	3061993	0.0711262
84	26	43488202	43530499	0.0711262
83	4	34810316	34821122	0.0702794
83	4	49128578	49142677	0.0702794
83	4	49155469	49155469	0.0702794
83	4	49198814	49198814	0.0702794
83	5	61886077	61909127	0.0702794
83	6	73301029	73301029	0.0702794
83	6	73391584	73547830	0.0702794
83	6	81921352	81929326	0.0702794
83	11	93737899	93811029	0.0702794
83	13	22954004	23442756	0.0702794
83	13	23587135	23590320	0.0702794
83	18	24864945	24897738	0.0702794
82	1	104740688	104744617	0.0694327
82	4	52180465	52212700	0.0694327
82	5	60830066	60840627	0.0694327
82	6	84654061	84666227	0.0694327
82	11	58142752	58149253	0.0694327
82	11	61004727	61029633	0.0694327
82	11	62557783	62578748	0.0694327
82	11	93605831	93616240	0.0694327
82	16	46907132	46919250	0.0694327
81	4	47531838	47538535	0.0685859
81	4	47542956	47544419	0.0685859
81	4	52307397	52307397	0.0685859
81	5	31558255	31559216	0.0685859
81	6	75095537	75133605	0.0685859
81	6	75178721	75182779	0.0685859
81	11	95531018	95571424	0.0685859
81	11	95590653	95590653	0.0685859
81	13	55178868	55183375	0.0685859
81	17	58173672	58420401	0.0685859
81	22	27678264	27683471	0.0685859
80	2	83385317	83407432	0.0677392
80	4	34745985	34759095	0.0677392
80	4	47258707	47267588	0.0677392
80	5	58528335	58537795	0.0677392
80	6	73565406	73601110	0.0677392
80	11	93306002	93449489	0.0677392
80	11	96867692	97018954	0.0677392
80	13	49635478	49635478	0.0677392
80	13	50472428	50513680	0.0677392
80	17	57699368	57780630	0.0677392
80	20	9502361	9504992	0.0677392
80	20	9538433	9550776	0.0677392
79	4	44967890	44967890	0.0668925
79	5	71405943	71436891	0.0668925
79	6	41795130	41812543	0.0668925
79	6	75950436	76037410	0.0668925
79	6	79738220	79809859	0.0668925
79	11	58320175	58329189	0.0668925
79	15	17505757	17511686	0.0668925
79	15	17664802	17675453	0.0668925
79	16	47091309	47097904	0.0668925
79	19	1061486	1133179	0.0668925
79	24	38121746	38156301	0.0668925
78	4	52319144	52351557	0.0660457
78	4	52473275	52476536	0.0660457
78	5	53183228	53186843	0.0660457
78	5	58511624	58516607	0.0660457
78	5	68293520	68294607	0.0660457
78	6	75830633	75910801	0.0660457
78	7	46469991	46477516	0.0660457
78	8	72509256	72546108	0.0660457
78	11	53779892	53779892	0.0660457
78	11	58408430	58411958	0.0660457
78	11	58419387	58419387	0.0660457
78	13	49964589	49997550	0.0660457
78	15	2164772	2411630	0.0660457
78	16	6561425	6566338	0.0660457
78	21	3406560	3406560	0.0660457
78	22	33764197	33789514	0.0660457
78	24	37915197	37933679	0.0660457
78	24	37996136	38039321	0.0660457
77	3	72696681	72994049	0.065199
77	3	96534038	96571435	0.065199
77	4	48434144	48581701	0.065199
77	4	48896800	48928969	0.065199
77	4	48945677	48948628	0.065199
77	5	31520865	31529435	0.065199
77	5	31535834	31535834	0.065199
77	5	68300473	68319529	0.065199
77	5	71102964	71140247	0.065199
77	6	36706843	36738110	0.065199
77	6	78407011	78421672	0.065199
77	7	41037882	41147845	0.065199
77	7	46633368	46639574	0.065199
77	11	53819610	53929859	0.065199
77	11	58374188	58381157	0.065199
77	11	93107024	93128541	0.065199
77	11	98687410	98696944	0.065199
77	16	46463855	46484788	0.065199
77	24	37958693	37963304	0.065199
77	26	43480539	43482481	0.065199
77	26	44728135	44752258	0.065199
77	26	44791737	44810685	0.065199
76	4	52445997	52445997	0.0643522
76	5	66405069	66405069	0.0643522
76	5	68243115	68265188	0.0643522
76	6	62887713	62933010	0.0643522
76	6	65833751	65900483	0.0643522
76	7	46643486	46643486	0.0643522
76	7	47840259	48100358	0.0643522
76	7	48113553	48247757	0.0643522
76	8	107693629	108146550	0.0643522
76	11	59186199	59224670	0.0643522
76	13	24121469	24146728	0.0643522
76	13	55184680	55189802	0.0643522
76	13	55214155	55214155	0.0643522
76	15	1798796	1881132	0.0643522
76	16	47618914	47618914	0.0643522
75	1	85034001	85034001	0.0635055
75	1	99702095	99713500	0.0635055
75	1	134142471	134250688	0.0635055
75	4	44846171	44884299	0.0635055
75	5	66164570	66206332	0.0635055
75	5	70352634	70715699	0.0635055
75	5	81183782	81187419	0.0635055
75	5	81282897	81359259	0.0635055
75	5	81475210	81532246	0.0635055
75	5	81564784	81644042	0.0635055
75	6	33399846	34020981	0.0635055
75	6	42207881	42224229	0.0635055
75	6	64529368	64530621	0.0635055
75	6	73895043	73939168	0.0635055
75	6	73998870	74087750	0.0635055
75	6	82239788	82247962	0.0635055
75	7	46619195	46626888	0.0635055
75	7	46647898	46652245	0.0635055
75	7	46655725	46655725	0.0635055
75	11	59073013	59090219	0.0635055
75	11	59404692	59502261	0.0635055
75	12	28094958	28096185	0.0635055
75	13	22742589	22760797	0.0635055
75	13	22790274	22790274	0.0635055
75	13	22880505	22904772	0.0635055
75	14	57404027	57438757	0.0635055
75	15	80879074	80892780	0.0635055
75	15	81114955	81143534	0.0635055
75	16	47970249	47974232	0.0635055
75	21	3434699	3502990	0.0635055
75	22	33961324	34159189	0.0635055
75	24	37741031	37848974	0.0635055
75	26	43468630	43468630	0.0635055
74	2	24810569	24847938	0.0626588
74	2	25274498	25330050	0.0626588
74	3	73093220	73093220	0.0626588
74	3	73143698	73225798	0.0626588
74	4	47778015	47821591	0.0626588
74	4	49267893	49268844	0.0626588
74	5	51021696	51026070	0.0626588
74	5	51724573	51824672	0.0626588
74	5	57679838	57875453	0.0626588
74	5	57999102	58021130	0.0626588
74	5	66779219	66783543	0.0626588
74	5	70338965	70347140	0.0626588
74	5	70724885	70730686	0.0626588
74	6	65387065	65476121	0.0626588
74	6	65569576	65575218	0.0626588
74	8	72329153	72463654	0.0626588
74	8	107590435	107653590	0.0626588
74	9	45303296	45303296	0.0626588
74	11	53597486	53627774	0.0626588
74	12	28076029	28077583	0.0626588
74	13	24425264	24470087	0.0626588
74	13	24479478	24598495	0.0626588
74	15	1612707	1612707	0.0626588
74	16	8290271	8304329	0.0626588
74	16	8317477	8317477	0.0626588
74	18	26201417	26221820	0.0626588
74	21	47109978	47172219	0.0626588
74	22	27380309	27390520	0.0626588
74	22	27448905	27554263	0.0626588
74	22	34397315	34429773	0.0626588
73	2	24923786	25126194	0.061812
73	4	49669073	49679996	0.061812
73	5	53545980	53554507	0.061812
73	5	58140204	58154111	0.061812
73	5	60450040	60485582	0.061812
73	6	41972899	41978318	0.061812
73	6	64444894	64447048	0.061812
73	6	64840363	65139413	0.061812
73	6	65680777	65689998	0.061812
73	6	67313253	67316480	0.061812
73	6	74904635	74910779	0.061812
73	7	40986230	41006351	0.061812
73	9	1621704	1623138	0.061812
73	11	58581585	58616205	0.061812
73	13	49401657	49503637	0.061812
73	15	1394611	1394611	0.061812
73	17	57451604	57578242	0.061812
73	18	35555015	35555015	0.061812
73	18	35829905	35859533	0.061812
73	21	47189690	47333240	0.061812
73	22	31422491	31433248	0.061812
72	1	128011379	128069988	0.0609653
72	2	25636572	25637245	0.0609653
72	2	25689813	25705379	0.0609653
72	2	25707687	25786422	0.0609653
72	2	91102149	91234592	0.0609653
72	3	83278423	83287945	0.0609653
72	4	38883976	38888887	0.0609653
72	4	49296204	49386463	0.0609653
72	4	49522887	49569862	0.0609653
72	5	52057317	52092182	0.0609653
72	5	66511675	66566541	0.0609653
72	6	42277712	42294971	0.0609653
72	6	67454805	67663704	0.0609653
72	7	47216412	47216412	0.0609653
72	8	72298833	72314001	0.0609653
72	11	98420115	98425670	0.0609653
72	13	24218141	24258951	0.0609653
72	13	49562526	49562526	0.0609653
72	13	55318669	55321781	0.0609653
72	20	26218364	26235134	0.0609653
72	29	38246660	38274429	0.0609653
71	2	56896156	56923234	0.0601185
71	3	54679948	54813929	0.0601185
71	3	84105430	84179906	0.0601185
71	4	49399067	49399067	0.0601185
71	5	51097460	51114906	0.0601185
71	6	41904492	41929434	0.0601185
71	6	42382171	42416402	0.0601185
71	6	42517616	42646385	0.0601185
71	6	42648451	42693174	0.0601185
71	6	62687106	62700857	0.0601185
71	6	64425164	64428159	0.0601185
71	8	38467345	38467345	0.0601185
71	11	92970612	93034168	0.0601185
71	11	98478741	98484726	0.0601185
71	11	98552048	98555143	0.0601185
71	16	8457522	8468342	0.0601185
71	18	25225791	25364056	0.0601185
71	19	1172806	1198623	0.0601185
71	19	1225541	1226055	0.0601185
71	20	26301285	26301285	0.0601185
71	23	9530295	9661692	0.0601185
70	1	85092435	85130808	0.0592718
70	1	98541890	98572002	0.0592718
70	1	127398917	127828370	0.0592718
70	1	127879405	127905071	0.0592718
70	2	14176386	14527739	0.0592718
70	5	66584504	66641524	0.0592718
70	5	70023659	70057795	0.0592718
70	6	33244963	33244963	0.0592718
70	6	33257947	33283509	0.0592718
70	6	89424998	89440731	0.0592718
70	7	9395729	9574967	0.0592718
70	11	98730284	98795571	0.0592718
70	11	99025555	99059919	0.0592718
70	12	27276153	27280667	0.0592718
70	12	27847636	27972937	0.0592718
70	17	60824720	60835932	0.0592718
70	18	26642089	26645991	0.0592718
70	18	26705992	26756701	0.0592718
70	18	35867335	35867335	0.0592718
70	20	26307280	26307280	0.0592718
70	21	28940084	28952026	0.0592718
70	21	29098832	29192172	0.0592718
70	21	47548116	47691295	0.0592718
70	22	33290034	33295092	0.0592718
70	22	33295902	33295902	0.0592718
70	23	10551295	10600142	0.0592718
70	24	43180568	43758229	0.0592718
69	1	12022443	12044642	0.0584251
69	1	12060012	12075048	0.0584251
69	1	31328265	31366298	0.0584251
69	1	98592300	98812661	0.0584251
69	1	99552129	99593379	0.0584251
69	1	140186993	140193230	0.0584251
69	2	26122177	26125030	0.0584251
69	2	75742943	75746374	0.0584251
69	2	75795882	76077650	0.0584251
69	4	51264280	51271203	0.0584251
69	5	48521028	48525316	0.0584251
69	5	53941403	54038160	0.0584251
69	5	60290857	60348135	0.0584251
69	5	72052065	72080016	0.0584251
69	6	36773328	36785406	0.0584251
69	6	62525716	62614827	0.0584251
69	6	74641547	74645781	0.0584251
69	6	82798924	82805933	0.0584251
69	11	92918581	92940998	0.0584251
69	13	49576039	49602476	0.0584251
69	15	1399526	1403386	0.0584251
69	15	19355889	20062054	0.0584251
69	15	52182474	52372505	0.0584251
69	16	40852422	40969593	0.0584251
69	16	43665488	43665488	0.0584251
69	19	1248837	1248837	0.0584251
69	20	26475548	26475548	0.0584251
69	20	26477514	26522895	0.0584251
69	20	26605885	26808929	0.0584251
69	20	26826003	27255456	0.0584251
69	21	47354832	47402842	0.0584251
69	22	31386653	31388865	0.0584251
68	2	14538421	14554407	0.0575783
68	2	75341817	75628355	0.0575783
68	2	76112733	76159763	0.0575783
68	3	54077673	54249231	0.0575783
68	3	54256514	54264867	0.0575783
68	3	54294169	54323911	0.0575783
68	4	75561946	75586203	0.0575783
68	5	48167401	48274707	0.0575783
68	5	53681598	53698670	0.0575783
68	5	71717782	71937659	0.0575783
68	6	67996648	68051592	0.0575783
68	6	74758281	74776337	0.0575783
68	6	82331305	82342113	0.0575783
68	7	9236577	9320216	0.0575783
68	7	9611313	9629922	0.0575783
68	7	47213804	47213804	0.0575783
68	8	92805669	92892582	0.0575783
68	11	92335795	92341540	0.0575783
68	11	98315938	98398182	0.0575783
68	12	25490082	25555331	0.0575783
68	12	25614018	25658768	0.0575783
68	12	27830927	27830927	0.0575783
68	14	53164885	53532230	0.0575783
68	17	60571359	60588554	0.0575783
68	18	25747869	25747869	0.0575783
68	18	25881447	25902292	0.0575783
68	18	26868515	26917691	0.0575783
68	20	26327097	26471427	0.0575783
68	21	4329801	4329801	0.0575783
68	22	49643331	49643331	0.0575783
68	23	9473927	9479267	0.0575783
68	24	43764962	43764962	0.0575783
68	24	43780872	43864837	0.0575783
68	28	6928961	6949239	0.0575783
67	1	12121266	12296309	0.0567316
67	1	99451382	99514553	0.0567316
67	1	127222587	127227062	0.0567316
67	2	15053737	15141857	0.0567316
67	2	25880543	25938189	0.0567316
67	2	26164102	26180021	0.0567316
67	2	26183118	26191728	0.0567316
67	2	91520420	91545624	0.0567316
67	4	35697534	35712664	0.0567316
67	4	40467276	40470483	0.0567316
67	4	40532188	40618164	0.0567316
67	4	47840795	48050539	0.0567316
67	4	48053609	48084499	0.0567316
67	4	51370504	51374840	0.0567316
67	4	51425348	51482003	0.0567316
67	4	75293134	75486062	0.0567316
67	5	48306738	48325295	0.0567316
67	5	48568300	48585608	0.0567316
67	5	83013004	83234444	0.0567316
67	5	83348125	83389165	0.0567316
67	7	11147955	11216500	0.0567316
67	7	55058411	55058411	0.0567316
67	10	72890403	72999985	0.0567316
67	11	54057248	54218975	0.0567316
67	11	54311663	54397590	0.0567316
67	11	54458999	54490686	0.0567316
67	11	92438122	92532494	0.0567316
67	11	92763762	92815396	0.0567316
67	12	19719382	19736721	0.0567316
67	12	19748215	19784519	0.0567316
67	12	27338621	27338621	0.0567316
67	14	53654349	53680407	0.0567316
67	15	28613043	28661709	0.0567316
67	15	29031914	29031914	0.0567316
67	16	48048566	48048566	0.0567316
67	17	74103298	74393620	0.0567316
67	18	24709622	24732866	0.0567316
67	18	26844474	26856033	0.0567316
67	19	1256178	1256920	0.0567316
67	23	9904740	10039819	0.0567316
67	23	10508897	10519332	0.0567316
66	1	11983577	11983577	0.0558848
66	3	73404055	73429171	0.0558848
66	5	66847053	66847053	0.0558848
66	5	72178038	72183480	0.0558848
66	6	53868067	53900422	0.0558848
66	6	68059441	68067543	0.0558848
66	6	74462284	74513088	0.0558848
66	6	82790426	82790426	0.0558848
66	7	9776185	9968052	0.0558848
66	7	10216191	10254576	0.0558848
66	7	48259698	48267114	0.0558848
66	7	57254925	57286302	0.0558848
66	9	4032939	4116517	0.0558848
66	11	59781812	59783296	0.0558848
66	14	32994738	33080148	0.0558848
66	15	19043228	19045859	0.0558848
66	15	80395781	80395781	0.0558848
66	16	40844390	40845512	0.0558848
66	17	57323212	57326898	0.0558848
66	17	60414346	60414346	0.0558848
66	17	60548464	60561601	0.0558848
66	19	1259109	1274440	0.0558848
66	21	3736567	3747079	0.0558848
66	21	4104644	4107948	0.0558848
66	23	10105192	10191386	0.0558848
65	1	104804260	104808380	0.0550381
65	2	23351634	23352932	0.0550381
65	2	75186762	75230972	0.0550381
65	2	82887471	82896345	0.0550381
65	2	82944586	82944586	0.0550381
65	3	84189027	84210351	0.0550381
65	5	50953756	50958205	0.0550381
65	5	112243976	112328104	0.0550381
65	6	63390062	63436884	0.0550381
65	6	73675668	73722035	0.0550381
65	6	89542654	89572513	0.0550381
65	7	11301892	11486814	0.0550381
65	7	40923204	40960713	0.0550381
65	7	47210095	47210095	0.0550381
65	9	3104486	3172876	0.0550381
65	9	4124162	4188687	0.0550381
65	9	4576608	4616425	0.0550381
65	11	59062727	59064539	0.0550381
65	11	60170316	60222591	0.0550381
65	12	27701834	27719153	0.0550381
65	15	19089741	19095390	0.0550381
65	16	40838497	40838497	0.0550381
65	17	59776107	59789802	0.0550381
65	17	59889746	60134036	0.0550381
65	18	25209417	25217370	0.0550381
65	19	2101059	2278709	0.0550381
65	20	26137374	26137374	0.0550381
65	21	4207401	4223276	0.0550381
65	21	4258232	4281411	0.0550381
65	21	4283435	4308308	0.0550381
65	22	29266258	29300905	0.0550381
65	22	29336878	29373310	0.0550381
65	22	29438625	29438625	0.0550381
65	23	10054682	10088026	0.0550381
65	24	42950820	42993767	0.0550381
65	28	6980871	6993702	0.0550381
64	1	11811524	11959779	0.0541914
64	1	32555532	32561539	0.0541914
64	1	128233047	128295735	0.0541914
64	2	15197621	15243068	0.0541914
64	2	82654093	82808175	0.0541914
64	4	75744840	75753359	0.0541914
64	5	47983645	48019679	0.0541914
64	5	82675233	82901596	0.0541914
64	5	104069660	104074347	0.0541914
64	5	112494968	112533294	0.0541914
64	6	53411406	53610327	0.0541914
64	6	74806072	74824759	0.0541914
64	8	87857208	87971607	0.0541914
64	8	92627675	92629627	0.0541914
64	9	1670459	1673728	0.0541914
64	9	2677236	2695043	0.0541914
64	9	3577921	3600999	0.0541914
64	9	4510922	4510922	0.0541914
64	11	59798435	59910221	0.0541914
64	11	60230373	60230373	0.0541914
64	11	98171959	98210088	0.0541914
64	15	15950972	16127167	0.0541914
64	15	19211540	19256340	0.0541914
64	15	20259710	20259710	0.0541914
64	15	28875690	28957745	0.0541914
64	15	29051211	29052345	0.0541914
64	15	52607899	52610767	0.0541914
64	16	8820010	8829780	0.0541914
64	17	56965229	56970149	0.0541914
64	17	59655540	59771673	0.0541914
64	18	24852487	24852487	0.0541914
64	19	1318214	1326070	0.0541914
64	20	26083565	26112482	0.0541914
64	20	48200803	48210771	0.0541914
64	20	49090857	49351584	0.0541914
64	20	49365038	49380623	0.0541914
64	20	49563997	49703875	0.0541914
64	22	33301441	33301441	0.0541914
64	22	33495158	33495158	0.0541914
63	1	103432447	103441639	0.0533446
63	2	24519348	24528056	0.0533446
63	2	91745354	91745354	0.0533446
63	3	72369012	72450942	0.0533446
63	3	94865605	94877795	0.0533446
63	5	48109149	48109149	0.0533446
63	5	54096821	54101403	0.0533446
63	5	54120342	54171859	0.0533446
63	5	72406723	72406723	0.0533446
63	5	112546576	112583379	0.0533446
63	7	47131421	47135439	0.0533446
63	9	3299193	3303405	0.0533446
63	11	33906904	34035083	0.0533446
63	11	60237545	60237545	0.0533446
63	11	97624459	97778578	0.0533446
63	13	25138665	25168286	0.0533446
63	14	45093392	45173673	0.0533446
63	14	53683099	53775625	0.0533446
63	14	53972796	54015547	0.0533446
63	14	54198586	54205785	0.0533446
63	15	15882842	15885203	0.0533446
63	15	18565922	18574777	0.0533446
63	15	18604613	18667349	0.0533446
63	15	19263624	19263624	0.0533446
63	15	29308582	29308582	0.0533446
63	18	24037506	24126172	0.0533446
63	20	50007945	50015716	0.0533446
63	21	31741962	31741962	0.0533446
63	21	46639463	46651043	0.0533446
63	22	49625467	49625467	0.0533446
63	23	10205360	10237640	0.0533446
63	24	35735405	35735405	0.0533446
63	24	36161255	36274529	0.0533446
63	28	7027097	7237130	0.0533446
62	1	100012821	100029374	0.0524979
62	1	110398568	110410225	0.0524979
62	2	73315992	73319159	0.0524979
62	2	73524649	73524649	0.0524979
62	2	83050544	83122305	0.0524979
62	4	76166046	76166046	0.0524979
62	4	76177180	76202590	0.0524979
62	4	76234922	76284059	0.0524979
62	4	94228755	94355557	0.0524979
62	5	50961345	50967291	0.0524979
62	5	66864425	66871443	0.0524979
62	5	111834442	111841257	0.0524979
62	5	111891965	111930616	0.0524979
62	5	112068075	112201506	0.0524979
62	6	51895523	51920117	0.0524979
62	6	52030335	52048813	0.0524979
62	6	52096705	52556054	0.0524979
62	6	53926780	53937550	0.0524979
62	6	88662196	88662196	0.0524979
62	6	94518871	94555802	0.0524979
62	7	40163204	40171420	0.0524979
62	7	40741241	40803867	0.0524979
62	7	40806130	40823544	0.0524979
62	7	57913456	58018935	0.0524979
62	9	43694205	43703749	0.0524979
62	11	33858563	33885208	0.0524979
62	11	60706511	60706511	0.0524979
62	11	97977371	98094499	0.0524979
62	12	25474283	25474283	0.0524979
62	13	22605223	22605223	0.0524979
62	14	44985603	44985603	0.0524979
62	14	54033385	54130331	0.0524979
62	15	2698006	2754523	0.0524979
62	15	28488890	28499359	0.0524979
62	15	29689769	29689769	0.0524979
62	15	30152677	30175399	0.0524979
62	15	30403627	30485776	0.0524979
62	15	52640360	52642894	0.0524979
62	16	42468099	42478771	0.0524979
62	17	30933261	30933261	0.0524979
62	17	51091102	51682489	0.0524979
62	17	59842622	59859515	0.0524979
62	18	25191690	25203325	0.0524979
62	18	58330277	58351271	0.0524979
62	19	1339164	1339164	0.0524979
62	19	35545590	35563218	0.0524979
62	22	52047506	52211491	0.0524979
62	22	52292675	52294063	0.0524979
62	23	10474983	10491565	0.0524979
61	1	11668878	11674357	0.0516511
61	1	11761358	11769851	0.0516511
61	1	98505400	98505400	0.0516511
61	1	110362276	110392849	0.0516511
61	2	73614680	73747604	0.0516511
61	4	38819398	38842560	0.0516511
61	4	51120123	51122550	0.0516511
61	4	51380421	51403160	0.0516511
61	5	35823990	35894699	0.0516511
61	5	50818644	50898799	0.0516511
61	6	52005373	52009125	0.0516511
61	6	79639309	79639309	0.0516511
61	6	92401096	92423076	0.0516511
61	7	11237797	11247242	0.0516511
61	7	46686872	46699643	0.0516511
61	8	92516280	92516280	0.0516511
61	8	93132174	93142178	0.0516511
61	9	2235598	2409693	0.0516511
61	9	43026751	43038883	0.0516511
61	10	73086859	73179896	0.0516511
61	11	60309453	60309453	0.0516511
61	12	71215771	72157470	0.0516511
61	14	25846511	25909536	0.0516511
61	15	29980345	30036521	0.0516511
61	15	30038967	30073192	0.0516511
61	15	30197907	30243783	0.0516511
61	16	42404175	42432364	0.0516511
61	17	51065817	51090274	0.0516511
61	17	55907275	56483586	0.0516511
61	17	60426978	60455512	0.0516511
61	18	27049747	27085012	0.0516511
61	20	15218197	15269989	0.0516511
61	20	48772205	48855454	0.0516511
61	22	1270882	1274309	0.0516511
61	22	50691566	50715413	0.0516511
61	22	51925825	51973486	0.0516511
61	24	35895380	36130559	0.0516511
60	1	128340203	128350074	0.0508044
60	2	72930135	72974248	0.0508044
60	2	75143055	75148088	0.0508044
60	4	44154305	44157610	0.0508044
60	4	44498901	44498901	0.0508044
60	4	51103904	51107385	0.0508044
60	4	75639416	75686335	0.0508044
60	4	95325043	95329188	0.0508044
60	5	47691517	47710893	0.0508044
60	5	55176436	55199380	0.0508044
60	5	82322649	82336547	0.0508044
60	6	31484656	31526836	0.0508044
60	6	53241503	53258776	0.0508044
60	6	68410488	68453129	0.0508044
60	6	78592617	78592617	0.0508044
60	6	89018807	89050323	0.0508044
60	8	93160134	93202008	0.0508044
60	9	43229719	43281958	0.0508044
60	9	43554128	43691738	0.0508044
60	9	45241913	45241913	0.0508044
60	9	46583336	46649019	0.0508044
60	11	58871582	58990918	0.0508044
60	11	60552866	60604543	0.0508044
60	11	65315609	65335529	0.0508044
60	11	92011061	92112074	0.0508044
60	11	97402141	97532525	0.0508044
60	11	99459505	99616801	0.0508044
60	12	20739638	20859962	0.0508044
60	13	55642499	55660367	0.0508044
60	14	39460227	39752812	0.0508044
60	15	15673384	15743900	0.0508044
60	15	30542278	30576570	0.0508044
60	15	51653453	51653453	0.0508044
60	18	52981183	53017099	0.0508044
60	18	53059207	53110503	0.0508044
60	18	53127254	53237921	0.0508044
60	19	2382820	2426923	0.0508044
60	19	35383911	35444611	0.0508044
60	20	15535969	15563330	0.0508044
60	21	40989631	41188230	0.0508044
60	22	27024539	27161911	0.0508044
60	22	27164987	27187037	0.0508044
60	22	52331047	52331047	0.0508044
60	23	11634737	11634737	0.0508044
60	26	2047352	2064524	0.0508044
59	1	55623472	55652087	0.0499577
59	1	63843680	63855189	0.0499577
59	1	110689655	110714640	0.0499577
59	2	57545373	57579914	0.0499577
59	2	72769842	72879040	0.0499577
59	2	73251815	73303697	0.0499577
59	3	96649769	96677956	0.0499577
59	4	52561774	52772034	0.0499577
59	4	53252236	53359316	0.0499577
59	4	95385202	95385202	0.0499577
59	4	95415564	95587660	0.0499577
59	5	35070499	35076006	0.0499577
59	5	54304380	54433216	0.0499577
59	5	103769485	103915352	0.0499577
59	6	56692713	56728360	0.0499577
59	6	65604011	65627499	0.0499577
59	6	68162344	68165476	0.0499577
59	6	68582685	68588167	0.0499577
59	6	78598487	78611454	0.0499577
59	6	78616189	78661035	0.0499577
59	6	89630974	89697375	0.0499577
59	6	92675543	92775240	0.0499577
59	7	40187507	40206002	0.0499577
59	7	40211356	40414815	0.0499577
59	7	40662424	40662424	0.0499577
59	7	46791808	46895579	0.0499577
59	7	50583652	50583652	0.0499577
59	7	57649093	57766340	0.0499577
59	8	71534841	71594422	0.0499577
59	8	108583789	108606185	0.0499577
59	9	46688786	46691018	0.0499577
59	9	46744808	46754861	0.0499577
59	11	62827523	62854090	0.0499577
59	11	65867456	65906676	0.0499577
59	11	92120292	92151538	0.0499577
59	14	32702045	32702045	0.0499577
59	14	45579483	45612132	0.0499577
59	15	20266289	20306789	0.0499577
59	15	29896356	29920655	0.0499577
59	15	81485472	81492312	0.0499577
59	16	42360535	42375455	0.0499577
59	17	52119494	52132434	0.0499577
59	18	36031751	36113643	0.0499577
59	20	15403508	15505284	0.0499577
59	20	27405523	27437356	0.0499577
59	24	36843275	36860035	0.0499577
59	24	42509055	42516178	0.0499577
59	28	6750007	6837715	0.0499577
59	28	7272800	7336212	0.0499577
58	1	55784222	55849786	0.0491109
58	1	110528787	110528787	0.0491109
58	1	110557741	110569850	0.0491109
58	2	26764878	26815624	0.0491109
58	3	83096878	83096878	0.0491109
58	4	93944529	93947139	0.0491109
58	5	36024724	36024724	0.0491109
58	5	47559492	47644356	0.0491109
58	5	111602322	111614690	0.0491109
58	6	31827582	31928864	0.0491109
58	6	52580023	52580023	0.0491109
58	6	52895377	52954387	0.0491109
58	6	54186713	54217438	0.0491109
58	6	56605349	56605349	0.0491109
58	6	79627750	79627750	0.0491109
58	6	92302998	92398280	0.0491109
58	10	72316293	72331231	0.0491109
58	11	65612265	65636592	0.0491109
58	12	20475723	20503476	0.0491109
58	12	20510073	20525219	0.0491109
58	14	25831107	25831107	0.0491109
58	14	39886797	39886797	0.0491109
58	17	30470352	30477956	0.0491109
58	17	30520771	30680672	0.0491109
58	17	57139918	57171735	0.0491109
58	17	58529824	58554631	0.0491109
58	18	53254240	53271205	0.0491109
58	19	1348304	1348304	0.0491109
58	20	14942815	14951437	0.0491109
58	20	40455185	40540382	0.0491109
58	23	8836391	8836391	0.0491109
58	24	20124117	20172863	0.0491109
58	24	36501617	36509113	0.0491109
58	24	39007586	39048490	0.0491109
58	24	42545908	42613091	0.0491109
58	24	44060913	44063703	0.0491109
57	1	26029289	26133438	0.0482642
57	1	55589031	55604335	0.0482642
57	2	23830165	23945151	0.0482642
57	2	24075095	24158788	0.0482642
57	2	24164186	24164186	0.0482642
57	2	72590070	72622188	0.0482642
57	2	77650687	78062020	0.0482642
57	3	83098111	83128474	0.0482642
57	4	88680974	88720212	0.0482642
57	5	18307537	18325579	0.0482642
57	5	45755697	45853150	0.0482642
57	5	45880424	46021769	0.0482642
57	5	46308431	46521546	0.0482642
57	5	82604113	82606968	0.0482642
57	5	92445520	92452864	0.0482642
57	5	92734379	92926896	0.0482642
57	5	92934750	93641182	0.0482642
57	6	31260266	31288614	0.0482642
57	6	31605189	31605189	0.0482642
57	6	32002888	32029810	0.0482642
57	6	42825386	42851089	0.0482642
57	6	54043062	54053844	0.0482642
57	6	54285683	54347234	0.0482642
57	6	68544940	68581657	0.0482642
57	6	93053804	93134359	0.0482642
57	7	46954435	46972766	0.0482642
57	7	55316813	55323925	0.0482642
57	8	39745965	39749086	0.0482642
57	8	71723964	71740804	0.0482642
57	8	72793792	72891837	0.0482642
57	8	93588121	93588121	0.0482642
57	11	29789650	29792899	0.0482642
57	11	30168897	30175304	0.0482642
57	13	49054535	49078114	0.0482642
57	14	25058053	25058053	0.0482642
57	14	25241366	25284162	0.0482642
57	14	25719951	25730129	0.0482642
57	14	39756031	39763251	0.0482642
57	14	58886811	58902500	0.0482642
57	15	29851440	29859324	0.0482642
57	17	51797519	52089207	0.0482642
57	17	56628026	56718269	0.0482642
57	18	39735358	40088285	0.0482642
57	18	40428278	40560297	0.0482642
57	19	2462503	2473530	0.0482642
57	20	21814259	21855957	0.0482642
57	21	6150616	6158712	0.0482642
57	22	980486	1167231	0.0482642
57	22	29681060	29699222	0.0482642
57	23	8939979	8986444	0.0482642
57	23	9038579	9077580	0.0482642
57	23	11997192	12103385	0.0482642
57	23	12206648	12529279	0.0482642
57	24	20282308	20378311	0.0482642
57	24	38755630	38796975	0.0482642
57	24	44023911	44023911	0.0482642
56	1	26393362	26511750	0.0474174
56	1	63271117	63294181	0.0474174
56	1	86548901	86817077	0.0474174
56	1	109651574	109654364	0.0474174
56	2	24282055	24282809	0.0474174
56	2	74132211	74216859	0.0474174
56	2	74251175	74279317	0.0474174
56	3	20840406	20856614	0.0474174
56	3	82952196	82952196	0.0474174
56	3	83190905	83205282	0.0474174
56	3	84291563	84396259	0.0474174
56	4	93644011	93672302	0.0474174
56	5	18245952	18249950	0.0474174
56	5	18497231	18544390	0.0474174
56	5	18661612	18728908	0.0474174
56	5	35014003	35022976	0.0474174
56	5	45502930	45514359	0.0474174
56	5	69741128	69785365	0.0474174
56	6	32120349	32177093	0.0474174
56	6	32796418	32796418	0.0474174
56	6	52655212	52655212	0.0474174
56	7	8983909	9000976	0.0474174
56	8	87698058	87719634	0.0474174
56	8	88060501	88151717	0.0474174
56	9	41265518	41407044	0.0474174
56	9	43290567	43310722	0.0474174
56	9	44889845	44915578	0.0474174
56	11	11538755	11994246	0.0474174
56	11	34554911	34741276	0.0474174
56	11	63219511	63219511	0.0474174
56	11	64549619	64572681	0.0474174
56	11	67427516	67427516	0.0474174
56	11	67614074	67616154	0.0474174
56	11	70063146	70090098	0.0474174
56	11	91599549	91599549	0.0474174
56	14	20497319	20578357	0.0474174
56	14	24909247	24909247	0.0474174
56	14	26168147	26226856	0.0474174
56	14	53098814	53098814	0.0474174
56	15	18408600	18408600	0.0474174
56	15	18471261	18499025	0.0474174
56	15	21300458	21300458	0.0474174
56	15	31195820	31201686	0.0474174
56	15	31254024	31334742	0.0474174
56	17	30436934	30466661	0.0474174
56	17	56538160	56587255	0.0474174
56	17	58940181	58970755	0.0474174
56	18	40105662	40262507	0.0474174
56	19	2485436	2609059	0.0474174
56	19	35332107	35349266	0.0474174
56	19	35690698	35805859	0.0474174
56	20	14810608	14810608	0.0474174
56	21	5972887	5973733	0.0474174
56	22	26636263	26650802	0.0474174
56	22	29520712	29553552	0.0474174
56	22	50785042	50914294	0.0474174
56	22	51056256	51064906	0.0474174
56	22	51919015	51919015	0.0474174
56	24	20982627	20986035	0.0474174
56	24	36598297	36598297	0.0474174
56	24	38935863	38962480	0.0474174
56	26	2344846	2510282	0.0474174
56	28	2870897	2870897	0.0474174
56	28	6398819	6434920	0.0474174
55	1	26856218	26864002	0.0465707
55	1	72070008	72096022	0.0465707
55	1	72368986	72380281	0.0465707
55	2	43116465	43131830	0.0465707
55	2	48564433	48808281	0.0465707
55	2	130163701	130272813	0.0465707
55	3	20710332	20726185	0.0465707
55	3	20880925	20996369	0.0465707
55	3	21329253	21329253	0.0465707
55	4	43910714	44144293	0.0465707
55	4	52856338	53091527	0.0465707
55	4	79225303	79225303	0.0465707
55	5	36072438	36079361	0.0465707
55	5	84011309	84140515	0.0465707
55	6	68481953	68481953	0.0465707
55	7	12057433	12157349	0.0465707
55	7	12211203	12220111	0.0465707
55	7	56690967	56947547	0.0465707
55	7	59521471	59565514	0.0465707
55	7	59870640	59955044	0.0465707
55	8	71787352	71825576	0.0465707
55	8	88440165	88490208	0.0465707
55	9	41114722	41122363	0.0465707
55	11	34918222	34922199	0.0465707
55	11	54533819	54560682	0.0465707
55	11	55152721	55269427	0.0465707
55	11	64537797	64547606	0.0465707
55	11	64782430	64782430	0.0465707
55	11	67430359	67430359	0.0465707
55	12	38844068	38883113	0.0465707
55	14	39238858	39318205	0.0465707
55	14	39938474	39978621	0.0465707
55	14	44393938	44406530	0.0465707
55	14	44530247	44530247	0.0465707
55	15	18533840	18533840	0.0465707
55	15	31075488	31141298	0.0465707
55	16	39543554	39543554	0.0465707
55	16	41084396	41136376	0.0465707
55	17	29523496	29537427	0.0465707
55	17	59090672	59344670	0.0465707
55	19	1755627	1769782	0.0465707
55	19	2639010	2641155	0.0465707
55	19	56718988	56722216	0.0465707
55	20	25089644	25095036	0.0465707
55	20	47821560	47860559	0.0465707
55	22	49469316	49471375	0.0465707
55	22	50763435	50765880	0.0465707
55	22	51128499	51451294	0.0465707
55	22	51559808	51784620	0.0465707
55	23	9165771	9355657	0.0465707
55	26	2277546	2294996	0.0465707
55	26	2342369	2342369	0.0465707
54	1	28489905	28525537	0.045724
54	1	65757978	65757978	0.045724
54	1	100374347	100374347	0.045724
54	1	104846862	104914568	0.045724
54	1	105478899	105594113	0.045724
54	1	106327163	106330138	0.045724
54	1	106689939	106747989	0.045724
54	1	106918721	106925482	0.045724
54	1	118913163	119374036	0.045724
54	1	119440532	119475712	0.045724
54	2	42772590	42779353	0.045724
54	2	42794251	42821137	0.045724
54	2	43261667	43383942	0.045724
54	2	73086946	73117974	0.045724
54	3	109699826	109710378	0.045724
54	4	74582828	74710295	0.045724
54	4	74732531	74732531	0.045724
54	4	74737302	74762938	0.045724
54	5	35428079	35502204	0.045724
54	5	39749694	39753424	0.045724
54	5	48618220	48733212	0.045724
54	5	49011745	49048394	0.045724
54	5	93900146	93953156	0.045724
54	6	63741074	63808967	0.045724
54	6	78763713	78864777	0.045724
54	6	88624584	88643492	0.045724
54	6	93296515	93304833	0.045724
54	6	93465618	93474687	0.045724
54	6	94733303	94875258	0.045724
54	7	12226845	12226845	0.045724
54	7	59758606	59807797	0.045724
54	8	92080814	92080814	0.045724
54	9	41950300	42094148	0.045724
54	9	46900600	46900600	0.045724
54	9	46909149	46916692	0.045724
54	10	24602783	24602783	0.045724
54	10	73381207	73381207	0.045724
54	11	48107811	48270732	0.045724
54	11	56177615	56187159	0.045724
54	13	55671750	55671750	0.045724
54	14	38852725	38852725	0.045724
54	14	53146253	53146253	0.045724
54	16	41337045	41372050	0.045724
54	17	30326251	30355362	0.045724
54	17	55729575	55729575	0.045724
54	17	55732434	55761595	0.045724
54	17	57022504	57035359	0.045724
54	18	59641391	59641391	0.045724
54	20	30669807	30957595	0.045724
54	20	50263448	50676182	0.045724
54	22	49431686	49456072	0.045724
54	24	19770600	19872956	0.045724
54	24	61563171	61598482	0.045724
54	24	61602877	62104076	0.045724
54	26	1619118	1708951	0.045724
54	26	2153993	2188029	0.045724
54	26	3005370	3031990	0.045724
54	27	5373626	6288604	0.045724
54	28	2869287	2869287	0.045724
53	1	26703361	26741887	0.0448772
53	1	102207498	102211862	0.0448772
53	1	106062371	106137442	0.0448772
53	1	107170507	107177989	0.0448772
53	1	128471733	128500708	0.0448772
53	1	128532777	128664783	0.0448772
53	2	43411788	43429542	0.0448772
53	3	94797676	94797676	0.0448772
53	4	43469352	43518306	0.0448772
53	5	39584664	39734079	0.0448772
53	5	54456894	54459914	0.0448772
53	5	69652650	69658153	0.0448772
53	6	45331116	45338013	0.0448772
53	6	63888026	63888026	0.0448772
53	6	93308071	93308071	0.0448772
53	8	93596840	93655394	0.0448772
53	9	63821947	63863237	0.0448772
53	9	64037167	64037167	0.0448772
53	11	33265117	33266414	0.0448772
53	11	65911890	65963861	0.0448772
53	11	70412969	70628941	0.0448772
53	11	91365931	91375995	0.0448772
53	14	26045233	26060343	0.0448772
53	14	45634669	45667262	0.0448772
53	14	59195647	59309835	0.0448772
53	15	11393603	11440535	0.0448772
53	15	15586761	15601538	0.0448772
53	15	31157319	31157319	0.0448772
53	15	79974613	80040336	0.0448772
53	16	41058369	41058369	0.0448772
53	16	41233937	41295594	0.0448772
53	17	29404420	29433028	0.0448772
53	17	29585726	29703076	0.0448772
53	17	57049307	57051799	0.0448772
53	18	45097353	45148448	0.0448772
53	18	50870670	51002527	0.0448772
53	19	56968277	57040897	0.0448772
53	20	14686883	14700645	0.0448772
53	20	22251794	22266103	0.0448772
53	20	25848981	25931128	0.0448772
53	21	9927111	9927111	0.0448772
53	21	28784407	28886565	0.0448772
53	22	26595611	26595611	0.0448772
53	24	44074610	44077679	0.0448772
53	26	29838712	29838712	0.0448772
53	28	7831095	7944114	0.0448772
52	1	1939015	2004603	0.0440305
52	1	47315697	47367915	0.0440305
52	1	54988164	55090571	0.0440305
52	1	65624310	65723197	0.0440305
52	1	65935921	65969738	0.0440305
52	1	71691326	71696421	0.0440305
52	1	71704071	71704071	0.0440305
52	1	77568575	77568575	0.0440305
52	1	85327333	85327333	0.0440305
52	1	98435079	98456883	0.0440305
52	1	105987509	106021030	0.0440305
52	2	42386399	42422593	0.0440305
52	2	42628152	42632970	0.0440305
52	2	61976081	62171893	0.0440305
52	2	72588549	72588549	0.0440305
52	2	126551396	126703382	0.0440305
52	3	64344519	64607605	0.0440305
52	3	82257306	82257306	0.0440305
52	3	82265072	82273731	0.0440305
52	3	109757416	109790140	0.0440305
52	4	89248898	89464542	0.0440305
52	5	35293149	35347014	0.0440305
52	5	45456233	45470741	0.0440305
52	5	92436770	92436770	0.0440305
52	5	92576706	92651609	0.0440305
52	5	103030649	103100200	0.0440305
52	6	5114281	5959386	0.0440305
52	6	42941269	42947557	0.0440305
52	6	43945793	43945793	0.0440305
52	6	54403129	54660756	0.0440305
52	6	63967137	63987063	0.0440305
52	6	84843358	84908279	0.0440305
52	6	93532394	93549460	0.0440305
52	7	59005265	59069193	0.0440305
52	7	59979939	60037608	0.0440305
52	8	92171501	92186925	0.0440305
52	9	22059097	22137231	0.0440305
52	9	39777015	39849676	0.0440305
52	9	39884790	40054316	0.0440305
52	9	41869528	41872402	0.0440305
52	9	63373337	63657308	0.0440305
52	10	79496312	79577757	0.0440305
52	11	30723304	30794797	0.0440305
52	11	47545179	47732397	0.0440305
52	11	63028345	63145971	0.0440305
52	11	63250754	63257052	0.0440305
52	11	64803463	64857332	0.0440305
52	12	39071956	39089985	0.0440305
52	12	40831657	40831657	0.0440305
52	14	20263703	20273115	0.0440305
52	14	20400386	20420420	0.0440305
52	14	20467079	20495415	0.0440305
52	14	42440784	42529846	0.0440305
52	15	1544696	1575015	0.0440305
52	15	27903066	27918877	0.0440305
52	15	28330931	28377682	0.0440305
52	15	53059863	53072568	0.0440305
52	15	53263953	53383971	0.0440305
52	17	35391726	36116995	0.0440305
52	17	57083394	57083394	0.0440305
52	18	36438030	36453082	0.0440305
52	18	39231683	39231683	0.0440305
52	19	57072546	57182413	0.0440305
52	19	57201035	57212212	0.0440305
52	20	25216263	25216263	0.0440305
52	20	31408300	31562385	0.0440305
52	20	32165209	32165209	0.0440305
52	20	41001908	41045314	0.0440305
52	21	9153471	9172878	0.0440305
52	21	10066454	10107565	0.0440305
52	22	26860125	26926530	0.0440305
52	23	11388668	11429320	0.0440305
52	24	45102580	45112447	0.0440305
52	25	39061064	39130599	0.0440305
52	26	43135326	43137568	0.0440305
52	28	7625739	7654875	0.0440305
52	28	7655984	7803221	0.0440305
51	1	65223738	65588384	0.0431837
51	1	77463246	77537660	0.0431837
51	1	83263795	83316586	0.0431837
51	1	86340811	86354857	0.0431837
51	1	105810391	105902059	0.0431837
51	1	107232471	107232471	0.0431837
51	1	107573707	107741404	0.0431837
51	1	109473494	109488112	0.0431837
51	1	112181555	112202085	0.0431837
51	1	112229476	112389392	0.0431837
51	2	22047152	22096478	0.0431837
51	2	22356469	22531210	0.0431837
51	2	23057005	23065169	0.0431837
51	2	23488228	23498915	0.0431837
51	2	41894163	41895505	0.0431837
51	2	42128383	42128383	0.0431837
51	2	48169527	48230423	0.0431837
51	2	48839293	48925280	0.0431837
51	2	57685979	57712738	0.0431837
51	2	61704849	61708027	0.0431837
51	2	62399865	62725841	0.0431837
51	2	74330164	74502783	0.0431837
51	2	74577747	74635973	0.0431837
51	2	117575646	117637569	0.0431837
51	2	117639385	117792577	0.0431837
51	2	117826660	117841014	0.0431837
51	2	130838926	130866155	0.0431837
51	3	109877133	109887506	0.0431837
51	3	109910096	109919786	0.0431837
51	4	94890831	94953310	0.0431837
51	5	35174009	35216159	0.0431837
51	5	36589070	36635293	0.0431837
51	5	92351023	92372443	0.0431837
51	5	113012498	113012498	0.0431837
51	6	30921217	30934966	0.0431837
51	6	43005824	43103826	0.0431837
51	6	44940153	44982082	0.0431837
51	6	51575389	51767013	0.0431837
51	6	52847283	52861701	0.0431837
51	7	40094176	40142600	0.0431837
51	7	58373323	58375894	0.0431837
51	8	39814513	39821220	0.0431837
51	8	93829655	93875257	0.0431837
51	8	93900866	93912591	0.0431837
51	9	5410553	5410553	0.0431837
51	9	50778127	51093546	0.0431837
51	9	56503492	56515865	0.0431837
51	10	37421232	37443235	0.0431837
51	10	79653877	79668412	0.0431837
51	11	30508351	30701203	0.0431837
51	11	32983428	32983428	0.0431837
51	11	33457087	33498226	0.0431837
51	11	46067882	46102782	0.0431837
51	11	48279860	48352883	0.0431837
51	11	51251634	51626095	0.0431837
51	11	54642127	54660565	0.0431837
51	11	63657944	63701986	0.0431837
51	11	65979909	66002572	0.0431837
51	12	45271763	45271763	0.0431837
51	12	56471735	56471735	0.0431837
51	12	56509109	56533916	0.0431837
51	12	56623014	56623961	0.0431837
51	14	23384687	23399257	0.0431837
51	14	24048952	24099719	0.0431837
51	14	57121630	57121630	0.0431837
51	14	66847037	66874853	0.0431837
51	14	67265883	67283953	0.0431837
51	15	11876247	12155241	0.0431837
51	15	15585192	15585192	0.0431837
51	15	18021461	18086389	0.0431837
51	16	33605231	33611760	0.0431837
51	16	41381134	41381134	0.0431837
51	17	35359858	35359858	0.0431837
51	17	52220638	52223910	0.0431837
51	18	39266128	39269873	0.0431837
51	18	45815598	45930101	0.0431837
51	18	51503668	51528903	0.0431837
51	18	53809110	53895762	0.0431837
51	18	53935140	53935140	0.0431837
51	18	53944458	53944458	0.0431837
51	20	25283698	25614453	0.0431837
51	20	40599528	40652278	0.0431837
51	21	47710159	47853305	0.0431837
51	22	30113466	30113466	0.0431837
51	24	35623761	35651896	0.0431837
51	24	44116929	44245943	0.0431837
51	24	45092679	45096014	0.0431837
50	1	25770872	25770872	0.042337
50	1	28222798	28229519	0.042337
50	1	77625125	77647196	0.042337
50	1	77654855	77733619	0.042337
50	1	77930959	77981401	0.042337
50	1	100401693	100525325	0.042337
50	1	107445509	107477482	0.042337
50	1	108087901	108115732	0.042337
50	1	111544625	111604962	0.042337
50	1	111611919	111611919	0.042337
50	2	2304500	2329666	0.042337
50	2	21171245	21182342	0.042337
50	2	22547575	22635631	0.042337
50	2	33464745	33534898	0.042337
50	2	37505326	37531126	0.042337
50	2	42035123	42081873	0.042337
50	2	61861869	61887678	0.042337
50	2	77295712	77302279	0.042337
50	2	117228626	117565653	0.042337
50	3	82504149	82531546	0.042337
50	3	109224961	109227970	0.042337
50	4	38685134	38757187	0.042337
50	4	74477473	74524513	0.042337
50	4	78621861	78930936	0.042337
50	4	78941649	78959276	0.042337
50	4	89209842	89224463	0.042337
50	5	34949873	34992983	0.042337
50	5	36667925	36772262	0.042337
50	5	49268610	49346276	0.042337
50	5	72453430	72453430	0.042337
50	5	73446207	73446207	0.042337
50	5	112869604	112879541	0.042337
50	5	113163784	113256951	0.042337
50	6	32697679	32701228	0.042337
50	6	43296177	43434985	0.042337
50	6	54821307	54876928	0.042337
50	6	61436733	61458803	0.042337
50	6	61462656	61494103	0.042337
50	6	93572456	93749919	0.042337
50	7	48295958	48304046	0.042337
50	8	39914228	39925526	0.042337
50	9	5413617	5519337	0.042337
50	9	41726692	41751932	0.042337
50	9	41771778	41774653	0.042337
50	11	11373384	11403380	0.042337
50	11	30390720	30497131	0.042337
50	11	32719877	32731961	0.042337
50	11	47433591	47526543	0.042337
50	11	47827607	47886609	0.042337
50	11	52017532	52019611	0.042337
50	11	64893344	64893344	0.042337
50	11	65097959	65099164	0.042337
50	11	67014676	67016791	0.042337
50	11	67957062	67957062	0.042337
50	11	91008768	91017432	0.042337
50	11	91136382	91308733	0.042337
50	12	39102041	39123809	0.042337
50	12	39177777	39198240	0.042337
50	12	40624230	40718276	0.042337
50	12	56275801	56275801	0.042337
50	12	56319095	56372103	0.042337
50	14	52617997	52872691	0.042337
50	14	52889769	52889769	0.042337
50	15	15539872	15542994	0.042337
50	15	17798141	17858454	0.042337
50	15	27687411	27774732	0.042337
50	16	33114315	33313267	0.042337
50	16	56935804	57290728	0.042337
50	17	58782473	58854200	0.042337
50	18	14925912	14962584	0.042337
50	18	50661747	50668926	0.042337
50	18	61213788	61343009	0.042337
50	20	25643166	25643166	0.042337
50	20	30571316	30600998	0.042337
50	20	30633977	30658125	0.042337
50	20	31889529	31891078	0.042337
50	20	31904078	32094707	0.042337
50	21	10349407	10475896	0.042337
50	21	29944061	29944061	0.042337
50	21	46608333	46620517	0.042337
50	22	53283054	53299645	0.042337
50	24	31133584	31352817	0.042337
49	1	12761358	12795476	0.0414903
49	1	25656475	25670090	0.0414903
49	1	27369542	27383436	0.0414903
49	1	57518252	57518252	0.0414903
49	1	64257177	64257177	0.0414903
49	1	78002292	78019951	0.0414903
49	1	86928392	87031852	0.0414903
49	1	103317462	103319679	0.0414903
49	1	111944658	111969412	0.0414903
49	1	128884902	128940776	0.0414903
49	2	33342954	33342954	0.0414903
49	2	42593591	42599516	0.0414903
49	2	57800824	57808116	0.0414903
49	2	72568284	72583890	0.0414903
49	3	64013435	64013435	0.0414903
49	4	38435961	38449204	0.0414903
49	4	40682229	40791032	0.0414903
49	4	83360238	83363787	0.0414903
49	4	94771657	94792555	0.0414903
49	5	17258576	17327811	0.0414903
49	5	26967739	27081520	0.0414903
49	5	40068116	40117982	0.0414903
49	5	41705126	41734176	0.0414903
49	5	42228306	42404632	0.0414903
49	5	43913296	43972869	0.0414903
49	5	43977904	44016402	0.0414903
49	5	68680889	68796970	0.0414903
49	5	74489666	74535217	0.0414903
49	5	84223396	84323823	0.0414903
49	6	32597401	32657188	0.0414903
49	6	43271389	43271389	0.0414903
49	6	50930717	50985547	0.0414903
49	6	61897212	61953475	0.0414903
49	7	48292045	48292045	0.0414903
49	9	6119943	6544863	0.0414903
49	9	42803132	42887334	0.0414903
49	10	23651168	23850258	0.0414903
49	10	37531779	37557464	0.0414903
49	11	29627880	29677763	0.0414903
49	11	45810178	45897242	0.0414903
49	11	48509953	48689387	0.0414903
49	11	52172406	52307835	0.0414903
49	11	55924407	55937661	0.0414903
49	11	63408603	63602026	0.0414903
49	11	63778336	63819575	0.0414903
49	11	66602594	66746429	0.0414903
49	11	68007095	68010751	0.0414903
49	11	69636285	69639277	0.0414903
49	12	44113654	44121483	0.0414903
49	12	44469643	44469643	0.0414903
49	12	45552480	45552480	0.0414903
49	12	51811837	51838414	0.0414903
49	12	51847002	51847002	0.0414903
49	12	52767067	52895133	0.0414903
49	12	56796244	56953523	0.0414903
49	13	41347433	41394696	0.0414903
49	13	41707155	41711628	0.0414903
49	13	50876001	50905034	0.0414903
49	14	6419625	6419625	0.0414903
49	14	20192816	20192816	0.0414903
49	14	20247425	20247425	0.0414903
49	14	42105098	42326444	0.0414903
49	14	42719765	42881323	0.0414903
49	14	42936379	43003873	0.0414903
49	14	83547949	83547949	0.0414903
49	14	83555961	83756166	0.0414903
49	15	17691943	17792571	0.0414903
49	15	28317033	28317033	0.0414903
49	15	52998282	52998282	0.0414903
49	16	42249535	42320896	0.0414903
49	17	36369917	36374536	0.0414903
49	17	46090458	46218318	0.0414903
49	17	52309340	52316157	0.0414903
49	18	36348833	36363326	0.0414903
49	19	36671794	36673951	0.0414903
49	20	21668531	21707102	0.0414903
49	20	24997072	25017220	0.0414903
49	20	30415384	30415384	0.0414903
49	20	31195125	31228912	0.0414903
49	20	31686993	31724751	0.0414903
49	21	23866870	23887594	0.0414903
49	22	26483583	26499610	0.0414903
49	22	53179093	53206456	0.0414903
49	23	11059757	11090496	0.0414903
49	23	16625327	16630703	0.0414903
49	24	45051162	45052793	0.0414903
49	24	49878681	50042480	0.0414903
49	27	6501170	6518851	0.0414903
48	1	26959708	26962685	0.0406435
48	1	27040791	27076387	0.0406435
48	1	27146915	27177325	0.0406435
48	1	28310056	28351870	0.0406435
48	1	47835429	47856002	0.0406435
48	1	53551656	53573120	0.0406435
48	1	71431023	71431023	0.0406435
48	1	78330395	78539295	0.0406435
48	1	105619993	105632367	0.0406435
48	1	111694550	111788783	0.0406435
48	2	1111175	1182371	0.0406435
48	2	1246510	1295004	0.0406435
48	2	1594025	1635202	0.0406435
48	2	33726637	33754057	0.0406435
48	2	37281858	37281858	0.0406435
48	2	43438223	43519944	0.0406435
48	2	44265807	44288920	0.0406435
48	2	61007877	61105485	0.0406435
48	2	126750260	126863592	0.0406435
48	2	126880216	126881995	0.0406435
48	3	65074065	65107446	0.0406435
48	3	76701563	76812218	0.0406435
48	3	76857559	76857559	0.0406435
48	3	77018744	77382331	0.0406435
48	4	55267149	55611924	0.0406435
48	4	68515289	68617701	0.0406435
48	4	68693103	68767696	0.0406435
48	4	69038555	69395677	0.0406435
48	4	74374076	74374076	0.0406435
48	4	79534590	79624585	0.0406435
48	5	37088261	37109231	0.0406435
48	5	49353416	49369467	0.0406435
48	5	84348564	84357488	0.0406435
48	5	111099727	111198468	0.0406435
48	5	113268644	113290015	0.0406435
48	6	55391757	55400144	0.0406435
48	6	56848759	56891187	0.0406435
48	6	58645906	58664307	0.0406435
48	6	58863998	58863998	0.0406435
48	6	63572113	63576270	0.0406435
48	6	89817171	89884312	0.0406435
48	6	89962889	89974962	0.0406435
48	7	55471736	55478917	0.0406435
48	7	58452415	58624437	0.0406435
48	8	73429229	73487051	0.0406435
48	9	1869363	1869363	0.0406435
48	9	40967902	41038620	0.0406435
48	9	50030607	50081473	0.0406435
48	9	50205999	50241459	0.0406435
48	9	50349924	50350491	0.0406435
48	9	50674422	50678902	0.0406435
48	9	55766129	56086688	0.0406435
48	11	12452485	12452485	0.0406435
48	11	47004810	47030217	0.0406435
48	11	48441922	48456965	0.0406435
48	11	55787730	55787730	0.0406435
48	11	66797147	66799241	0.0406435
48	11	68049127	68049127	0.0406435
48	11	68319149	68444418	0.0406435
48	12	24767475	24819855	0.0406435
48	12	44212154	44212154	0.0406435
48	12	44334496	44343518	0.0406435
48	12	44357428	44453121	0.0406435
48	12	45611627	45621103	0.0406435
48	12	45845824	45915846	0.0406435
48	12	51880067	52156867	0.0406435
48	13	41506674	41668355	0.0406435
48	14	19896264	20181561	0.0406435
48	15	1492400	1492400	0.0406435
48	15	15076821	15221726	0.0406435
48	15	15224203	15255949	0.0406435
48	15	15460305	15502757	0.0406435
48	15	36169479	36382948	0.0406435
48	16	32872476	32881205	0.0406435
48	16	33618362	33625557	0.0406435
48	16	52678339	52706544	0.0406435
48	18	14308274	14341599	0.0406435
48	18	39220520	39220520	0.0406435
48	18	60029904	60130930	0.0406435
48	19	34624969	34742895	0.0406435
48	19	34799578	34818341	0.0406435
48	21	10599597	10677416	0.0406435
48	21	23923849	23984845	0.0406435
48	21	46636496	46636496	0.0406435
48	24	31501421	31584954	0.0406435
48	24	49069344	49217333	0.0406435
48	24	49735783	49794284	0.0406435
48	25	38914333	38942457	0.0406435
48	26	29529492	29546661	0.0406435
48	27	18208767	18242546	0.0406435
48	27	18309227	18546318	0.0406435
48	27	18564187	18614959	0.0406435
48	28	8115821	8218520	0.0406435
47	1	2448320	2509966	0.0397968
47	1	31034372	31082608	0.0397968
47	1	47189934	47214715	0.0397968
47	1	47988342	47993813	0.0397968
47	1	48151549	48296795	0.0397968
47	1	78106526	78263689	0.0397968
47	1	87774971	87885614	0.0397968
47	1	102961504	102995374	0.0397968
47	1	103215709	103221426	0.0397968
47	1	123146663	123176398	0.0397968
47	1	126922773	126922773	0.0397968
47	1	129181008	129207148	0.0397968
47	2	2020914	2033368	0.0397968
47	2	23247264	23267932	0.0397968
47	2	29220778	29376486	0.0397968
47	2	36299150	36355502	0.0397968
47	2	41499664	41523988	0.0397968
47	2	72537952	72546633	0.0397968
47	2	126288500	126341038	0.0397968
47	3	20241357	20643401	0.0397968
47	4	37999652	37999652	0.0397968
47	4	53749925	53767441	0.0397968
47	4	54647585	54647585	0.0397968
47	4	54747915	54865690	0.0397968
47	4	54892672	54910080	0.0397968
47	4	54936705	54936705	0.0397968
47	4	80986175	81347935	0.0397968
47	4	81517232	81539783	0.0397968
47	4	83612660	83706365	0.0397968
47	4	95016779	95016779	0.0397968
47	5	17619385	17633724	0.0397968
47	5	36282605	36323470	0.0397968
47	5	40279528	40341282	0.0397968
47	5	73336999	73419142	0.0397968
47	5	73455961	73518539	0.0397968
47	5	73522289	73535638	0.0397968
47	5	74170131	74184377	0.0397968
47	5	102601337	102665406	0.0397968
47	5	111089318	111094562	0.0397968
47	6	46181675	46269455	0.0397968
47	6	59024380	59077046	0.0397968
47	6	79477621	79502647	0.0397968
47	6	86009586	86122072	0.0397968
47	8	73570274	73634043	0.0397968
47	8	74446589	74931567	0.0397968
47	9	5526248	5653994	0.0397968
47	9	21471891	21497606	0.0397968
47	9	39331740	39580245	0.0397968
47	9	42204475	42239846	0.0397968
47	9	42689076	42727509	0.0397968
47	9	50413941	50418639	0.0397968
47	9	54289608	54513128	0.0397968
47	9	54599105	54607380	0.0397968
47	9	54696187	54832703	0.0397968
47	9	54837810	55036846	0.0397968
47	11	12476166	12476166	0.0397968
47	11	52495617	52619953	0.0397968
47	11	55021307	55030743	0.0397968
47	11	66269641	66329134	0.0397968
47	11	66423512	66531483	0.0397968
47	11	67182544	67200997	0.0397968
47	11	97273322	97274264	0.0397968
47	12	19480853	19711551	0.0397968
47	12	21653408	21709620	0.0397968
47	12	24823807	25000365	0.0397968
47	12	35128656	35151369	0.0397968
47	12	44159541	44159541	0.0397968
47	12	57020102	57099169	0.0397968
47	14	6456988	6486431	0.0397968
47	14	47131088	47189586	0.0397968
47	15	21815555	21896535	0.0397968
47	15	28177808	28256203	0.0397968
47	15	52979135	52982531	0.0397968
47	16	42099071	42176506	0.0397968
47	17	20878424	20878424	0.0397968
47	19	36120309	36219548	0.0397968
47	20	10769304	10769304	0.0397968
47	20	15647822	15649952	0.0397968
47	20	15839836	15857146	0.0397968
47	20	21142399	21183032	0.0397968
47	20	21246019	21304422	0.0397968
47	20	24415437	24448438	0.0397968
47	20	24458629	24458629	0.0397968
47	20	24593376	24833160	0.0397968
47	21	23086646	23114008	0.0397968
47	21	23741166	23777038	0.0397968
47	21	35166182	35277693	0.0397968
47	21	35771013	35934625	0.0397968
47	22	30379327	30502087	0.0397968
47	22	52473279	52675481	0.0397968
47	23	16649675	17066187	0.0397968
47	26	29210895	29243460	0.0397968
46	1	22921624	22923674	0.03895
46	1	70466574	70467710	0.03895
46	1	76997884	77137120	0.03895
46	1	82852871	82876955	0.03895
46	1	92493101	92495958	0.03895
46	1	101103098	101103098	0.03895
46	1	101120315	101146861	0.03895
46	1	111136198	111354826	0.03895
46	1	116482448	116494757	0.03895
46	1	119874301	119876890	0.03895
46	2	2715570	2745155	0.03895
46	2	2748652	2773615	0.03895
46	2	21616101	21640856	0.03895
46	2	23280102	23316904	0.03895
46	2	28776857	28803276	0.03895
46	2	62785525	62787589	0.03895
46	2	62796226	62816105	0.03895
46	2	76759074	76759957	0.03895
46	3	53692420	53698576	0.03895
46	3	53701218	53701218	0.03895
46	4	38149657	38160788	0.03895
[truncated: 6,196 more rows]
