# Supplementary material for: Runs of homozygosity analysis reveals consensus homozygous regions affecting production traits in Chinese Simmental beef cattle
Source: BMC Genomics. 2021 Sep 21;22:678. doi: 10.1186/s12864-021-07992-6 (PMC8454143; doi:10.1186/s12864-021-07992-6)
Supplement: Supplementary file 3 — Additional file 3: [file 12864_2021_7992_MOESM3_ESM.xlsx]

## Sheet: Sheet1
ROH	Region		Traits	Fish test_P value	Mix model_P value	Candidate genes
ROH1	chr1:95450372-95517810	LW	Live weight_LW	0.0079264	0.044394	ECT2
ROH2	chr2:102385231-102417072	LW	Live weight_LW	0.00385533	0.02606	NOT_FOUND
ROH3	chr9:38384603-38455326	PW	Pure weight_PW	0.00670624	0.020115	NOT_FOUND
ROH4	chr9:38706395-38924566	PW	Pure weight_PW	0.00626045	0.0208805	FAM229B,LAMA4,TUBE1
ROH5	chr21:2461217-2475068	PW	Pure weight_PW	0.00888921	0.0104237	NOT_FOUND
ROH6	chr22:51128499-51451294	PW	Pure weight_PW	0.004982	0.0309399	AMT,C22H3orf62,C22H3orf84,CCDC36,CCDC71,DAG1,GPX1,KLHDC8B,NICN1,RHOA,TCTA,USP4
ROH7	chr1:95450372-95517810	ADG	Average dairy gain_ADG	0.00922432	0.0168388	ECT2
ROH8	chr2:108880715-109074182	ADG	Average dairy gain_ADG	0.0087894	0.0210424	NOT_FOUND
ROH9	chr2:109214514-109234749	ADG	Average dairy gain_ADG	0.00354486	0.0314179	NOT_FOUND
ROH10	chr2:112442388-112525787	CW	Carcass weight_CW	0.00337596	0.049394	NOT_FOUND
ROH11	chr9:38384603-38455326	CW	Carcass weight_CW	0.00385533	0.01919	NOT_FOUND
ROH12	chr9:38706395-38924566	CW	Carcass weight_CW	0.00626045	0.033922	FAM229B,LAMA4,TUBE1
